# Supplementary material for: Personalized aerosolised bacteriophage treatment of a chronic lung infection due to multidrug-resistant Pseudomonas aeruginosa
Source: Nat Commun. 2023 Jun 27;14:3629. doi: 10.1038/s41467-023-39370-z (PMC10300124; doi:10.1038/s41467-023-39370-z)
Supplement: Supplementary file 4 — Supplementary Dataset 1 [file 41467_2023_39370_MOESM4_ESM.xlsx]

## Sheet: SNPs InDels in patient isolates
CHROM	POS	REF	ALT	D-100	D0.1	D6.1	D75.1	D315.1	D455	D467	Variant	Type	Effect	Gene	nt change	aa change	Product
acUKH-supercont1.1	5196	G	A	1	1	1	1	1	1	1	ANN=A	intergenic_region	MODIFIER	CIA_00005-CIA_00006	n.5196G>A		5S_RNA
acUKH-supercont1.1	5252	A	G	1	1	1	1	1	1	1	ANN=G	intergenic_region	MODIFIER	CIA_00005-CIA_00006	n.5252A>G		5S_RNA
acUKH-supercont1.1	5429	G	A	1	1	1	1	1	1	1	ANN=A	synonymous_variant	LOW	CIA_00006	c.66G>A	p.Glu22Glu	Paraquat-inducible_protein_A
acUKH-supercont1.1	5561	CTTC	ATTT	1	1	1	1	1	1	1	ANN=ATTT	synonymous_variant	LOW	CIA_00006	c.198_201delCTTCinsATTT	p.68	Paraquat-inducible_protein_A
acUKH-supercont1.1	5768	T	C	1	1	1	1	1	1	1	ANN=C	synonymous_variant	LOW	CIA_00006	c.405T>C	p.Gly135Gly	Paraquat-inducible_protein_A
acUKH-supercont1.1	5798	T	C	1	1	1	1	1	1	1	ANN=C	synonymous_variant	LOW	CIA_00006	c.435T>C	p.Tyr145Tyr	Paraquat-inducible_protein_A
acUKH-supercont1.1	5852	C	T	1	1	1	1	1	1	1	ANN=T	synonymous_variant	LOW	CIA_00006	c.489C>T	p.Gly163Gly	Paraquat-inducible_protein_A
acUKH-supercont1.2	16333	CCGG	CG	1	1	1	1	1	1	1	ANN=CG	frameshift_variant	HIGH	CIA_05050	c.452_453delCG	p.Pro151fs	ChoX, Choline_binding_ABC_transport_system_substrate-binding_protein_ChoX
acUKH-supercont1.1	6030	T	C	1	1	1	1	1	1	1	ANN=C	synonymous_variant	LOW	CIA_00007	c.24T>C	p.Ile8Ile	Paraquat-inducible_protein_A
acUKH-supercont1.1	6193	C	T	1	1	1	1	1	1	1	ANN=T	synonymous_variant	LOW	CIA_00007	c.187C>T	p.Leu63Leu	Paraquat-inducible_protein_A
acUKH-supercont1.1	6333	A	G	1	1	1	1	1	1	1	ANN=G	synonymous_variant	LOW	CIA_00007	c.327A>G	p.Lys109Lys	Paraquat-inducible_protein_A
acUKH-supercont1.1	6366	G	A	1	1	1	1	1	1	1	ANN=A	synonymous_variant	LOW	CIA_00007	c.360G>A	p.Val120Val	Paraquat-inducible_protein_A
acUKH-supercont1.1	6588	G	T	1	1	1	1	1	1	1	ANN=T	synonymous_variant	LOW	CIA_00007	c.582G>T	p.Leu194Leu	Paraquat-inducible_protein_A
acUKH-supercont1.1	6629	C	T	1	1	1	1	1	1	1	ANN=T	synonymous_variant	LOW	CIA_00008	c.10C>T	p.Leu4Leu	Uncharacterized_protein_YebT
acUKH-supercont1.1	6637	T	C	1	1	1	1	1	1	1	ANN=C	synonymous_variant	LOW	CIA_00008	c.18T>C	p.Ser6Ser	Uncharacterized_protein_YebT
acUKH-supercont1.1	6904	ATAT	GTAC	1	1	1	1	1	1	1	ANN=GTAC	synonymous_variant	LOW	CIA_00008	c.285_288delATATinsGTAC	p.97	Uncharacterized_protein_YebT
acUKH-supercont1.1	58334	GCCCCCCT	GCCCCCCCT	1	1	1	1	1	1	1	ANN=GCCCCCCCT	frameshift_variant	HIGH	CIA_00057	c.96dupC	p.Ser33fs	Aminopeptidase_N
acUKH-supercont1.1	7187	CTG	TTA	1	1	1	1	1	1	1	ANN=TTA	synonymous_variant	LOW	CIA_00008	c.568_570delCTGinsTTA	p.191	Uncharacterized_protein_YebT
acUKH-supercont1.1	7246	C	T	1	1	1	1	1	1	1	ANN=T	synonymous_variant	LOW	CIA_00008	c.627C>T	p.Asp209Asp	Uncharacterized_protein_YebT
acUKH-supercont1.1	7369	T	C	1	1	1	1	1	1	1	ANN=C	synonymous_variant	LOW	CIA_00008	c.750T>C	p.Ser250Ser	Uncharacterized_protein_YebT
acUKH-supercont1.1	7501	AGGG	GGGC	1	1	1	1	1	1	1	ANN=GGGC	synonymous_variant	LOW	CIA_00008	c.882_885delAGGGinsGGGC	p.296	Uncharacterized_protein_YebT
acUKH-supercont1.1	7639	G	A	1	1	1	1	1	1	1	ANN=A	synonymous_variant	LOW	CIA_00008	c.1020G>A	p.Glu340Glu	Uncharacterized_protein_YebT
acUKH-supercont1.1	7717	T	C	1	1	1	1	1	1	1	ANN=C	synonymous_variant	LOW	CIA_00008	c.1098T>C	p.Asp366Asp	Uncharacterized_protein_YebT
acUKH-supercont1.2	73164	CTGGGGGGGC	TTGGGGGGGG,TTGGGGGGGGG,TTGGGGGGGGGG	1	1	1	1	3	2	2	ANN=TTGGGGGGGGG	frameshift_variant&synonymous_variant	HIGH	CIA_05104	c.507_516delCTGGGGGGGCinsTTGGGGGGGGG	p.Leu173fs	Cyclopropane-fatty-acyl-phospholipid_synthase_(EC_2.1.1.79)
acUKH-supercont1.1	7837	A	G	1	1	1	1	1	1	1	ANN=G	synonymous_variant	LOW	CIA_00008	c.1218A>G	p.Ser406Ser	Uncharacterized_protein_YebT
acUKH-supercont1.1	8122	T	G	1	0	1	0	0	1	1	ANN=G	synonymous_variant	LOW	CIA_00008	c.1503T>G	p.Arg501Arg	Uncharacterized_protein_YebT
acUKH-supercont1.1	8179	G	A	1	1	1	1	1	1	1	ANN=A	synonymous_variant	LOW	CIA_00008	c.1560G>A	p.Gln520Gln	Uncharacterized_protein_YebT
acUKH-supercont1.1	8200	CGGC	TGGA	1	1	1	1	1	1	1	ANN=TGGA	synonymous_variant	LOW	CIA_00008	c.1581_1584delCGGCinsTGGA	p.529	Uncharacterized_protein_YebT
acUKH-supercont1.1	77704	TGGGGGGC	TGGGGGGGC	1	1	1	1	1	1	1	ANN=TGGGGGGGC	frameshift_variant	HIGH	CIA_00076	c.1364dupG	p.Ala456fs	hypothetical_protein
acUKH-supercont1.1	8359	A	G	1	1	1	1	1	1	1	ANN=G	synonymous_variant	LOW	CIA_00008	c.1740A>G	p.Val580Val	Uncharacterized_protein_YebT
acUKH-supercont1.1	8419	C	T	1	1	1	1	1	1	1	ANN=T	synonymous_variant	LOW	CIA_00008	c.1800C>T	p.Tyr600Tyr	Uncharacterized_protein_YebT
acUKH-supercont1.1	8500	C	T	1	1	1	1	1	1	1	ANN=T	synonymous_variant	LOW	CIA_00008	c.1881C>T	p.Gly627Gly	Uncharacterized_protein_YebT
acUKH-supercont1.2	88285	GTTC	GC	1	1	1	1	1	1	1	ANN=GC	frameshift_variant	HIGH	CIA_05119	c.915_916delTT	p.Ser306fs	no CDS !!,TonB-ExbBD_energy_transducing_system,_TonB_subunit
acUKH-supercont1.1	8530	T	C	1	1	1	0	1	1	1	ANN=C	synonymous_variant	LOW	CIA_00008	c.1911T>C	p.Ser637Ser	Uncharacterized_protein_YebT
acUKH-supercont1.1	8998	G	A	1	1	1	1	1	1	1	ANN=A	intergenic_region	MODIFIER	CIA_00008-CIA_00009	n.8998G>A		Uncharacterized_protein_YebT
acUKH-supercont1.1	9217	T	G	1	1	1	1	1	1	1	ANN=G	synonymous_variant	LOW	CIA_00009	c.1353A>C	p.Gly451Gly	Iron_(III)-transport_system_permease_HitB
acUKH-supercont1.1	9451	G	T	1	1	1	1	1	1	1	ANN=T	synonymous_variant	LOW	CIA_00009	c.1119C>A	p.Ala373Ala	Iron_(III)-transport_system_permease_HitB
acUKH-supercont1.1	9868	A	G	1	1	1	1	1	1	1	ANN=G	synonymous_variant	LOW	CIA_00009	c.702T>C	p.Leu234Leu	Iron_(III)-transport_system_permease_HitB
acUKH-supercont1.1	9994	C	T	1	1	1	1	1	1	1	ANN=T	synonymous_variant	LOW	CIA_00009	c.576G>A	p.Gly192Gly	Iron_(III)-transport_system_permease_HitB
acUKH-supercont1.1	10276	T	C	1	1	1	1	1	1	1	ANN=C	synonymous_variant	LOW	CIA_00009	c.294A>G	p.Ala98Ala	Iron_(III)-transport_system_permease_HitB
acUKH-supercont1.1	10297	G	C	1	1	1	1	1	1	1	ANN=C	synonymous_variant	LOW	CIA_00009	c.273C>G	p.Val91Val	Iron_(III)-transport_system_permease_HitB
acUKH-supercont1.2	88289	GG	GAAG	1	1	1	1	1	1	1	ANN=GAAG	frameshift_variant	HIGH	CIA_05119	c.918_919insAA	p.Val307fs	no CDS !!,TonB-ExbBD_energy_transducing_system,_TonB_subunit
acUKH-supercont1.1	10620	G	A	1	1	1	1	1	1	1	ANN=A	synonymous_variant	LOW	CIA_00010	c.954C>T	p.Asp318Asp	Iron(III)_ABC_transporter,_periplasmic-binding_protein
acUKH-supercont1.1	10803	T	C	1	1	1	1	1	1	1	ANN=C	synonymous_variant	LOW	CIA_00010	c.771A>G	p.Ala257Ala	Iron(III)_ABC_transporter,_periplasmic-binding_protein
acUKH-supercont1.1	11343	C	T	1	1	1	1	1	1	1	ANN=T	synonymous_variant	LOW	CIA_00010	c.231G>A	p.Ala77Ala	Iron(III)_ABC_transporter,_periplasmic-binding_protein
acUKH-supercont1.1	11630	T	C	1	1	1	1	1	1	1	ANN=C	intergenic_region	MODIFIER	CIA_00010-CIA_00011	n.11630T>C		Iron(III)_ABC_transporter,_periplasmic-binding_protein
acUKH-supercont1.1	11775	G	C	1	1	1	1	1	1	1	ANN=C	synonymous_variant	LOW	CIA_00011	c.2757C>G	p.Ala919Ala	Chromosome_segregation_ATPases
acUKH-supercont1.1	12228	C	T	1	1	1	1	1	1	1	ANN=T	synonymous_variant	LOW	CIA_00011	c.2304G>A	p.Val768Val	Chromosome_segregation_ATPases
acUKH-supercont1.1	12342	C	A	1	1	1	1	1	1	1	ANN=A	synonymous_variant	LOW	CIA_00011	c.2190G>T	p.Val730Val	Chromosome_segregation_ATPases
acUKH-supercont1.1	12813	C	T	1	1	1	1	1	1	1	ANN=T	synonymous_variant	LOW	CIA_00011	c.1719G>A	p.Gln573Gln	Chromosome_segregation_ATPases
acUKH-supercont1.1	14019	T	C	1	1	1	1	1	1	1	ANN=C	synonymous_variant	LOW	CIA_00011	c.513A>G	p.Leu171Leu	Chromosome_segregation_ATPases
acUKH-supercont1.1	14094	C	A	1	1	1	1	1	1	1	ANN=A	synonymous_variant	LOW	CIA_00011	c.438G>T	p.Val146Val	Chromosome_segregation_ATPases
acUKH-supercont1.1	14142	C	G	1	1	1	1	1	1	1	ANN=G	synonymous_variant	LOW	CIA_00011	c.390G>C	p.Arg130Arg	Chromosome_segregation_ATPases
acUKH-supercont1.1	14148	A	G	1	1	1	1	1	1	1	ANN=G	synonymous_variant	LOW	CIA_00011	c.384T>C	p.Arg128Arg	Chromosome_segregation_ATPases
acUKH-supercont1.1	14292	A	G	1	1	1	1	1	1	1	ANN=G	synonymous_variant	LOW	CIA_00011	c.240T>C	p.Ile80Ile	Chromosome_segregation_ATPases
acUKH-supercont1.1	14732	G	T	1	1	1	1	1	1	1	ANN=T	synonymous_variant	LOW	CIA_00012	c.492C>A	p.Leu164Leu	hypothetical_protein
acUKH-supercont1.1	14816	T	C	1	1	1	1	1	1	1	ANN=C	synonymous_variant	LOW	CIA_00012	c.408A>G	p.Lys136Lys	hypothetical_protein
acUKH-supercont1.1	14827	G	A	1	1	1	1	1	1	1	ANN=A	synonymous_variant	LOW	CIA_00012	c.397C>T	p.Leu133Leu	hypothetical_protein
acUKH-supercont1.1	15056	A	G	1	1	1	1	1	1	1	ANN=G	synonymous_variant	LOW	CIA_00012	c.168T>C	p.Asp56Asp	hypothetical_protein
acUKH-supercont1.1	15140	G	A	1	1	1	1	1	1	1	ANN=A	synonymous_variant	LOW	CIA_00012	c.84C>T	p.Asp28Asp	hypothetical_protein
acUKH-supercont1.2	99968	CA	CGGACAA	1	1	1	1	1	1	1	ANN=CGGACAA	frameshift_variant	HIGH	CIA_05130	c.538_539insTGTCC	p.Trp180fs	Excinuclease_ATPase_subunit
acUKH-supercont1.1	15788	G	A	1	1	1	1	1	1	1	ANN=A	synonymous_variant	LOW	CIA_00013	c.724C>T	p.Leu242Leu	hypothetical_protein
acUKH-supercont1.1	15885	T	G	1	1	1	1	1	1	1	ANN=G	synonymous_variant	LOW	CIA_00013	c.627A>C	p.Leu209Leu	hypothetical_protein
acUKH-supercont1.1	15954	C	T	1	1	1	1	1	1	1	ANN=T	synonymous_variant	LOW	CIA_00013	c.558G>A	p.Gln186Gln	hypothetical_protein
acUKH-supercont1.1	16290	G	A	1	1	1	1	1	1	1	ANN=A	synonymous_variant	LOW	CIA_00013	c.222C>T	p.Phe74Phe	hypothetical_protein
acUKH-supercont1.1	16523	A	G	1	1	1	1	1	1	1	ANN=G	intergenic_region	MODIFIER	CIA_00013-CIA_00014	n.16523A>G		hypothetical_protein
acUKH-supercont1.1	16640	A	G	1	1	1	1	1	1	1	ANN=G	intergenic_region	MODIFIER	CIA_00013-CIA_00014	n.16640A>G		hypothetical_protein
acUKH-supercont1.1	16661	G	A	1	1	1	1	1	1	1	ANN=A	intergenic_region	MODIFIER	CIA_00013-CIA_00014	n.16661G>A		hypothetical_protein
acUKH-supercont1.1	16760	A	T	1	1	1	1	1	1	1	ANN=T	intergenic_region	MODIFIER	CIA_00013-CIA_00014	n.16760A>T		hypothetical_protein
acUKH-supercont1.1	16972	T	C	1	1	1	1	1	1	1	ANN=C	synonymous_variant	LOW	CIA_00014	c.177T>C	p.Ser59Ser	hypothetical_protein
acUKH-supercont1.1	17266	C	T	1	1	1	1	1	1	1	ANN=T	synonymous_variant	LOW	CIA_00014	c.471C>T	p.Tyr157Tyr	hypothetical_protein
acUKH-supercont1.1	17287	G	A	1	1	1	1	1	1	1	ANN=A	synonymous_variant	LOW	CIA_00014	c.492G>A	p.Leu164Leu	hypothetical_protein
acUKH-supercont1.1	17356	T	C	1	1	1	1	1	1	1	ANN=C	synonymous_variant	LOW	CIA_00014	c.561T>C	p.Gly187Gly	hypothetical_protein
acUKH-supercont1.1	17362	T	C	1	1	1	1	1	1	1	ANN=C	synonymous_variant	LOW	CIA_00014	c.567T>C	p.Ile189Ile	hypothetical_protein
acUKH-supercont1.1	17400	G	A	1	1	1	1	1	1	1	ANN=A	intergenic_region	MODIFIER	CIA_00014-CIA_00015	n.17400G>A		hypothetical_protein
acUKH-supercont1.1	17468	AG	AGCGAGCGCGG	1	1	1	1	1	1	1	ANN=AGCGAGCGCGG	intergenic_region	MODIFIER	CIA_00014-CIA_00015	n.17469_17470insCGAGCGCGG		hypothetical_protein
acUKH-supercont1.1	130874	TGGGGGGGC	TGGGGGGGGGC,TGGGGGGGGC	2	1	1	1	1	1	1	ANN=TGGGGGGGGC	frameshift_variant	HIGH	CIA_00111	c.72dupG	p.Gln25fs	ABC-type_antimicrobial_peptide_transport_system,_ATPase_component
acUKH-supercont1.1	18034	G	A	1	1	1	1	1	1	1	ANN=A	synonymous_variant	LOW	CIA_00015	c.441G>A	p.Lys147Lys	RTX_toxins_and_related_Ca2+-binding_proteins
acUKH-supercont1.1	18082	GT	AC	1	1	1	1	1	1	1	ANN=AC	synonymous_variant	LOW	CIA_00015	c.489_490delGTinsAC	p.165	RTX_toxins_and_related_Ca2+-binding_proteins
acUKH-supercont1.1	18181	CGAA	AGAG	1	1	1	1	1	1	1	ANN=AGAG	synonymous_variant	LOW	CIA_00015	c.588_591delCGAAinsAGAG	p.198	RTX_toxins_and_related_Ca2+-binding_proteins
acUKH-supercont1.1	18349	C	A	1	1	1	1	1	1	1	ANN=A	synonymous_variant	LOW	CIA_00015	c.756C>A	p.Thr252Thr	RTX_toxins_and_related_Ca2+-binding_proteins
acUKH-supercont1.1	18713	T	C	1	1	1	1	1	1	1	ANN=C	synonymous_variant	LOW	CIA_00016	c.72T>C	p.Asp24Asp	Large_exoproteins_involved_in_heme_utilization_or_adhesion
acUKH-supercont1.1	18845	C	T	1	1	1	1	1	1	1	ANN=T	synonymous_variant	LOW	CIA_00016	c.204C>T	p.Ile68Ile	Large_exoproteins_involved_in_heme_utilization_or_adhesion
acUKH-supercont1.1	18945	C	T	1	1	1	1	1	1	1	ANN=T	synonymous_variant	LOW	CIA_00016	c.304C>T	p.Leu102Leu	Large_exoproteins_involved_in_heme_utilization_or_adhesion
acUKH-supercont1.1	19028	A	G	1	1	1	1	1	1	1	ANN=G	synonymous_variant	LOW	CIA_00016	c.387A>G	p.Glu129Glu	Large_exoproteins_involved_in_heme_utilization_or_adhesion
acUKH-supercont1.1	19034	C	T	1	1	1	1	1	1	1	ANN=T	synonymous_variant	LOW	CIA_00016	c.393C>T	p.Ala131Ala	Large_exoproteins_involved_in_heme_utilization_or_adhesion
acUKH-supercont1.1	150480	AGGGGGGA	AGGGGGGGA	1	1	1	1	1	1	1	ANN=AGGGGGGGA	frameshift_variant	HIGH	CIA_00127	c.43_44insC	p.Leu17fs	PA14_60580 (PA4579), putative_periplasmic outermembrane_protein
acUKH-supercont1.1	19355	T	C	1	1	1	1	1	1	1	ANN=C	synonymous_variant	LOW	CIA_00016	c.714T>C	p.Ala238Ala	Large_exoproteins_involved_in_heme_utilization_or_adhesion
acUKH-supercont1.1	19493	C	T	1	1	1	1	1	1	1	ANN=T	synonymous_variant	LOW	CIA_00016	c.852C>T	p.Ala284Ala	Large_exoproteins_involved_in_heme_utilization_or_adhesion
acUKH-supercont1.1	19672	C	G	1	1	1	1	1	1	1	ANN=G	intergenic_region	MODIFIER	CIA_00016-CIA_00017	n.19672C>G		Large_exoproteins_involved_in_heme_utilization_or_adhesion
acUKH-supercont1.1	20015	C	T	1	1	1	1	1	1	1	ANN=T	synonymous_variant	LOW	CIA_00017	c.324C>T	p.Gly108Gly	RNase_PH
acUKH-supercont1.1	20033	T	C	1	1	1	1	1	1	1	ANN=C	synonymous_variant	LOW	CIA_00017	c.342T>C	p.Ala114Ala	RNase_PH
acUKH-supercont1.1	20192	A	G	1	1	1	1	1	1	1	ANN=G	synonymous_variant	LOW	CIA_00017	c.501A>G	p.Gln167Gln	RNase_PH
acUKH-supercont1.1	20204	C	T	1	1	1	1	1	1	1	ANN=T	synonymous_variant	LOW	CIA_00017	c.513C>T	p.Asn171Asn	RNase_PH
acUKH-supercont1.1	20562	A	G	1	1	1	1	1	1	1	ANN=G	synonymous_variant	LOW	CIA_00018	c.171A>G	p.Ala57Ala	hypothetical_protein
acUKH-supercont1.1	20598	G	C	1	1	1	1	1	1	1	ANN=C	synonymous_variant	LOW	CIA_00018	c.207G>C	p.Arg69Arg	hypothetical_protein
acUKH-supercont1.1	152793	CGGGGGC	CGGGGGGC	1	1	1	1	1	1	1	ANN=CGGGGGGC	frameshift_variant	HIGH	CIA_00130	c.1063dupG	p.Ala355fs	ATP-dependent_protease_La_(EC_3.4.21.53)_Type_II
acUKH-supercont1.1	21093	A	G	1	1	1	1	1	1	1	ANN=G	synonymous_variant	LOW	CIA_00018	c.702A>G	p.Pro234Pro	hypothetical_protein
acUKH-supercont1.1	21266	T	C	1	1	1	1	1	1	1	ANN=C	synonymous_variant	LOW	CIA_00019	c.81T>C	p.Ser27Ser	Ribosomal-protein-S18p-alanine_acetyltransferase_(EC_2.3.1.128)
acUKH-supercont1.1	21709	T	C	0	0	0	0	0	0	1	ANN=C	intergenic_region	MODIFIER	CIA_00019-CIA_00020	n.21709T>C		Ribosomal-protein-S18p-alanine_acetyltransferase_(EC_2.3.1.128)
acUKH-supercont1.1	21778	T	G	1	1	1	1	1	1	1	ANN=G	intergenic_region	MODIFIER	CIA_00019-CIA_00020	n.21778T>G		Ribosomal-protein-S18p-alanine_acetyltransferase_(EC_2.3.1.128)
acUKH-supercont1.2	251564	G	T	1	1	1	1	1	1	1	ANN=T	stop_gained	HIGH	CIA_05268	c.964G>T	p.Glu322*
acUKH-supercont1.2	278445	CCGCGCGCGCGC	CCGCGCGCGC	1	1	1	1	1	1	1	ANN=CCGCGCGCGC	frameshift_variant	HIGH	CIA_05290	c.245_246delGC	p.Arg82fs	Phosphate_ABC_transporter,_permease_protein_PstA_(TC_3.A.1.7.1)
acUKH-supercont1.1	22004	G	A	1	1	1	1	1	1	1	ANN=A	synonymous_variant	LOW	CIA_00020	c.168G>A	p.Arg56Arg	hypothetical_protein
acUKH-supercont1.1	22190	G	A	1	1	1	1	1	1	1	ANN=A	synonymous_variant	LOW	CIA_00020	c.354G>A	p.Leu118Leu	hypothetical_protein
acUKH-supercont1.1	22424	A	T	1	1	1	1	1	1	1	ANN=T	synonymous_variant	LOW	CIA_00020	c.588A>T	p.Ala196Ala	hypothetical_protein
acUKH-supercont1.1	320740	GAC	GC	1	1	1	1	1	1	1	ANN=GC	frameshift_variant	HIGH	CIA_00294	c.83delA	p.Asp28fs	AmpD, 1,6-anhydro-N-acetylmuramyl-L-alanine_amidase
acUKH-supercont1.1	22595	T	C	1	1	1	1	1	1	1	ANN=C	synonymous_variant	LOW	CIA_00020	c.759T>C	p.Arg253Arg	hypothetical_protein
acUKH-supercont1.1	22728	T	C	1	1	1	1	1	1	1	ANN=C	synonymous_variant	LOW	CIA_00020	c.892T>C	p.Leu298Leu	hypothetical_protein
acUKH-supercont1.2	334393	C	T	1	1	1	1	1	1	1	ANN=T	start_lost	HIGH	CIA_05346	c.3G>A	p.Met1?	Cardiolipin_synthase_(EC_2.7.8.-)_phosphatidylethanolamine-utilizing,_bacterial_type_ClsC
acUKH-supercont1.1	22841	T	C	1	1	1	1	1	1	1	ANN=C	synonymous_variant	LOW	CIA_00020	c.1005T>C	p.Ser335Ser	hypothetical_protein
acUKH-supercont1.1	372157	T	G	1	1	1	1	1	1	1	ANN=G	stop_lost&splice_region_variant	HIGH	CIA_00334	c.287A>C	p.Ter96Serext*?	Aspartyl-tRNA(Asn)_amidotransferase_subunit_C_(EC_6.3.5.6)_@_Glutamyl-tRNA(Gln)_amidotransferase_subunit_C_(EC_6.3.5.7)
acUKH-supercont1.1	23520	T	C	1	1	1	1	1	1	1	ANN=C	synonymous_variant	LOW	CIA_00021	c.384T>C	p.Tyr128Tyr	Carbonic_anhydrase,_beta_class_(EC_4.2.1.1)
acUKH-supercont1.1	23559	G	A	1	1	1	1	1	1	1	ANN=A	synonymous_variant	LOW	CIA_00021	c.423G>A	p.Glu141Glu	Carbonic_anhydrase,_beta_class_(EC_4.2.1.1)
acUKH-supercont1.1	23580	C	T	1	1	1	1	1	1	1	ANN=T	synonymous_variant	LOW	CIA_00021	c.444C>T	p.Cys148Cys	Carbonic_anhydrase,_beta_class_(EC_4.2.1.1)
acUKH-supercont1.1	23802	CCCTACGC	TCCCACGA	1	1	1	1	1	1	1	ANN=TCCCACGA	intergenic_region	MODIFIER	CIA_00021-CIA_00022	n.23802_23809delCCCTACGCinsTCCCACGA		Carbonic_anhydrase,_beta_class_(EC_4.2.1.1)
acUKH-supercont1.1	23877	G	A	1	1	1	1	1	1	1	ANN=A	synonymous_variant	LOW	CIA_00022	c.2206C>T	p.Leu736Leu	Aerobactin_siderophore_receptor_IutA_/_Rhizobactin_1021_siderophore_outer_membrane_receptor_/_Schizokinen_siderophore_outer_membrane_receptor
acUKH-supercont1.1	24166	T	C	1	1	1	1	1	1	1	ANN=C	synonymous_variant	LOW	CIA_00022	c.1917A>G	p.Pro639Pro	Aerobactin_siderophore_receptor_IutA_/_Rhizobactin_1021_siderophore_outer_membrane_receptor_/_Schizokinen_siderophore_outer_membrane_receptor
acUKH-supercont1.2	372884	AGGGGGGC	AGGGGGGGC	1	1	1	1	1	1	1	ANN=AGGGGGGGC	frameshift_variant	HIGH	CIA_05381	c.308dupG	p.Glu104fs	Frataxin_homolog_CyaY,_facilitates_Fe-S_cluster_assembly,_interacts_with_IscS
acUKH-supercont1.1	24484	TAG	CAA	1	1	1	1	1	1	1	ANN=CAA	synonymous_variant	LOW	CIA_00022	c.1597_1599delCTAinsTTG	p.534	Aerobactin_siderophore_receptor_IutA_/_Rhizobactin_1021_siderophore_outer_membrane_receptor_/_Schizokinen_siderophore_outer_membrane_receptor
acUKH-supercont1.1	24550	G	A	1	1	1	1	1	1	1	ANN=A	synonymous_variant	LOW	CIA_00022	c.1533C>T	p.Asp511Asp	Aerobactin_siderophore_receptor_IutA_/_Rhizobactin_1021_siderophore_outer_membrane_receptor_/_Schizokinen_siderophore_outer_membrane_receptor
acUKH-supercont1.1	25018	A	G	1	1	1	1	1	1	1	ANN=G	synonymous_variant	LOW	CIA_00022	c.1065T>C	p.Thr355Thr	Aerobactin_siderophore_receptor_IutA_/_Rhizobactin_1021_siderophore_outer_membrane_receptor_/_Schizokinen_siderophore_outer_membrane_receptor
acUKH-supercont1.1	25048	A	G	1	1	1	1	1	1	1	ANN=G	synonymous_variant	LOW	CIA_00022	c.1035T>C	p.Thr345Thr	Aerobactin_siderophore_receptor_IutA_/_Rhizobactin_1021_siderophore_outer_membrane_receptor_/_Schizokinen_siderophore_outer_membrane_receptor
acUKH-supercont1.1	25063	T	C	1	1	1	1	1	1	1	ANN=C	synonymous_variant	LOW	CIA_00022	c.1020A>G	p.Ala340Ala	Aerobactin_siderophore_receptor_IutA_/_Rhizobactin_1021_siderophore_outer_membrane_receptor_/_Schizokinen_siderophore_outer_membrane_receptor
acUKH-supercont1.1	25069	A	G	1	1	1	1	1	1	1	ANN=G	synonymous_variant	LOW	CIA_00022	c.1014T>C	p.Ser338Ser	Aerobactin_siderophore_receptor_IutA_/_Rhizobactin_1021_siderophore_outer_membrane_receptor_/_Schizokinen_siderophore_outer_membrane_receptor
acUKH-supercont1.1	25168	A	G	1	1	1	1	1	1	1	ANN=G	synonymous_variant	LOW	CIA_00022	c.915T>C	p.His305His	Aerobactin_siderophore_receptor_IutA_/_Rhizobactin_1021_siderophore_outer_membrane_receptor_/_Schizokinen_siderophore_outer_membrane_receptor
acUKH-supercont1.1	25201	T	C	1	1	1	1	1	1	1	ANN=C	synonymous_variant	LOW	CIA_00022	c.882A>G	p.Glu294Glu	Aerobactin_siderophore_receptor_IutA_/_Rhizobactin_1021_siderophore_outer_membrane_receptor_/_Schizokinen_siderophore_outer_membrane_receptor
acUKH-supercont1.1	25255	A	G	1	1	1	1	1	1	1	ANN=G	synonymous_variant	LOW	CIA_00022	c.828T>C	p.Arg276Arg	Aerobactin_siderophore_receptor_IutA_/_Rhizobactin_1021_siderophore_outer_membrane_receptor_/_Schizokinen_siderophore_outer_membrane_receptor
acUKH-supercont1.1	25264	G	A	1	1	1	1	1	1	1	ANN=A	synonymous_variant	LOW	CIA_00022	c.819C>T	p.Asp273Asp	Aerobactin_siderophore_receptor_IutA_/_Rhizobactin_1021_siderophore_outer_membrane_receptor_/_Schizokinen_siderophore_outer_membrane_receptor
acUKH-supercont1.1	25279	G	A	1	1	1	1	1	1	1	ANN=A	synonymous_variant	LOW	CIA_00022	c.804C>T	p.Leu268Leu	Aerobactin_siderophore_receptor_IutA_/_Rhizobactin_1021_siderophore_outer_membrane_receptor_/_Schizokinen_siderophore_outer_membrane_receptor
acUKH-supercont1.1	25402	T	C	1	1	1	1	1	1	1	ANN=C	synonymous_variant	LOW	CIA_00022	c.681A>G	p.Leu227Leu	Aerobactin_siderophore_receptor_IutA_/_Rhizobactin_1021_siderophore_outer_membrane_receptor_/_Schizokinen_siderophore_outer_membrane_receptor
acUKH-supercont1.2	407001	C	T	1	1	1	1	1	1	1	ANN=T	stop_gained	HIGH	CIA_05411	c.850C>T	p.Gln284*	High-affinity_Fe2+/Pb2+_permease
acUKH-supercont1.1	25540	A	G	1	1	1	1	1	1	1	ANN=G	synonymous_variant	LOW	CIA_00022	c.543T>C	p.His181His	Aerobactin_siderophore_receptor_IutA_/_Rhizobactin_1021_siderophore_outer_membrane_receptor_/_Schizokinen_siderophore_outer_membrane_receptor
acUKH-supercont1.1	25585	A	G	1	1	1	1	1	1	1	ANN=G	synonymous_variant	LOW	CIA_00022	c.498T>C	p.Asn166Asn	Aerobactin_siderophore_receptor_IutA_/_Rhizobactin_1021_siderophore_outer_membrane_receptor_/_Schizokinen_siderophore_outer_membrane_receptor
acUKH-supercont1.1	25741	C	T	1	1	1	1	1	1	1	ANN=T	synonymous_variant	LOW	CIA_00022	c.342G>A	p.Ser114Ser	Aerobactin_siderophore_receptor_IutA_/_Rhizobactin_1021_siderophore_outer_membrane_receptor_/_Schizokinen_siderophore_outer_membrane_receptor
acUKH-supercont1.1	25777	C	T	1	1	1	1	1	1	1	ANN=T	synonymous_variant	LOW	CIA_00022	c.306G>A	p.Val102Val	Aerobactin_siderophore_receptor_IutA_/_Rhizobactin_1021_siderophore_outer_membrane_receptor_/_Schizokinen_siderophore_outer_membrane_receptor
acUKH-supercont1.1	25801	C	G	1	1	1	1	1	1	1	ANN=G	synonymous_variant	LOW	CIA_00022	c.282G>C	p.Gly94Gly	Aerobactin_siderophore_receptor_IutA_/_Rhizobactin_1021_siderophore_outer_membrane_receptor_/_Schizokinen_siderophore_outer_membrane_receptor
acUKH-supercont1.1	452604	CGC	CGGC	1	1	1	1	1	1	1	ANN=CGGC	frameshift_variant	HIGH	CIA_00415	c.212dupG	p.Tyr72fs	ArgJ, arginin biosynthesis, Glutamate_N-acetyltransferase_(EC_2.3.1.35)_@_N-acetylglutamate_synthase_(EC_2.3.1.1)
acUKH-supercont1.2	460220	TAGC	CAGT	1	1	1	1	1	1	1	ANN=CAGT	stop_lost&splice_region_variant	HIGH	CIA_05458	c.160_*1delTAGCinsCAGT	p.Ter54Glnext*?
acUKH-supercont1.1	26091	G	T	1	1	1	1	1	1	1	ANN=T	intergenic_region	MODIFIER	CIA_00022-CIA_00023	n.26091G>T		Aerobactin_siderophore_receptor_IutA_/_Rhizobactin_1021_siderophore_outer_membrane_receptor_/_Schizokinen_siderophore_outer_membrane_receptor
acUKH-supercont1.1	26185	T	A	1	1	1	1	1	1	1	ANN=A	intergenic_region	MODIFIER	CIA_00022-CIA_00023	n.26185T>A		Aerobactin_siderophore_receptor_IutA_/_Rhizobactin_1021_siderophore_outer_membrane_receptor_/_Schizokinen_siderophore_outer_membrane_receptor
acUKH-supercont1.1	26247	C	T	1	1	1	1	1	1	1	ANN=T	intergenic_region	MODIFIER	CIA_00022-CIA_00023	n.26247C>T		Aerobactin_siderophore_receptor_IutA_/_Rhizobactin_1021_siderophore_outer_membrane_receptor_/_Schizokinen_siderophore_outer_membrane_receptor
acUKH-supercont1.1	26267	C	T	1	1	1	1	1	1	1	ANN=T	intergenic_region	MODIFIER	CIA_00022-CIA_00023	n.26267C>T		Aerobactin_siderophore_receptor_IutA_/_Rhizobactin_1021_siderophore_outer_membrane_receptor_/_Schizokinen_siderophore_outer_membrane_receptor
acUKH-supercont1.1	26280	GCACCTAA	ACATCTGT	1	1	1	1	1	1	1	ANN=ACATCTGT	intergenic_region	MODIFIER	CIA_00022-CIA_00023	n.26280_26287delGCACCTAAinsACATCTGT		Aerobactin_siderophore_receptor_IutA_/_Rhizobactin_1021_siderophore_outer_membrane_receptor_/_Schizokinen_siderophore_outer_membrane_receptor
acUKH-supercont1.1	26371	A	G	1	1	1	1	1	1	1	ANN=G	intergenic_region	MODIFIER	CIA_00022-CIA_00023	n.26371A>G		Aerobactin_siderophore_receptor_IutA_/_Rhizobactin_1021_siderophore_outer_membrane_receptor_/_Schizokinen_siderophore_outer_membrane_receptor
acUKH-supercont1.1	26383	G	A	1	1	1	1	1	1	1	ANN=A	intergenic_region	MODIFIER	CIA_00022-CIA_00023	n.26383G>A		Aerobactin_siderophore_receptor_IutA_/_Rhizobactin_1021_siderophore_outer_membrane_receptor_/_Schizokinen_siderophore_outer_membrane_receptor
acUKH-supercont1.1	26529	C	G	1	1	1	1	1	1	1	ANN=G	intergenic_region	MODIFIER	CIA_00022-CIA_00023	n.26529C>G		Aerobactin_siderophore_receptor_IutA_/_Rhizobactin_1021_siderophore_outer_membrane_receptor_/_Schizokinen_siderophore_outer_membrane_receptor
acUKH-supercont1.1	26543	T	C	1	1	1	1	1	1	1	ANN=C	intergenic_region	MODIFIER	CIA_00022-CIA_00023	n.26543T>C		Aerobactin_siderophore_receptor_IutA_/_Rhizobactin_1021_siderophore_outer_membrane_receptor_/_Schizokinen_siderophore_outer_membrane_receptor
acUKH-supercont1.2	484704	CCGGCGG	ACTGCG	1	1	1	1	1	1	1	ANN=ACTGCG	frameshift_variant&missense_variant	HIGH	CIA_05483	c.872_878delCCGCCGGinsCGCAGT	p.Ala292fs	LysR-family_transcriptional_regulator_PA5179
acUKH-supercont1.1	26811	C	T	1	1	1	1	1	1	1	ANN=T	synonymous_variant	LOW	CIA_00023	c.111C>T	p.Ser37Ser	Antitoxin_HigA
acUKH-supercont1.1	26931	C	T	1	1	1	1	1	1	1	ANN=T	synonymous_variant	LOW	CIA_00023	c.231C>T	p.Tyr77Tyr	Antitoxin_HigA
acUKH-supercont1.2	503915	CCGG	CCGCGG	1	1	1	1	1	1	1	ANN=CCGCGG	frameshift_variant	HIGH	CIA_05499	c.389_390insCG	p.Gly131fs	Glucose-1-phosphate_thymidylyltransferase_(EC_2.7.7.24)
acUKH-supercont1.1	27008	G	A	1	1	1	1	1	1	1	ANN=A	intergenic_region	MODIFIER	CIA_00023-CIA_00024	n.27008G>A		Antitoxin_HigA
acUKH-supercont1.1	27049	C	T	1	1	1	1	1	1	1	ANN=T	intergenic_region	MODIFIER	CIA_00023-CIA_00024	n.27049C>T		Antitoxin_HigA
acUKH-supercont1.1	27071	AGGGGGC	AGGGGGGC	1	1	1	1	1	1	1	ANN=AGGGGGGC	intergenic_region	MODIFIER	CIA_00023-CIA_00024	n.27076_27077insG		Antitoxin_HigA
acUKH-supercont1.1	27281	C	G	1	1	1	1	1	1	1	ANN=G	intergenic_region	MODIFIER	CIA_00024-CIA_00025	n.27281C>G		tRNA-Met-CAT
acUKH-supercont1.1	27362	A	G	1	1	1	1	1	1	1	ANN=G	intergenic_region	MODIFIER	CIA_00024-CIA_00025	n.27362A>G		tRNA-Met-CAT
acUKH-supercont1.1	27456	G	A	1	1	1	1	1	1	1	ANN=A	synonymous_variant	LOW	CIA_00025	c.1056C>T	p.Tyr352Tyr	GTP-binding_and_nucleic_acid-binding_protein_YchF
acUKH-supercont1.1	27480	CTTG	TTTA	1	1	1	1	1	1	1	ANN=TTTA	synonymous_variant	LOW	CIA_00025	c.1029_1032delCAAGinsTAAA	p.345	GTP-binding_and_nucleic_acid-binding_protein_YchF
acUKH-supercont1.1	27801	C	A	1	1	1	1	1	1	1	ANN=A	synonymous_variant	LOW	CIA_00025	c.711G>T	p.Pro237Pro	GTP-binding_and_nucleic_acid-binding_protein_YchF
acUKH-supercont1.1	27840	C	T	1	1	1	1	1	1	1	ANN=T	synonymous_variant	LOW	CIA_00025	c.672G>A	p.Val224Val	GTP-binding_and_nucleic_acid-binding_protein_YchF
acUKH-supercont1.1	28158	G	A	1	1	1	1	1	1	1	ANN=A	synonymous_variant	LOW	CIA_00025	c.354C>T	p.Ser118Ser	GTP-binding_and_nucleic_acid-binding_protein_YchF
acUKH-supercont1.1	28311	G	T	1	1	1	1	1	1	1	ANN=T	synonymous_variant	LOW	CIA_00025	c.201C>A	p.Thr67Thr	GTP-binding_and_nucleic_acid-binding_protein_YchF
acUKH-supercont1.1	28317	C	G	1	1	1	1	1	1	1	ANN=G	synonymous_variant	LOW	CIA_00025	c.195G>C	p.Pro65Pro	GTP-binding_and_nucleic_acid-binding_protein_YchF
acUKH-supercont1.1	28678	G	A	1	1	1	1	1	1	1	ANN=A	synonymous_variant	LOW	CIA_00026	c.459C>T	p.Gly153Gly	Peptidyl-tRNA_hydrolase_(EC_3.1.1.29)
acUKH-supercont1.1	28777	A	G	1	1	1	1	1	1	1	ANN=G	synonymous_variant	LOW	CIA_00026	c.360T>C	p.Asp120Asp	Peptidyl-tRNA_hydrolase_(EC_3.1.1.29)
acUKH-supercont1.1	28909	C	T	1	1	1	1	1	1	1	ANN=T	synonymous_variant	LOW	CIA_00026	c.228G>A	p.Val76Val	Peptidyl-tRNA_hydrolase_(EC_3.1.1.29)
acUKH-supercont1.1	28933	A	G	1	1	1	1	1	1	1	ANN=G	synonymous_variant	LOW	CIA_00026	c.204T>C	p.Tyr68Tyr	Peptidyl-tRNA_hydrolase_(EC_3.1.1.29)
acUKH-supercont1.1	28939	A	G	1	1	1	1	1	1	1	ANN=G	synonymous_variant	LOW	CIA_00026	c.198T>C	p.Thr66Thr	Peptidyl-tRNA_hydrolase_(EC_3.1.1.29)
acUKH-supercont1.2	535301	GTTTTTTTTTC	GTTTTTTTTC	0	1	1	1	1	1	1	ANN=GTTTTTTTTC	frameshift_variant	HIGH	CIA_05533	c.424delA	p.Lys144fs	PA14_56140, PA4321…not annotated as Murein_hydrolase_activator_EnvC
acUKH-supercont1.1	30149	T	G	1	1	1	1	1	1	1	ANN=G	synonymous_variant	LOW	CIA_00028	c.702A>C	p.Ala234Ala	Ribose-phosphate_pyrophosphokinase_(EC_2.7.6.1)
acUKH-supercont1.1	30269	A	G	1	1	1	1	1	1	1	ANN=G	synonymous_variant	LOW	CIA_00028	c.582T>C	p.Arg194Arg	Ribose-phosphate_pyrophosphokinase_(EC_2.7.6.1)
acUKH-supercont1.1	30452	A	G	1	1	1	1	1	1	1	ANN=G	synonymous_variant	LOW	CIA_00028	c.399T>C	p.Asp133Asp	Ribose-phosphate_pyrophosphokinase_(EC_2.7.6.1)
acUKH-supercont1.1	546587	ACCCCCCCG	ACCCCCCCCG,ACCCCCCCCCG	1	1	1	1	2	2	1	ANN=ACCCCCCCCG	frameshift_variant	HIGH	CIA_00509	c.42_43insG	p.Val17fs	Glycosyltransferase hypothetical
acUKH-supercont1.1	609166	TGGGGGGC	TGGGGGGGC	1	1	1	1	1	1	1	ANN=TGGGGGGGC	frameshift_variant	HIGH	CIA_00546	c.473_474insC	p.Arg161fs	RecA/RadA_recombinase
acUKH-supercont1.1	627830	GA	GCA	1	1	1	1	1	1	1	ANN=GCA	frameshift_variant	HIGH	CIA_00564	c.1990_1991insC	p.Asp664fs	Filamentous_haemagglutinin_family_outer_membrane_protein_associated_with_VreARI_signalling_system
acUKH-supercont1.1	627833	AGC	AC	1	1	1	1	1	1	1	ANN=AC	frameshift_variant	HIGH	CIA_00564	c.1994delG	p.Ser665fs	Filamentous_haemagglutinin_family_outer_membrane_protein_associated_with_VreARI_signalling_system
acUKH-supercont1.1	31806	T	G	1	1	1	1	1	1	1	ANN=G	synonymous_variant	LOW	CIA_00030	c.60A>C	p.Leu20Leu	4-diphosphocytidyl-2-C-methyl-D-erythritol_kinase_(EC_2.7.1.148)
acUKH-supercont1.1	31936	C	T	1	1	1	1	1	1	1	ANN=T	synonymous_variant	LOW	CIA_00031	c.549G>A	p.Lys183Lys	Outer_membrane_lipoprotein_component_of_lipoprotein_transport_system_LolB
acUKH-supercont1.1	32013	A	G	1	1	1	1	1	1	1	ANN=G	synonymous_variant	LOW	CIA_00031	c.472T>C	p.Leu158Leu	Outer_membrane_lipoprotein_component_of_lipoprotein_transport_system_LolB
acUKH-supercont1.1	32026	A	G	1	1	1	1	1	1	1	ANN=G	synonymous_variant	LOW	CIA_00031	c.459T>C	p.Ser153Ser	Outer_membrane_lipoprotein_component_of_lipoprotein_transport_system_LolB
acUKH-supercont1.1	32137	G	T	1	1	1	1	1	1	1	ANN=T	synonymous_variant	LOW	CIA_00031	c.348C>A	p.Ala116Ala	Outer_membrane_lipoprotein_component_of_lipoprotein_transport_system_LolB
acUKH-supercont1.1	32170	C	A	1	1	1	1	1	1	1	ANN=A	synonymous_variant	LOW	CIA_00031	c.315G>T	p.Gly105Gly	Outer_membrane_lipoprotein_component_of_lipoprotein_transport_system_LolB
acUKH-supercont1.1	32359	T	C	1	1	1	1	1	1	1	ANN=C	synonymous_variant	LOW	CIA_00031	c.126A>G	p.Gln42Gln	Outer_membrane_lipoprotein_component_of_lipoprotein_transport_system_LolB
acUKH-supercont1.1	655445	T	C	1	1	1	1	1	1	1	ANN=C	stop_lost&splice_region_variant	HIGH	CIA_00581	c.533A>G	p.Ter178Trpext*?	Chloramphenicol_O-acetyltransferase_(EC_2.3.1.28)_=>_CatB_family
acUKH-supercont1.1	32687	C	G	1	1	1	1	1	1	1	ANN=G	synonymous_variant	LOW	CIA_00032	c.1530G>C	p.Ala510Ala	FIG140336:_TPR_domain_protein
acUKH-supercont1.1	32783	C	G	1	1	1	1	1	1	1	ANN=G	synonymous_variant	LOW	CIA_00032	c.1434G>C	p.Ala478Ala	FIG140336:_TPR_domain_protein
acUKH-supercont1.1	32906	A	G	1	1	1	1	1	1	1	ANN=G	synonymous_variant	LOW	CIA_00032	c.1311T>C	p.Arg437Arg	FIG140336:_TPR_domain_protein
acUKH-supercont1.2	657126	T	G	1	1	1	1	1	1	1	ANN=G	start_lost	HIGH	CIA_05638	c.1T>G	p.Leu1?	LysR_family_transcriptional_regulator_YnfL
acUKH-supercont1.1	33197	G	A	1	1	1	1	1	1	1	ANN=A	synonymous_variant	LOW	CIA_00032	c.1020C>T	p.Arg340Arg	FIG140336:_TPR_domain_protein
acUKH-supercont1.1	33404	A	G	1	1	1	1	1	1	1	ANN=G	synonymous_variant	LOW	CIA_00032	c.813T>C	p.Asp271Asp	FIG140336:_TPR_domain_protein
acUKH-supercont1.1	33536	G	C	1	1	1	1	1	1	1	ANN=C	synonymous_variant	LOW	CIA_00032	c.681C>G	p.Ser227Ser	FIG140336:_TPR_domain_protein
acUKH-supercont1.1	33551	C	G	1	1	1	1	1	1	1	ANN=G	synonymous_variant	LOW	CIA_00032	c.666G>C	p.Pro222Pro	FIG140336:_TPR_domain_protein
acUKH-supercont1.1	33557	G	C	1	1	1	1	1	1	1	ANN=C	synonymous_variant	LOW	CIA_00032	c.660C>G	p.Val220Val	FIG140336:_TPR_domain_protein
acUKH-supercont1.1	659451	G	T	1	1	1	1	1	1	1	ANN=T	stop_gained	HIGH	CIA_00587	c.258C>A	p.Cys86*	UPF0386_protein_YjhX
acUKH-supercont1.1	33782	A	G	1	1	1	1	1	1	1	ANN=G	synonymous_variant	LOW	CIA_00032	c.435T>C	p.Val145Val	FIG140336:_TPR_domain_protein
acUKH-supercont1.1	33959	T	C	1	1	1	1	1	1	1	ANN=C	synonymous_variant	LOW	CIA_00032	c.258A>G	p.Gly86Gly	FIG140336:_TPR_domain_protein
acUKH-supercont1.1	34632	T	C	1	1	1	1	1	1	1	ANN=C	synonymous_variant	LOW	CIA_00033	c.228T>C	p.Arg76Arg	Glutamyl-tRNA_reductase_(EC_1.2.1.70)
acUKH-supercont1.1	34638	C	T	1	1	1	1	1	1	1	ANN=T	synonymous_variant	LOW	CIA_00033	c.234C>T	p.Thr78Thr	Glutamyl-tRNA_reductase_(EC_1.2.1.70)
acUKH-supercont1.1	34659	C	T	1	1	1	1	1	1	1	ANN=T	synonymous_variant	LOW	CIA_00033	c.255C>T	p.Cys85Cys	Glutamyl-tRNA_reductase_(EC_1.2.1.70)
acUKH-supercont1.1	34812	A	C	1	1	1	1	1	1	1	ANN=C	synonymous_variant	LOW	CIA_00033	c.408A>C	p.Leu136Leu	Glutamyl-tRNA_reductase_(EC_1.2.1.70)
acUKH-supercont1.1	35076	C	T	1	1	1	1	1	1	1	ANN=T	synonymous_variant	LOW	CIA_00033	c.672C>T	p.Phe224Phe	Glutamyl-tRNA_reductase_(EC_1.2.1.70)
acUKH-supercont1.1	35151	T	C	1	1	1	1	1	1	1	ANN=C	synonymous_variant	LOW	CIA_00033	c.747T>C	p.Ala249Ala	Glutamyl-tRNA_reductase_(EC_1.2.1.70)
acUKH-supercont1.1	35418	T	C	1	1	1	1	1	1	1	ANN=C	synonymous_variant	LOW	CIA_00033	c.1014T>C	p.Ala338Ala	Glutamyl-tRNA_reductase_(EC_1.2.1.70)
acUKH-supercont1.1	35472	AGAA	GGAG	1	1	1	1	1	1	1	ANN=GGAG	synonymous_variant	LOW	CIA_00033	c.1068_1071delAGAAinsGGAG	p.358	Glutamyl-tRNA_reductase_(EC_1.2.1.70)
acUKH-supercont1.2	687519	T	C	1	1	1	1	1	1	1	ANN=C	stop_lost&splice_region_variant	HIGH	CIA_05656	c.1063T>C	p.Ter355Argext*?	PA14_54920, non-ribosomal peptidase !!!, Lipopolysaccharide_core_heptosyltransferase_I ????
acUKH-supercont1.1	35536	T	C	1	1	1	1	1	1	1	ANN=C	synonymous_variant	LOW	CIA_00033	c.1132T>C	p.Leu378Leu	Glutamyl-tRNA_reductase_(EC_1.2.1.70)
acUKH-supercont1.1	35882	C	T	1	1	1	1	1	1	1	ANN=T	synonymous_variant	LOW	CIA_00034	c.192C>T	p.Gly64Gly	Peptide_chain_release_factor_1
acUKH-supercont1.1	708394	AGT	AGGT	1	1	1	1	1	1	1	ANN=AGGT	frameshift_variant	HIGH	CIA_00628	c.142_143insC	p.Leu49fs	Potassium_channel_protein
acUKH-supercont1.1	36209	TTAT	CTAC	1	1	1	1	1	1	1	ANN=CTAC	synonymous_variant	LOW	CIA_00034	c.519_522delTTATinsCTAC	p.175	Peptide_chain_release_factor_1
acUKH-supercont1.1	36302	T	C	1	1	1	1	1	1	1	ANN=C	synonymous_variant	LOW	CIA_00034	c.612T>C	p.Thr204Thr	Peptide_chain_release_factor_1
acUKH-supercont1.1	715459	C	T	1	1	1	1	1	1	1	ANN=T	stop_gained	HIGH	CIA_00635	c.58C>T	p.Arg20*	uncharacterized_protein_with_VanW-like_domain
acUKH-supercont1.1	36969	A	G	1	1	1	1	1	1	1	ANN=G	synonymous_variant	LOW	CIA_00035	c.195A>G	p.Glu65Glu	Peptide_chain_release_factor_N(5)-glutamine_methyltransferase_(EC_2.1.1.297)
acUKH-supercont1.1	36984	C	A	1	1	1	1	1	1	1	ANN=A	synonymous_variant	LOW	CIA_00035	c.210C>A	p.Ile70Ile	Peptide_chain_release_factor_N(5)-glutamine_methyltransferase_(EC_2.1.1.297)
acUKH-supercont1.1	37035	A	C	1	1	1	1	1	1	1	ANN=C	synonymous_variant	LOW	CIA_00035	c.261A>C	p.Thr87Thr	Peptide_chain_release_factor_N(5)-glutamine_methyltransferase_(EC_2.1.1.297)
acUKH-supercont1.1	37107	G	C	1	1	1	1	1	1	1	ANN=C	synonymous_variant	LOW	CIA_00035	c.333G>C	p.Thr111Thr	Peptide_chain_release_factor_N(5)-glutamine_methyltransferase_(EC_2.1.1.297)
acUKH-supercont1.1	37161	G	A	1	1	1	1	1	1	1	ANN=A	synonymous_variant	LOW	CIA_00035	c.387G>A	p.Glu129Glu	Peptide_chain_release_factor_N(5)-glutamine_methyltransferase_(EC_2.1.1.297)
acUKH-supercont1.1	37176	A	G	1	1	1	1	1	1	1	ANN=G	synonymous_variant	LOW	CIA_00035	c.402A>G	p.Thr134Thr	Peptide_chain_release_factor_N(5)-glutamine_methyltransferase_(EC_2.1.1.297)
acUKH-supercont1.1	37194	T	C	1	1	1	1	1	1	1	ANN=C	synonymous_variant	LOW	CIA_00035	c.420T>C	p.Arg140Arg	Peptide_chain_release_factor_N(5)-glutamine_methyltransferase_(EC_2.1.1.297)
acUKH-supercont1.1	37284	C	T	1	1	1	1	1	1	1	ANN=T	synonymous_variant	LOW	CIA_00035	c.510C>T	p.Ala170Ala	Peptide_chain_release_factor_N(5)-glutamine_methyltransferase_(EC_2.1.1.297)
acUKH-supercont1.1	37296	G	A	1	1	1	1	1	1	1	ANN=A	synonymous_variant	LOW	CIA_00035	c.522G>A	p.Arg174Arg	Peptide_chain_release_factor_N(5)-glutamine_methyltransferase_(EC_2.1.1.297)
acUKH-supercont1.1	37329	C	T	1	1	1	1	1	1	1	ANN=T	synonymous_variant	LOW	CIA_00035	c.555C>T	p.Tyr185Tyr	Peptide_chain_release_factor_N(5)-glutamine_methyltransferase_(EC_2.1.1.297)
acUKH-supercont1.1	37344	C	T	1	1	1	1	1	1	1	ANN=T	synonymous_variant	LOW	CIA_00035	c.570C>T	p.Asp190Asp	Peptide_chain_release_factor_N(5)-glutamine_methyltransferase_(EC_2.1.1.297)
acUKH-supercont1.1	37419	C	T	1	1	1	1	1	1	1	ANN=T	synonymous_variant	LOW	CIA_00035	c.645C>T	p.Asp215Asp	Peptide_chain_release_factor_N(5)-glutamine_methyltransferase_(EC_2.1.1.297)
acUKH-supercont1.1	730657	AGGGGGC	AGGGGC	1	1	1	1	1	1	1	ANN=AGGGGC	frameshift_variant	HIGH	CIA_00650	c.430delG	p.Ala144fs	Sigma_factor_RpoE_negative_regulatory_protein_RseA
acUKH-supercont1.1	37471	C	T	1	1	1	1	1	1	1	ANN=T	synonymous_variant	LOW	CIA_00035	c.697C>T	p.Leu233Leu	Peptide_chain_release_factor_N(5)-glutamine_methyltransferase_(EC_2.1.1.297)
acUKH-supercont1.1	37506	G	T	1	1	1	1	1	1	1	ANN=T	synonymous_variant	LOW	CIA_00035	c.732G>T	p.Ala244Ala	Peptide_chain_release_factor_N(5)-glutamine_methyltransferase_(EC_2.1.1.297)
acUKH-supercont1.1	37584	A	T	1	1	1	1	1	1	1	ANN=T	synonymous_variant	LOW	CIA_00035	c.810A>T	p.Thr270Thr	Peptide_chain_release_factor_N(5)-glutamine_methyltransferase_(EC_2.1.1.297)
acUKH-supercont1.2	735546	GTAGGCCGCGCCGCG	CTAGGCCGCG	1	1	1	1	1	1	1	ANN=CTAGGCCGCG	stop_lost&splice_region_variant&stop_retained_variant&intron_variant	HIGH	CIA_05695	c.1881_*11delGTAGGCCGCGCCGCGinsCTAGGCCGCG	p.Val627_Ter628delins???	Phosphomethylpyrimidine_synthase_ThiC_(EC_4.1.99.17)
acUKH-supercont1.2	741740	G	A	1	1	1	1	1	1	1	ANN=A	stop_gained	HIGH	CIA_05702	c.452G>A	p.Trp151*	hypothetical_protein
acUKH-supercont1.1	804972	T	A	1	1	1	1	1	1	1	ANN=A	stop_gained	HIGH	CIA_00718	c.23T>A	p.Leu8*
acUKH-supercont1.1	37880	A	G	1	1	1	1	1	1	1	ANN=G	synonymous_variant	LOW	CIA_00036	c.282A>G	p.Ala94Ala	Molybdopterin-synthase_adenylyltransferase_(EC_2.7.7.80)
acUKH-supercont1.2	819409	TGTGGGTGG	TG	1	1	1	1	1	1	1	ANN=TG	frameshift_variant	HIGH	CIA_05770	c.769_775delTGGGTGG	p.Trp257fs	benzoate_MFS_transporter_BenK
acUKH-supercont1.1	38036	G	C	1	1	1	1	1	1	1	ANN=C	synonymous_variant	LOW	CIA_00036	c.438G>C	p.Pro146Pro	Molybdopterin-synthase_adenylyltransferase_(EC_2.7.7.80)
acUKH-supercont1.1	38045	T	C	1	1	1	1	1	1	1	ANN=C	synonymous_variant	LOW	CIA_00036	c.447T>C	p.Ser149Ser	Molybdopterin-synthase_adenylyltransferase_(EC_2.7.7.80)
acUKH-supercont1.1	38063	T	C	1	1	1	1	1	1	1	ANN=C	synonymous_variant	LOW	CIA_00036	c.465T>C	p.Leu155Leu	Molybdopterin-synthase_adenylyltransferase_(EC_2.7.7.80)
acUKH-supercont1.2	877131	GCCCCCCCA	GCCCCCCCCA	0	1	1	1	1	1	1	ANN=GCCCCCCCCA	frameshift_variant	HIGH	CIA_05826	c.994_995insG	p.Gly335fs	AotJ, periplasmic arginine-onithine bd protein, Cytochrome_c-type_biogenesis_protein_DsbD,_protein-disulfide_reductase_(EC_1.8.1.8)
acUKH-supercont1.1	899948	CCTT	TCT	1	1	1	1	1	1	1	ANN=TCT	frameshift_variant&missense_variant	HIGH	CIA_00810	c.475_478delAAGGinsAGA	p.Lys159fs	hypothetical_protein
acUKH-supercont1.1	38336	C	T	1	1	1	1	1	1	1	ANN=T	synonymous_variant	LOW	CIA_00036	c.738C>T	p.Cys246Cys	Molybdopterin-synthase_adenylyltransferase_(EC_2.7.7.80)
acUKH-supercont1.1	921038	CGGGGGGGC	CGGGGGGGGC	1	1	1	1	1	0	1	ANN=CGGGGGGGGC	frameshift_variant	HIGH	CIA_00828	c.395dupG	p.Ala133fs	PirR, Two-component_transcriptional_response_regulator,_LuxR_family
acUKH-supercont1.1	38421	T	C	1	1	1	1	1	1	1	ANN=C	synonymous_variant	LOW	CIA_00037	c.75T>C	p.Arg25Arg	Glutamate_racemase_(EC_5.1.1.3)
acUKH-supercont1.1	38586	A	T	1	1	1	1	1	1	1	ANN=T	synonymous_variant	LOW	CIA_00037	c.240A>T	p.Ala80Ala	Glutamate_racemase_(EC_5.1.1.3)
acUKH-supercont1.2	844586	CAG	CAA,CAAG	2	1	1	1	1	1	1	ANN=CAAG	frameshift_variant	HIGH	CIA_05795	c.511_512insT	p.Pro172fs	hypothetical_protein
acUKH-supercont1.1	38646	G	T	1	1	1	1	1	1	1	ANN=T	synonymous_variant	LOW	CIA_00037	c.300G>T	p.Pro100Pro	Glutamate_racemase_(EC_5.1.1.3)
acUKH-supercont1.1	38697	C	G	1	1	1	1	1	1	1	ANN=G	synonymous_variant	LOW	CIA_00037	c.351C>G	p.Leu117Leu	Glutamate_racemase_(EC_5.1.1.3)
acUKH-supercont1.1	38760	T	C	1	1	1	1	1	1	1	ANN=C	synonymous_variant	LOW	CIA_00037	c.414T>C	p.Asp138Asp	Glutamate_racemase_(EC_5.1.1.3)
acUKH-supercont1.1	38784	T	C	1	1	1	1	1	1	1	ANN=C	synonymous_variant	LOW	CIA_00037	c.438T>C	p.Cys146Cys	Glutamate_racemase_(EC_5.1.1.3)
acUKH-supercont1.1	38862	A	G	1	1	1	1	1	1	1	ANN=G	synonymous_variant	LOW	CIA_00037	c.516A>G	p.Ala172Ala	Glutamate_racemase_(EC_5.1.1.3)
acUKH-supercont1.1	39163	A	T	1	1	1	1	1	1	1	ANN=T	intergenic_region	MODIFIER	CIA_00037-CIA_00038	n.39163A>T		Glutamate_racemase_(EC_5.1.1.3)
acUKH-supercont1.1	39334	C	G	1	1	1	1	1	1	1	ANN=G	synonymous_variant	LOW	CIA_00038	c.57C>G	p.Ala19Ala	Lipid_A_3-O-deacylase
acUKH-supercont1.1	39763	T	C	1	1	1	1	1	1	1	ANN=C	synonymous_variant	LOW	CIA_00038	c.486T>C	p.Ile162Ile	Lipid_A_3-O-deacylase
acUKH-supercont1.1	39809	T	G	1	1	1	1	1	1	1	ANN=G	intergenic_region	MODIFIER	CIA_00038-CIA_00039	n.39809T>G		Lipid_A_3-O-deacylase
acUKH-supercont1.1	39858	A	G	1	1	1	1	1	1	1	ANN=G	intergenic_region	MODIFIER	CIA_00038-CIA_00039	n.39858A>G		Lipid_A_3-O-deacylase
acUKH-supercont1.1	40168	G	C	1	1	1	1	1	1	1	ANN=C	synonymous_variant	LOW	CIA_00039	c.1188C>G	p.Ala396Ala	Deoxyribodipyrimidine_photolyase_(EC_4.1.99.3)
acUKH-supercont1.1	40204	A	G	1	1	1	1	1	1	1	ANN=G	synonymous_variant	LOW	CIA_00039	c.1152T>C	p.Gly384Gly	Deoxyribodipyrimidine_photolyase_(EC_4.1.99.3)
acUKH-supercont1.1	40225	G	A	1	1	1	1	1	1	1	ANN=A	synonymous_variant	LOW	CIA_00039	c.1131C>T	p.Gly377Gly	Deoxyribodipyrimidine_photolyase_(EC_4.1.99.3)
acUKH-supercont1.1	40360	TGCA	CGCG	1	1	1	1	1	1	1	ANN=CGCG	synonymous_variant	LOW	CIA_00039	c.993_996delTGCAinsCGCG	p.333	Deoxyribodipyrimidine_photolyase_(EC_4.1.99.3)
acUKH-supercont1.1	40468	G	A	1	1	1	1	1	1	1	ANN=A	synonymous_variant	LOW	CIA_00039	c.888C>T	p.Ser296Ser	Deoxyribodipyrimidine_photolyase_(EC_4.1.99.3)
acUKH-supercont1.1	40477	T	G	1	1	1	1	1	1	1	ANN=G	synonymous_variant	LOW	CIA_00039	c.879A>C	p.Pro293Pro	Deoxyribodipyrimidine_photolyase_(EC_4.1.99.3)
acUKH-supercont1.2	927187	TGGGGGC	TGGGGC	1	1	1	1	1	1	1	ANN=TGGGGC	frameshift_variant	HIGH	CIA_05870	c.685delG	p.Ala229fs	Aminotransferase,_class_III
acUKH-supercont1.1	40696	G	A	1	1	1	1	1	1	1	ANN=A	synonymous_variant	LOW	CIA_00039	c.660C>T	p.His220His	Deoxyribodipyrimidine_photolyase_(EC_4.1.99.3)
acUKH-supercont1.2	942422	GCG	GG	1	1	1	1	1	1	1	ANN=GG	frameshift_variant	HIGH	CIA_05891	c.388delG	p.Ala130fs	ribonuclease, 3-hydroxyacyl-CoA_dehydrogenase_(EC_1.1.1.35),_FabG4 ????
acUKH-supercont1.1	40834	T	C	1	1	1	1	1	1	1	ANN=C	synonymous_variant	LOW	CIA_00039	c.522A>G	p.Gln174Gln	Deoxyribodipyrimidine_photolyase_(EC_4.1.99.3)
acUKH-supercont1.1	41002	G	A	1	1	1	1	1	1	1	ANN=A	synonymous_variant	LOW	CIA_00039	c.354C>T	p.Arg118Arg	Deoxyribodipyrimidine_photolyase_(EC_4.1.99.3)
acUKH-supercont1.1	949701	CGG	CG	1	1	1	1	1	1	1	ANN=CG	frameshift_variant	HIGH	CIA_00859	c.348delC	p.Arg117fs	OprD, Outer_membrane_low_permeability_porin,_OprD_family_=>_OccD1/OprD_basic_amino_acids,_carbapenem_uptake
acUKH-supercont1.1	41086	C	T	1	1	1	1	1	1	1	ANN=T	synonymous_variant	LOW	CIA_00039	c.270G>A	p.Glu90Glu	Deoxyribodipyrimidine_photolyase_(EC_4.1.99.3)
acUKH-supercont1.1	41092	G	A	1	1	1	1	1	1	1	ANN=A	synonymous_variant	LOW	CIA_00039	c.264C>T	p.Cys88Cys	Deoxyribodipyrimidine_photolyase_(EC_4.1.99.3)
acUKH-supercont1.1	41269	G	A	1	1	1	1	1	1	1	ANN=A	synonymous_variant	LOW	CIA_00039	c.87C>T	p.Ala29Ala	Deoxyribodipyrimidine_photolyase_(EC_4.1.99.3)
acUKH-supercont1.1	41284	T	C	1	1	1	1	1	1	1	ANN=C	synonymous_variant	LOW	CIA_00039	c.72A>G	p.Gly24Gly	Deoxyribodipyrimidine_photolyase_(EC_4.1.99.3)
acUKH-supercont1.1	977915	CGGTAG	TGGG	1	1	1	1	1	1	1	ANN=TGGG	frameshift_variant&synonymous_variant	HIGH	CIA_00890	c.364_369delCTACCGinsCCCA	p.Leu122fs	Phosphohydrolase_(MutT/nudix_family_protein)
acUKH-supercont1.1	41450	G	A	1	1	1	1	1	1	1	ANN=A	synonymous_variant	LOW	CIA_00040	c.817C>T	p.Leu273Leu	Transcriptional_regulator,_MerR_family,_associated_with_photolyase
acUKH-supercont1.1	41511	A	C	1	1	1	1	1	1	1	ANN=C	synonymous_variant	LOW	CIA_00040	c.756T>G	p.Val252Val	Transcriptional_regulator,_MerR_family,_associated_with_photolyase
acUKH-supercont1.1	41544	G	A	1	1	1	1	1	1	1	ANN=A	synonymous_variant	LOW	CIA_00040	c.723C>T	p.Asn241Asn	Transcriptional_regulator,_MerR_family,_associated_with_photolyase
acUKH-supercont1.1	41751	C	T	1	1	1	1	1	1	1	ANN=T	synonymous_variant	LOW	CIA_00040	c.516G>A	p.Gln172Gln	Transcriptional_regulator,_MerR_family,_associated_with_photolyase
acUKH-supercont1.1	41829	T	C	1	1	1	1	1	1	1	ANN=C	synonymous_variant	LOW	CIA_00040	c.438A>G	p.Gln146Gln	Transcriptional_regulator,_MerR_family,_associated_with_photolyase
acUKH-supercont1.1	41973	T	C	1	1	1	1	1	1	1	ANN=C	synonymous_variant	LOW	CIA_00040	c.294A>G	p.Gln98Gln	Transcriptional_regulator,_MerR_family,_associated_with_photolyase
acUKH-supercont1.1	42132	A	C	1	1	1	1	1	1	1	ANN=C	synonymous_variant	LOW	CIA_00040	c.135T>G	p.Gly45Gly	Transcriptional_regulator,_MerR_family,_associated_with_photolyase
acUKH-supercont1.1	42165	G	A	1	1	1	1	1	1	1	ANN=A	synonymous_variant	LOW	CIA_00040	c.102C>T	p.Tyr34Tyr	Transcriptional_regulator,_MerR_family,_associated_with_photolyase
acUKH-supercont1.1	1128024	GCCCCCA	GCCCCCCA	1	1	1	1	1	1	1	ANN=GCCCCCCA	frameshift_variant&start_lost	HIGH	CIA_01035	c.-1_1insC	p.Met1fs	Fosfomycin_resistance_protein_FosA
acUKH-supercont1.1	42432	A	G	1	1	1	1	1	1	1	ANN=G	synonymous_variant	LOW	CIA_00041	c.804T>C	p.Arg268Arg	COG1683:_Uncharacterized_conserved_protein_/_FIG143828:_Hypothetical_protein_YbgA
acUKH-supercont1.1	1173965	TCTAC	CCTGC,CCTGT	1	1	1	1	2	1	1	ANN=CCTGT	stop_gained	HIGH	CIA_01072	c.597_601delTCTACinsCCTGT	p.Gln201*	lyase,_putative
acUKH-supercont1.1	42492	T	C	1	1	1	1	1	1	1	ANN=C	synonymous_variant	LOW	CIA_00041	c.744A>G	p.Leu248Leu	COG1683:_Uncharacterized_conserved_protein_/_FIG143828:_Hypothetical_protein_YbgA
acUKH-supercont1.1	42533	G	A	1	1	1	1	1	1	1	ANN=A	synonymous_variant	LOW	CIA_00041	c.703C>T	p.Leu235Leu	COG1683:_Uncharacterized_conserved_protein_/_FIG143828:_Hypothetical_protein_YbgA
acUKH-supercont1.1	42558	ACGC	GCGA	1	1	1	1	1	1	1	ANN=GCGA	synonymous_variant	LOW	CIA_00041	c.675_678delGCGTinsTCGC	p.227	COG1683:_Uncharacterized_conserved_protein_/_FIG143828:_Hypothetical_protein_YbgA
acUKH-supercont1.1	42585	A	G	1	1	1	1	1	1	1	ANN=G	synonymous_variant	LOW	CIA_00041	c.651T>C	p.His217His	COG1683:_Uncharacterized_conserved_protein_/_FIG143828:_Hypothetical_protein_YbgA
acUKH-supercont1.1	42615	A	G	1	1	1	1	1	1	1	ANN=G	synonymous_variant	LOW	CIA_00041	c.621T>C	p.Ser207Ser	COG1683:_Uncharacterized_conserved_protein_/_FIG143828:_Hypothetical_protein_YbgA
acUKH-supercont1.1	42639	C	G	1	1	1	1	1	1	1	ANN=G	synonymous_variant	LOW	CIA_00041	c.597G>C	p.Ala199Ala	COG1683:_Uncharacterized_conserved_protein_/_FIG143828:_Hypothetical_protein_YbgA
acUKH-supercont1.1	1301074	CGG	CG	1	1	1	1	1	1	1	ANN=CG	frameshift_variant	HIGH	CIA_01193	c.13delG	p.Ala5fs	no CDS !!!, Transport-related_membrane_protein
acUKH-supercont1.1	1492080	CGGGGGGA	CGGGGGGGA	1	1	1	1	1	1	1	ANN=CGGGGGGGA	frameshift_variant	HIGH	CIA_01368	c.1211dupG	p.Gly405fs	Beta-propeller_domains_of_methanol_dehydrogenase_type
acUKH-supercont1.1	42873	AGGG	TGGA	1	1	1	1	1	1	1	ANN=TGGA	synonymous_variant	LOW	CIA_00041	c.360_363delCCCTinsTCCA	p.122	COG1683:_Uncharacterized_conserved_protein_/_FIG143828:_Hypothetical_protein_YbgA
acUKH-supercont1.1	1681807	AGGGGGGC	AGGGGGGGC	0	1	1	1	1	1	1	ANN=AGGGGGGGC	frameshift_variant	HIGH	CIA_01545	c.181_182insC	p.Leu63fs	cyanate, Uncharacterized_MFS-type_transporter, next to GntR
acUKH-supercont1.1	42912	A	G	1	1	1	1	1	1	1	ANN=G	synonymous_variant	LOW	CIA_00041	c.324T>C	p.Arg108Arg	COG1683:_Uncharacterized_conserved_protein_/_FIG143828:_Hypothetical_protein_YbgA
acUKH-supercont1.1	42962	G	T	1	1	1	1	1	1	1	ANN=T	synonymous_variant	LOW	CIA_00041	c.274C>A	p.Arg92Arg	COG1683:_Uncharacterized_conserved_protein_/_FIG143828:_Hypothetical_protein_YbgA
acUKH-supercont1.1	43104	T	C	1	1	1	1	1	1	1	ANN=C	synonymous_variant	LOW	CIA_00041	c.132A>G	p.Glu44Glu	COG1683:_Uncharacterized_conserved_protein_/_FIG143828:_Hypothetical_protein_YbgA
acUKH-supercont1.1	1020609	GAC	GC,GGC	2	1	1	1	1	1	1	ANN=GC	frameshift_variant	HIGH	CIA_00930	c.1047delA	p.Arg350fs	Aldehyde_dehydrogenase_B_(EC_1.2.1.22)
acUKH-supercont1.2	1040298	AGGG	AGGGGG,AGGGG	2	1	1	1	1	1	1	ANN=AGGGG	frameshift_variant	HIGH	CIA_05983	c.186_187insC	p.Ser64fs	no CDS !!!, Periplasmic_protein_TonB,_links_inner_and_outer_membranes ???
acUKH-supercont1.1	43508	A	G	1	1	1	1	1	1	1	ANN=G	synonymous_variant	LOW	CIA_00042	c.864T>C	p.Gly288Gly	Renalase_(EC_1.6.3.5),_oxidases_1,2-dihydro-_and_1,6-dihydro-_beta-NAD(P)H_isomers_back_to_NAD(P)
acUKH-supercont1.1	43514	T	C	1	1	1	1	1	1	1	ANN=C	synonymous_variant	LOW	CIA_00042	c.858A>G	p.Gln286Gln	Renalase_(EC_1.6.3.5),_oxidases_1,2-dihydro-_and_1,6-dihydro-_beta-NAD(P)H_isomers_back_to_NAD(P)
acUKH-supercont1.1	43520	A	G	1	1	1	1	1	1	1	ANN=G	synonymous_variant	LOW	CIA_00042	c.852T>C	p.Ala284Ala	Renalase_(EC_1.6.3.5),_oxidases_1,2-dihydro-_and_1,6-dihydro-_beta-NAD(P)H_isomers_back_to_NAD(P)
acUKH-supercont1.1	43577	C	T	1	1	1	1	1	1	1	ANN=T	synonymous_variant	LOW	CIA_00042	c.795G>A	p.Val265Val	Renalase_(EC_1.6.3.5),_oxidases_1,2-dihydro-_and_1,6-dihydro-_beta-NAD(P)H_isomers_back_to_NAD(P)
acUKH-supercont1.1	1827996	GACG	GG	1	1	1	1	1	1	1	ANN=GG	frameshift_variant	HIGH	CIA_01690	c.910_911delAC	p.Thr304fs	hypothetical protein, FIG00973752:_TolA-like_membrane_protein				pvdM mutant is PvD deficient (Lamont and Martin Microbiol 2003)
acUKH-supercont1.1	1978653	GTC	GTTC	1	1	1	1	1	1	1	ANN=GTTC	frameshift_variant&splice_region_variant	HIGH	CIA_01819	c.554_555insA		hypothetical_protein
acUKH-supercont1.1	44493	T	C	1	1	1	1	1	1	1	ANN=C	intergenic_region	MODIFIER	CIA_00042-CIA_00043	n.44493T>C		Renalase_(EC_1.6.3.5),_oxidases_1,2-dihydro-_and_1,6-dihydro-_beta-NAD(P)H_isomers_back_to_NAD(P)
acUKH-supercont1.1	44682	T	C	1	1	1	1	1	1	1	ANN=C	intergenic_region	MODIFIER	CIA_00042-CIA_00043	n.44682T>C		Renalase_(EC_1.6.3.5),_oxidases_1,2-dihydro-_and_1,6-dihydro-_beta-NAD(P)H_isomers_back_to_NAD(P)
acUKH-supercont1.1	44696	C	T	1	1	1	1	1	1	1	ANN=T	intergenic_region	MODIFIER	CIA_00042-CIA_00043	n.44696C>T		Renalase_(EC_1.6.3.5),_oxidases_1,2-dihydro-_and_1,6-dihydro-_beta-NAD(P)H_isomers_back_to_NAD(P)
acUKH-supercont1.1	44823	T	G	1	1	1	1	1	1	1	ANN=G	synonymous_variant	LOW	CIA_00043	c.39T>G	p.Gly13Gly	Cell_division_inhibitor_Slr1223_(YfcH_in_EC),_contains_epimerase/dehydratase_and_DUF1731_domains
acUKH-supercont1.1	44856	A	G	1	1	1	1	1	1	1	ANN=G	synonymous_variant	LOW	CIA_00043	c.72A>G	p.Gly24Gly	Cell_division_inhibitor_Slr1223_(YfcH_in_EC),_contains_epimerase/dehydratase_and_DUF1731_domains
acUKH-supercont1.1	45012	C	T	1	1	1	1	1	1	1	ANN=T	synonymous_variant	LOW	CIA_00043	c.228C>T	p.Ser76Ser	Cell_division_inhibitor_Slr1223_(YfcH_in_EC),_contains_epimerase/dehydratase_and_DUF1731_domains
acUKH-supercont1.1	2072793	AGTGGATA	AGTGGATGTGGATA	1	1	1	1	1	1	1	ANN=AGTGGATGTGGATA	start_lost&conservative_inframe_insertion	HIGH	CIA_01897	c.-1_1insGTGGAT		Cold_shock_protein_of_CSP_family_/_DUF1294_domain
acUKH-supercont1.1	45087	T	C	1	1	1	1	1	1	1	ANN=C	synonymous_variant	LOW	CIA_00043	c.303T>C	p.Arg101Arg	Cell_division_inhibitor_Slr1223_(YfcH_in_EC),_contains_epimerase/dehydratase_and_DUF1731_domains
acUKH-supercont1.1	45195	T	C	1	1	1	1	1	1	1	ANN=C	synonymous_variant	LOW	CIA_00043	c.411T>C	p.Ala137Ala	Cell_division_inhibitor_Slr1223_(YfcH_in_EC),_contains_epimerase/dehydratase_and_DUF1731_domains
acUKH-supercont1.1	45210	A	C	1	1	1	1	1	1	1	ANN=C	synonymous_variant	LOW	CIA_00043	c.426A>C	p.Leu142Leu	Cell_division_inhibitor_Slr1223_(YfcH_in_EC),_contains_epimerase/dehydratase_and_DUF1731_domains
acUKH-supercont1.1	45546	A	C	1	1	1	1	1	1	1	ANN=C	synonymous_variant	LOW	CIA_00043	c.762A>C	p.Val254Val	Cell_division_inhibitor_Slr1223_(YfcH_in_EC),_contains_epimerase/dehydratase_and_DUF1731_domains
acUKH-supercont1.1	45588	T	C	1	1	1	1	1	1	1	ANN=C	synonymous_variant	LOW	CIA_00043	c.804T>C	p.Gly268Gly	Cell_division_inhibitor_Slr1223_(YfcH_in_EC),_contains_epimerase/dehydratase_and_DUF1731_domains
acUKH-supercont1.1	45609	G	A	1	1	1	1	1	1	1	ANN=A	synonymous_variant	LOW	CIA_00043	c.825G>A	p.Gln275Gln	Cell_division_inhibitor_Slr1223_(YfcH_in_EC),_contains_epimerase/dehydratase_and_DUF1731_domains
acUKH-supercont1.1	45621	T	C	1	1	1	1	1	1	1	ANN=C	synonymous_variant	LOW	CIA_00043	c.837T>C	p.Asp279Asp	Cell_division_inhibitor_Slr1223_(YfcH_in_EC),_contains_epimerase/dehydratase_and_DUF1731_domains
acUKH-supercont1.1	2108611	T	C	1	1	1	1	1	1	1	ANN=C	stop_lost&splice_region_variant	HIGH	CIA_01930	c.1783T>C	p.Ter595Argext*?	Putative_two-component_sensor
acUKH-supercont1.1	2121259	A	C	1	1	1	1	1	1	1	ANN=C	stop_lost&splice_region_variant	HIGH	CIA_01943	c.1429T>G	p.Ter477Gluext*?	HbcR, PA_38570, Transcriptional_regulator
acUKH-supercont1.1	46076	A	G	1	1	1	1	1	1	1	ANN=G	synonymous_variant	LOW	CIA_00044	c.378A>G	p.Pro126Pro	Ferrochelatase,_protoheme_ferro-lyase_(EC_4.99.1.1)
acUKH-supercont1.1	46112	A	G	1	1	1	1	1	1	1	ANN=G	synonymous_variant	LOW	CIA_00044	c.414A>G	p.Gln138Gln	Ferrochelatase,_protoheme_ferro-lyase_(EC_4.99.1.1)
acUKH-supercont1.1	2158745	GCCCCCA	GCCCCCCA	1	1	1	1	1	1	1	ANN=GCCCCCCA	frameshift_variant	HIGH	CIA_01978	c.82_83insG	p.Leu30fs	hypothetical_protein
acUKH-supercont1.1	2237853	GT	GTCTCT	1	1	1	1	1	1	1	ANN=GTCTCT	frameshift_variant	HIGH	CIA_02038	c.229_230insAGAG	p.Asp77fs	no ORF
acUKH-supercont1.1	46520	T	C	1	1	1	1	1	1	1	ANN=C	synonymous_variant	LOW	CIA_00044	c.822T>C	p.Arg274Arg	Ferrochelatase,_protoheme_ferro-lyase_(EC_4.99.1.1)
acUKH-supercont1.1	46547	C	T	1	1	1	1	1	1	1	ANN=T	synonymous_variant	LOW	CIA_00044	c.849C>T	p.Cys283Cys	Ferrochelatase,_protoheme_ferro-lyase_(EC_4.99.1.1)
acUKH-supercont1.1	46559	C	T	1	1	1	1	1	1	1	ANN=T	synonymous_variant	LOW	CIA_00044	c.861C>T	p.Val287Val	Ferrochelatase,_protoheme_ferro-lyase_(EC_4.99.1.1)
acUKH-supercont1.1	46577	T	C	1	1	1	1	1	1	1	ANN=C	synonymous_variant	LOW	CIA_00044	c.879T>C	p.Thr293Thr	Ferrochelatase,_protoheme_ferro-lyase_(EC_4.99.1.1)
acUKH-supercont1.1	46619	C	T	1	1	1	1	1	1	1	ANN=T	synonymous_variant	LOW	CIA_00044	c.921C>T	p.Ser307Ser	Ferrochelatase,_protoheme_ferro-lyase_(EC_4.99.1.1)
acUKH-supercont1.1	2238016	AT	AGT	1	1	1	1	1	1	1	ANN=AGT	frameshift_variant	HIGH	CIA_02038	c.67_68insC	p.Ile23fs	no ORF
acUKH-supercont1.1	46839	C	T	1	1	1	1	1	1	1	ANN=T	intergenic_region	MODIFIER	CIA_00044-CIA_00045	n.46839C>T		Ferrochelatase,_protoheme_ferro-lyase_(EC_4.99.1.1)
acUKH-supercont1.1	47132	T	C	1	1	1	1	1	1	1	ANN=C	synonymous_variant	LOW	CIA_00045	c.132T>C	p.Arg44Arg	Uncharacterized_MFS-type_transporter
acUKH-supercont1.1	47249	T	C	1	1	1	1	1	1	1	ANN=C	synonymous_variant	LOW	CIA_00045	c.249T>C	p.Gly83Gly	Uncharacterized_MFS-type_transporter
acUKH-supercont1.1	47525	C	T	1	1	1	1	1	1	1	ANN=T	synonymous_variant	LOW	CIA_00045	c.525C>T	p.His175His	Uncharacterized_MFS-type_transporter
acUKH-supercont1.1	47615	G	T	1	1	1	1	1	1	1	ANN=T	synonymous_variant	LOW	CIA_00045	c.615G>T	p.Ala205Ala	Uncharacterized_MFS-type_transporter
acUKH-supercont1.1	47630	T	C	1	1	1	1	1	1	1	ANN=C	synonymous_variant	LOW	CIA_00045	c.630T>C	p.Ala210Ala	Uncharacterized_MFS-type_transporter
acUKH-supercont1.1	48245	TGGC	CGGT	1	1	1	1	1	1	1	ANN=CGGT	synonymous_variant	LOW	CIA_00045	c.1245_1248delTGGCinsCGGT	p.417	Uncharacterized_MFS-type_transporter
acUKH-supercont1.1	48436	T	G	1	1	1	1	1	1	1	ANN=G	synonymous_variant	LOW	CIA_00046	c.888A>C	p.Ala296Ala	Sigma-fimbriae_tip_adhesin
acUKH-supercont1.1	48475	T	G	1	1	1	1	1	1	1	ANN=G	synonymous_variant	LOW	CIA_00046	c.849A>C	p.Ala283Ala	Sigma-fimbriae_tip_adhesin
acUKH-supercont1.1	48529	G	T	1	1	1	1	1	1	1	ANN=T	synonymous_variant	LOW	CIA_00046	c.795C>A	p.Gly265Gly	Sigma-fimbriae_tip_adhesin
acUKH-supercont1.1	49024	G	A	1	1	1	1	1	1	1	ANN=A	synonymous_variant	LOW	CIA_00046	c.300C>T	p.Ser100Ser	Sigma-fimbriae_tip_adhesin
acUKH-supercont1.1	49054	A	G	1	1	1	1	1	1	1	ANN=G	synonymous_variant	LOW	CIA_00046	c.270T>C	p.Asn90Asn	Sigma-fimbriae_tip_adhesin
acUKH-supercont1.1	49183	T	G	1	1	1	1	1	1	1	ANN=G	synonymous_variant	LOW	CIA_00046	c.141A>C	p.Ala47Ala	Sigma-fimbriae_tip_adhesin
acUKH-supercont1.1	49338	G	C	1	1	1	1	1	1	1	ANN=C	synonymous_variant	LOW	CIA_00047	c.2355C>G	p.Pro785Pro	Sigma-fimbriae_usher_protein
acUKH-supercont1.1	2240320	TGGGGGGT	TGGGGGGGT	1	1	1	1	1	1	1	ANN=TGGGGGGGT	frameshift_variant	HIGH	CIA_02040	c.1732dupG	p.Val578fs	Thiamine_pyrophosphate-requiring_protein_PA2108
acUKH-supercont1.1	49533	A	G	1	1	1	1	1	1	1	ANN=G	synonymous_variant	LOW	CIA_00047	c.2160T>C	p.Gly720Gly	Sigma-fimbriae_usher_protein
acUKH-supercont1.1	49587	C	T	1	1	1	1	1	1	1	ANN=T	synonymous_variant	LOW	CIA_00047	c.2106G>A	p.Val702Val	Sigma-fimbriae_usher_protein
acUKH-supercont1.1	49842	G	A	1	1	1	1	1	1	1	ANN=A	synonymous_variant	LOW	CIA_00047	c.1851C>T	p.Asn617Asn	Sigma-fimbriae_usher_protein
acUKH-supercont1.1	50022	A	G	1	1	1	1	1	1	1	ANN=G	synonymous_variant	LOW	CIA_00047	c.1671T>C	p.Gly557Gly	Sigma-fimbriae_usher_protein
acUKH-supercont1.1	50037	C	T	1	1	1	1	1	1	1	ANN=T	synonymous_variant	LOW	CIA_00047	c.1656G>A	p.Thr552Thr	Sigma-fimbriae_usher_protein
acUKH-supercont1.1	50199	A	G	1	1	1	1	1	1	1	ANN=G	synonymous_variant	LOW	CIA_00047	c.1494T>C	p.Arg498Arg	Sigma-fimbriae_usher_protein
acUKH-supercont1.1	50220	GTAA	ATAG	1	1	1	1	1	1	1	ANN=ATAG	synonymous_variant	LOW	CIA_00047	c.1470_1473delTTACinsCTAT	p.492	Sigma-fimbriae_usher_protein
acUKH-supercont1.1	2307850	T	C	1	1	1	1	1	1	1	ANN=C	start_lost	HIGH	CIA_02101	c.1A>G	p.Met1?	Malto-oligosyltrehalose_trehalohydrolase_(EC_3.2.1.141)
acUKH-supercont1.1	2324907	CTAGCT	TTAGT	1	1	1	1	1	1	1	ANN=TTAGT	frameshift_variant&stop_lost&stop_retained_variant&splice_region_variant	HIGH	CIA_02122	c.1240_1245delAGCTAGinsACTAA	p.Ser414fs	Adenylate_cyclase_ExoY_(EC_4.6.1.1)
acUKH-supercont1.1	50382	A	G	1	1	1	1	1	1	1	ANN=G	synonymous_variant	LOW	CIA_00047	c.1311T>C	p.Gly437Gly	Sigma-fimbriae_usher_protein
acUKH-supercont1.1	50631	A	G	1	1	1	1	1	1	1	ANN=G	synonymous_variant	LOW	CIA_00047	c.1062T>C	p.Asn354Asn	Sigma-fimbriae_usher_protein
acUKH-supercont1.1	50676	A	G	1	1	1	1	1	1	1	ANN=G	synonymous_variant	LOW	CIA_00047	c.1017T>C	p.Arg339Arg	Sigma-fimbriae_usher_protein
acUKH-supercont1.1	50811	A	G	1	1	1	1	1	1	1	ANN=G	synonymous_variant	LOW	CIA_00047	c.882T>C	p.Tyr294Tyr	Sigma-fimbriae_usher_protein
acUKH-supercont1.1	50844	C	T	1	1	1	1	1	1	1	ANN=T	synonymous_variant	LOW	CIA_00047	c.849G>A	p.Gln283Gln	Sigma-fimbriae_usher_protein
acUKH-supercont1.1	51087	A	G	1	1	1	1	1	1	1	ANN=G	synonymous_variant	LOW	CIA_00047	c.606T>C	p.Tyr202Tyr	Sigma-fimbriae_usher_protein
acUKH-supercont1.1	51180	A	G	1	1	1	1	1	1	1	ANN=G	synonymous_variant	LOW	CIA_00047	c.513T>C	p.Arg171Arg	Sigma-fimbriae_usher_protein
acUKH-supercont1.1	51210	T	C	1	1	1	1	1	1	1	ANN=C	synonymous_variant	LOW	CIA_00047	c.483A>G	p.Thr161Thr	Sigma-fimbriae_usher_protein
acUKH-supercont1.1	2325031	GAA	GAAA	1	1	1	1	1	1	1	ANN=GAAA	frameshift_variant	HIGH	CIA_02122	c.1118dupT	p.Ser374fs	Adenylate_cyclase_ExoY_(EC_4.6.1.1)
acUKH-supercont1.1	2336593	AGGGGGGC	AGGGGGC	1	1	1	1	1	1	1	ANN=AGGGGGC	frameshift_variant	HIGH	CIA_02133	c.110delC	p.Leu39fs	ABC_transporter,_permease_protein_(cluster_3,_basic_aa/glutamine/opines)
acUKH-supercont1.1	51666	G	A	1	1	1	1	1	1	1	ANN=A	synonymous_variant	LOW	CIA_00047	c.27C>T	p.Ser9Ser	Sigma-fimbriae_usher_protein
acUKH-supercont1.1	51715	G	C	1	1	1	1	1	1	1	ANN=C	synonymous_variant	LOW	CIA_00048	c.783C>G	p.Gly261Gly	Sigma-fimbriae_chaperone_protein
acUKH-supercont1.1	2445038	A	G	1	1	1	1	1	1	1	ANN=G	start_lost	HIGH	CIA_02226	c.1A>G	p.Met1?	Phosphoenolpyruvate_carboxykinase_[ATP]_(EC_4.1.1.49)
acUKH-supercont1.1	2461162	GCCCCCCA	GCCCCCCCA	1	1	1	1	1	1	1	ANN=GCCCCCCCA	frameshift_variant	HIGH	CIA_02240	c.314_315insG	p.Ala108fs	ChiC, Chitinase_(EC_3.2.1.14); PA14_34870
acUKH-supercont1.2	200445	GCCCCCG	GCCCCG	0	0	0	0	0	0	1	ANN=GCCCCG	frameshift_variant	HIGH	CIA_05220	c.282delC	p.Ala95fs	PA14_60070, hypothetical protein….Transcriptional_regulator,_GntR_family_domain_/_Aspartate_aminotransferase_(EC_2.6.1.1)
acUKH-supercont1.1	51892	C	G	1	1	1	1	1	1	1	ANN=G	synonymous_variant	LOW	CIA_00048	c.606G>C	p.Leu202Leu	Sigma-fimbriae_chaperone_protein
acUKH-supercont1.1	52012	GCGG	ACGC	1	1	1	1	1	1	1	ANN=ACGC	synonymous_variant	LOW	CIA_00048	c.483_486delCCGCinsGCGT	p.163	Sigma-fimbriae_chaperone_protein
acUKH-supercont1.1	52054	C	T	1	1	1	1	1	1	1	ANN=T	synonymous_variant	LOW	CIA_00048	c.444G>A	p.Val148Val	Sigma-fimbriae_chaperone_protein
acUKH-supercont1.1	2571270	CCTGCC	TCTGCC,TCTGCCC	1	2	1	2	2	2	1	ANN=TCTGCCC	frameshift_variant&synonymous_variant	HIGH	CIA_02330	c.963_966delCCTGinsTCTGC	p.Pro323fs	PvdM, Putative_dipeptidase,_pyoverdin_biosynthesis
acUKH-supercont1.1	52147	A	G	1	1	1	1	1	1	1	ANN=G	synonymous_variant	LOW	CIA_00048	c.351T>C	p.Tyr117Tyr	Sigma-fimbriae_chaperone_protein
acUKH-supercont1.1	52201	TTGT	CTGC	1	1	1	1	1	1	1	ANN=CTGC	synonymous_variant	LOW	CIA_00048	c.294_297delACAAinsGCAG	p.100	Sigma-fimbriae_chaperone_protein
acUKH-supercont1.1	2856544	AC	ATGCCC	1	1	1	1	1	1	1	ANN=ATGCCC	frameshift_variant	HIGH	CIA_02528	c.281_282insTGCC	p.Gly95fs	UPF0380_proteins_YafZ_and_homologs
acUKH-supercont1.1	52363	T	C	1	1	1	1	1	1	1	ANN=C	synonymous_variant	LOW	CIA_00048	c.135A>G	p.Gln45Gln	Sigma-fimbriae_chaperone_protein
acUKH-supercont1.1	52417	T	C	1	1	1	1	1	1	1	ANN=C	synonymous_variant	LOW	CIA_00048	c.81A>G	p.Gln27Gln	Sigma-fimbriae_chaperone_protein
acUKH-supercont1.1	2856547	GGCG	AGG	1	1	1	1	1	1	1	ANN=AGG	frameshift_variant&missense_variant	HIGH	CIA_02528	c.284_286delGGCinsAG	p.Gly95fs	UPF0380_proteins_YafZ_and_homologs
acUKH-supercont1.1	2862569	GT	GGCT	1	1	1	1	1	1	1	ANN=GGCT	frameshift_variant	HIGH	CIA_02534	c.351_352insGC	p.Ser118fs	hypothetical_protein
acUKH-supercont1.1	2862573	CATT	CT	1	1	1	1	1	1	1	ANN=CT	frameshift_variant	HIGH	CIA_02534	c.356_357delAT	p.His119fs	hypothetical_protein
acUKH-supercont1.1	2883602	GC	GTAC	1	1	1	.	1	1	1	ANN=GTAC	frameshift_variant	HIGH	CIA_02555	c.5_6insTA	p.Gly3fs	Conjugative_transfer_protein_TrbD
acUKH-supercont1.1	52543	G	A	1	1	1	1	1	1	1	ANN=A	synonymous_variant	LOW	CIA_00049	c.516C>T	p.Asp172Asp	Sigma-fimbriae_uncharacterized_subunit
acUKH-supercont1.1	52648	C	T	1	1	1	1	1	1	1	ANN=T	synonymous_variant	LOW	CIA_00049	c.411G>A	p.Ala137Ala	Sigma-fimbriae_uncharacterized_subunit
acUKH-supercont1.1	52714	A	G	1	1	1	1	1	1	1	ANN=G	synonymous_variant	LOW	CIA_00049	c.345T>C	p.Gly115Gly	Sigma-fimbriae_uncharacterized_subunit
acUKH-supercont1.1	2885670	CAT	CT	1	1	1	1	1	1	1	ANN=CT	frameshift_variant	HIGH	CIA_02556	c.1789delA	p.Met597fs	Conjugative_transfer_protein_TrbE
acUKH-supercont1.1	2890259	GTT	GTTT	1	1	1	1	1	1	1	ANN=GTTT	frameshift_variant	HIGH	CIA_02561	c.791dupT	p.Pro266fs	Conjugative_transfer_protein_TrbG
acUKH-supercont1.1	2890267	CGG	CG	1	1	1	1	1	1	1	ANN=CG	frameshift_variant	HIGH	CIA_02561	c.800delG	p.Gly267fs	Conjugative_transfer_protein_TrbG
acUKH-supercont1.1	2899445	GC	GG,AG	1	1	1	2	1	1	1	ANN=AG	stop_gained	HIGH	CIA_02569	c.804_805delGCinsCT	p.Gln269*	Permease_of_the_drug/metabolite_transporter_(DMT)_superfamily
acUKH-supercont1.1	53064	G	A	1	1	1	1	1	1	1	ANN=A	synonymous_variant	LOW	CIA_00050	c.528C>T	p.Ser176Ser	Sigma-fimbriae_uncharacterized_paralogous_subunit
acUKH-supercont1.1	2921015	GCCCCCCG	GCCCCCCCG	1	1	1	1	1	1	1	ANN=GCCCCCCCG	frameshift_variant	HIGH	CIA_02587	c.675_676insG	p.Leu228fs	hypothetical_protein
acUKH-supercont1.1	53772	T	C	1	1	1	1	1	1	1	ANN=C	synonymous_variant	LOW	CIA_00051	c.399A>G	p.Gln133Gln	Sigma-fimbriae_uncharacterized_paralogous_subunit
acUKH-supercont1.1	54191	T	C	1	1	1	1	1	1	1	ANN=C	intergenic_region	MODIFIER	CIA_00051-CIA_00052	n.54191T>C		Sigma-fimbriae_uncharacterized_paralogous_subunit
acUKH-supercont1.1	54270	A	C	1	1	1	1	1	1	1	ANN=C	intergenic_region	MODIFIER	CIA_00051-CIA_00052	n.54270A>C		Sigma-fimbriae_uncharacterized_paralogous_subunit
acUKH-supercont1.1	54277	T	G	1	1	1	1	1	1	1	ANN=G	intergenic_region	MODIFIER	CIA_00051-CIA_00052	n.54277T>G		Sigma-fimbriae_uncharacterized_paralogous_subunit
acUKH-supercont1.1	54288	ATG	CTGGCGACGCGCCGG	1	1	1	1	1	1	1	ANN=CTGGCGACGCGCCGG	intergenic_region	MODIFIER	CIA_00051-CIA_00052	n.54288_54290delATGinsCTGGCGACGCGCCGG		Sigma-fimbriae_uncharacterized_paralogous_subunit
acUKH-supercont1.1	54298	A	G	1	1	1	1	1	1	1	ANN=G	intergenic_region	MODIFIER	CIA_00051-CIA_00052	n.54298A>G		Sigma-fimbriae_uncharacterized_paralogous_subunit
acUKH-supercont1.1	54306	GT	GCT	1	1	1	1	1	1	1	ANN=GCT	intergenic_region	MODIFIER	CIA_00051-CIA_00052	n.54306_54307insC		Sigma-fimbriae_uncharacterized_paralogous_subunit
acUKH-supercont1.1	54344	GTAGAT	ATAAGC	1	1	1	1	1	1	1	ANN=ATAAGC	intergenic_region	MODIFIER	CIA_00051-CIA_00052	n.54344_54349delGTAGATinsATAAGC		Sigma-fimbriae_uncharacterized_paralogous_subunit
acUKH-supercont1.1	54366	G	A	1	1	1	1	1	1	1	ANN=A	intergenic_region	MODIFIER	CIA_00051-CIA_00052	n.54366G>A		Sigma-fimbriae_uncharacterized_paralogous_subunit
acUKH-supercont1.1	54371	G	A	1	1	1	1	1	1	1	ANN=A	intergenic_region	MODIFIER	CIA_00051-CIA_00052	n.54371G>A		Sigma-fimbriae_uncharacterized_paralogous_subunit
acUKH-supercont1.1	54380	G	A	1	1	1	1	1	1	1	ANN=A	intergenic_region	MODIFIER	CIA_00051-CIA_00052	n.54380G>A		Sigma-fimbriae_uncharacterized_paralogous_subunit
acUKH-supercont1.1	54385	GCAA	ACAG	1	1	1	1	1	1	1	ANN=ACAG	intergenic_region	MODIFIER	CIA_00051-CIA_00052	n.54385_54388delGCAAinsACAG		Sigma-fimbriae_uncharacterized_paralogous_subunit
acUKH-supercont1.1	54420	A	G	1	1	1	1	1	1	1	ANN=G	intergenic_region	MODIFIER	CIA_00051-CIA_00052	n.54420A>G		Sigma-fimbriae_uncharacterized_paralogous_subunit
acUKH-supercont1.1	54427	GG	GCT	1	1	1	1	1	1	1	ANN=CT	intergenic_region	MODIFIER	CIA_00051-CIA_00052	n.54428delGinsCT		Sigma-fimbriae_uncharacterized_paralogous_subunit
acUKH-supercont1.1	54435	G	A	1	1	1	1	1	1	1	ANN=A	intergenic_region	MODIFIER	CIA_00051-CIA_00052	n.54435G>A		Sigma-fimbriae_uncharacterized_paralogous_subunit
acUKH-supercont1.1	54442	AGACT	TGGCG	1	1	1	1	1	1	1	ANN=TGGCG	intergenic_region	MODIFIER	CIA_00051-CIA_00052	n.54442_54446delAGACTinsTGGCG		Sigma-fimbriae_uncharacterized_paralogous_subunit
acUKH-supercont1.1	54454	TACGGG	AATGGA	1	1	1	1	1	1	1	ANN=AATGGA	intergenic_region	MODIFIER	CIA_00051-CIA_00052	n.54454_54459delTACGGGinsAATGGA		Sigma-fimbriae_uncharacterized_paralogous_subunit
acUKH-supercont1.1	54480	C	T	1	1	1	1	1	1	1	ANN=T	intergenic_region	MODIFIER	CIA_00051-CIA_00052	n.54480C>T		Sigma-fimbriae_uncharacterized_paralogous_subunit
acUKH-supercont1.1	54487	GC	TT	1	1	1	1	1	1	1	ANN=TT	intergenic_region	MODIFIER	CIA_00051-CIA_00052	n.54487_54488delGCinsTT		Sigma-fimbriae_uncharacterized_paralogous_subunit
acUKH-supercont1.1	54496	C	T	1	1	1	1	1	1	1	ANN=T	synonymous_variant	LOW	CIA_00052	c.1278G>A	p.Ser426Ser	Uracil_permease_@_Uracil:proton_symporter_UraA
acUKH-supercont1.1	54508	C	T	1	1	1	1	1	1	1	ANN=T	synonymous_variant	LOW	CIA_00052	c.1266G>A	p.Gln422Gln	Uracil_permease_@_Uracil:proton_symporter_UraA
acUKH-supercont1.1	54541	A	G	1	1	1	1	1	1	1	ANN=G	synonymous_variant	LOW	CIA_00052	c.1233T>C	p.Asn411Asn	Uracil_permease_@_Uracil:proton_symporter_UraA
acUKH-supercont1.1	54619	A	G	1	1	1	1	1	1	1	ANN=G	synonymous_variant	LOW	CIA_00052	c.1155T>C	p.Gly385Gly	Uracil_permease_@_Uracil:proton_symporter_UraA
acUKH-supercont1.1	54664	C	G	1	1	1	1	1	1	1	ANN=G	synonymous_variant	LOW	CIA_00052	c.1110G>C	p.Thr370Thr	Uracil_permease_@_Uracil:proton_symporter_UraA
acUKH-supercont1.1	54691	C	T	1	1	1	1	1	1	1	ANN=T	synonymous_variant	LOW	CIA_00052	c.1083G>A	p.Ala361Ala	Uracil_permease_@_Uracil:proton_symporter_UraA
acUKH-supercont1.1	54952	G	A	1	1	1	1	1	1	1	ANN=A	synonymous_variant	LOW	CIA_00052	c.822C>T	p.Ala274Ala	Uracil_permease_@_Uracil:proton_symporter_UraA
acUKH-supercont1.1	54976	A	G	1	1	1	1	1	1	1	ANN=G	synonymous_variant	LOW	CIA_00052	c.798T>C	p.Leu266Leu	Uracil_permease_@_Uracil:proton_symporter_UraA
acUKH-supercont1.1	54982	G	A	1	1	1	1	1	1	1	ANN=A	synonymous_variant	LOW	CIA_00052	c.792C>T	p.Thr264Thr	Uracil_permease_@_Uracil:proton_symporter_UraA
acUKH-supercont1.1	55060	G	A	1	1	1	1	1	1	1	ANN=A	synonymous_variant	LOW	CIA_00052	c.714C>T	p.Ile238Ile	Uracil_permease_@_Uracil:proton_symporter_UraA
acUKH-supercont1.1	55135	C	T	1	1	1	1	1	1	1	ANN=T	synonymous_variant	LOW	CIA_00052	c.639G>A	p.Leu213Leu	Uracil_permease_@_Uracil:proton_symporter_UraA
acUKH-supercont1.1	55243	G	T	1	1	1	1	1	1	1	ANN=T	synonymous_variant	LOW	CIA_00052	c.531C>A	p.Ile177Ile	Uracil_permease_@_Uracil:proton_symporter_UraA
acUKH-supercont1.1	55326	G	A	1	1	1	1	1	1	1	ANN=A	synonymous_variant	LOW	CIA_00052	c.448C>T	p.Leu150Leu	Uracil_permease_@_Uracil:proton_symporter_UraA
acUKH-supercont1.1	55504	C	T	1	1	1	1	1	1	1	ANN=T	synonymous_variant	LOW	CIA_00052	c.270G>A	p.Val90Val	Uracil_permease_@_Uracil:proton_symporter_UraA
acUKH-supercont1.1	55926	A	G	1	1	1	1	1	1	1	ANN=G	synonymous_variant	LOW	CIA_00053	c.489T>C	p.Pro163Pro	Uracil_phosphoribosyltransferase_(EC_2.4.2.9)
acUKH-supercont1.1	56043	G	T	1	1	1	1	1	1	1	ANN=T	synonymous_variant	LOW	CIA_00053	c.372C>A	p.Arg124Arg	Uracil_phosphoribosyltransferase_(EC_2.4.2.9)
acUKH-supercont1.1	56289	C	T	1	1	1	1	1	1	1	ANN=T	synonymous_variant	LOW	CIA_00053	c.126G>A	p.Glu42Glu	Uracil_phosphoribosyltransferase_(EC_2.4.2.9)
acUKH-supercont1.1	56431	CGGGGGC	CGGGGGGC	1	1	1	1	1	1	1	ANN=CGGGGGGC	intergenic_region	MODIFIER	CIA_00053-CIA_00054	n.56436_56437insG		Uracil_phosphoribosyltransferase_(EC_2.4.2.9)
acUKH-supercont1.1	3018580	C	T	1	1	1	1	1	1	1	ANN=T	stop_gained	HIGH	CIA_02681	c.1132C>T	p.Gln378*	Dienelactone_hydrolase_family_protein
acUKH-supercont1.1	56884	C	T	1	1	1	1	1	1	1	ANN=T	synonymous_variant	LOW	CIA_00054	c.303C>T	p.Asp101Asp	Hypoxanthine-guanine_phosphoribosyltransferase_(EC_2.4.2.8)
acUKH-supercont1.1	57001	T	C	1	1	1	1	1	1	1	ANN=C	synonymous_variant	LOW	CIA_00054	c.420T>C	p.His140His	Hypoxanthine-guanine_phosphoribosyltransferase_(EC_2.4.2.8)
acUKH-supercont1.1	57019	C	T	1	1	1	1	1	1	1	ANN=T	synonymous_variant	LOW	CIA_00054	c.438C>T	p.Pro146Pro	Hypoxanthine-guanine_phosphoribosyltransferase_(EC_2.4.2.8)
acUKH-supercont1.1	57052	C	T	1	1	1	1	1	1	1	ANN=T	synonymous_variant	LOW	CIA_00054	c.471C>T	p.Cys157Cys	Hypoxanthine-guanine_phosphoribosyltransferase_(EC_2.4.2.8)
acUKH-supercont1.1	57257	C	T	1	1	1	1	1	1	1	ANN=T	synonymous_variant	LOW	CIA_00055	c.117C>T	p.His39His	Tryptophan_synthase_(indole-salvaging)_(EC_4.2.1.122)
acUKH-supercont1.1	57266	A	G	1	1	1	1	1	1	1	ANN=G	synonymous_variant	LOW	CIA_00055	c.126A>G	p.Ala42Ala	Tryptophan_synthase_(indole-salvaging)_(EC_4.2.1.122)
acUKH-supercont1.1	57615	GCGCTTC	GCGCTTCGCTTC	1	1	1	1	1	1	1	ANN=GCGCTTCGCTTC	intergenic_region	MODIFIER	CIA_00055-CIA_00056	n.57621_57622insGCTTC		Tryptophan_synthase_(indole-salvaging)_(EC_4.2.1.122)
acUKH-supercont1.1	57654	G	A	1	1	1	1	1	1	1	ANN=A	intergenic_region	MODIFIER	CIA_00055-CIA_00056	n.57654G>A		Tryptophan_synthase_(indole-salvaging)_(EC_4.2.1.122)
acUKH-supercont1.1	57703	C	T	1	1	1	1	1	1	1	ANN=T	synonymous_variant	LOW	CIA_00056	c.27C>T	p.Ser9Ser	hypothetical_protein
acUKH-supercont1.1	57709	C	T	1	1	1	1	1	1	1	ANN=T	synonymous_variant	LOW	CIA_00056	c.33C>T	p.Leu11Leu	hypothetical_protein
acUKH-supercont1.1	57781	T	C	1	1	1	1	1	1	1	ANN=C	synonymous_variant	LOW	CIA_00056	c.105T>C	p.Asp35Asp	hypothetical_protein
acUKH-supercont1.1	57841	C	T	1	1	1	1	1	1	1	ANN=T	synonymous_variant	LOW	CIA_00056	c.165C>T	p.Ser55Ser	hypothetical_protein
acUKH-supercont1.1	58057	T	G	1	1	1	1	1	1	1	ANN=G	synonymous_variant	LOW	CIA_00056	c.381T>G	p.Ala127Ala	hypothetical_protein
acUKH-supercont1.1	58123	C	T	1	1	1	1	1	1	1	ANN=T	synonymous_variant	LOW	CIA_00056	c.447C>T	p.Val149Val	hypothetical_protein
acUKH-supercont1.1	3077878	ACA	ACCG	1	1	1	1	1	1	1	ANN=CG	frameshift_variant&missense_variant	HIGH	CIA_02731	c.266delTinsCG	p.Met89fs	Transposase_InsO_for_insertion_sequence_element_IS911
acUKH-supercont1.1	58391	T	C	1	1	1	1	1	1	1	ANN=C	synonymous_variant	LOW	CIA_00057	c.147T>C	p.Phe49Phe	Aminopeptidase_N
acUKH-supercont1.1	58706	GGCG	GC	1	1	1	1	1	1	1	ANN=C	intergenic_region	MODIFIER	CIA_00057-CIA_00058	n.58707_58709delGCGinsC		Aminopeptidase_N
acUKH-supercont1.1	59037	G	A	1	1	1	1	1	1	1	ANN=A	synonymous_variant	LOW	CIA_00058	c.246G>A	p.Ser82Ser	PhnB_protein;_putative_DNA_binding_3-demethylubiquinone-9_3-methyltransferase_domain_protein
acUKH-supercont1.1	3196658	GCCCCCCG	GCCCCCCCG	1	1	1	1	1	1	1	ANN=GCCCCCCCG	frameshift_variant	HIGH	CIA_02872	c.47dupC	p.Pro17fs	Enoyl-CoA_hydratase_(EC_4.2.1.17)
acUKH-supercont1.1	59219	A	C	1	1	1	1	1	1	1	ANN=C	intergenic_region	MODIFIER	CIA_00058-CIA_00059	n.59219A>C		PhnB_protein;_putative_DNA_binding_3-demethylubiquinone-9_3-methyltransferase_domain_protein
acUKH-supercont1.1	59245	ATAGC	GTC	1	1	1	1	1	1	1	ANN=GTC	intergenic_region	MODIFIER	CIA_00058-CIA_00059	n.59245_59249delATAGCinsGTC		PhnB_protein;_putative_DNA_binding_3-demethylubiquinone-9_3-methyltransferase_domain_protein
acUKH-supercont1.1	59341	A	C	1	1	1	1	1	1	1	ANN=C	synonymous_variant	LOW	CIA_00059	c.1440T>G	p.Leu480Leu	Malate:quinone_oxidoreductase_(EC_1.1.5.4)
acUKH-supercont1.1	59416	G	A	1	1	1	1	1	1	1	ANN=A	synonymous_variant	LOW	CIA_00059	c.1365C>T	p.Arg455Arg	Malate:quinone_oxidoreductase_(EC_1.1.5.4)
acUKH-supercont1.1	59566	T	C	1	1	1	1	1	1	1	ANN=C	synonymous_variant	LOW	CIA_00059	c.1215A>G	p.Pro405Pro	Malate:quinone_oxidoreductase_(EC_1.1.5.4)
acUKH-supercont1.1	59677	T	C	1	1	1	1	1	1	1	ANN=C	synonymous_variant	LOW	CIA_00059	c.1104A>G	p.Gln368Gln	Malate:quinone_oxidoreductase_(EC_1.1.5.4)
acUKH-supercont1.1	59860	G	A	1	1	1	1	1	1	1	ANN=A	synonymous_variant	LOW	CIA_00059	c.921C>T	p.Arg307Arg	Malate:quinone_oxidoreductase_(EC_1.1.5.4)
acUKH-supercont1.1	60100	G	T	1	1	1	1	1	1	1	ANN=T	synonymous_variant	LOW	CIA_00059	c.681C>A	p.Thr227Thr	Malate:quinone_oxidoreductase_(EC_1.1.5.4)
acUKH-supercont1.1	3219313	G	A	1	1	1	1	1	1	1	ANN=A	stop_gained	HIGH	CIA_02897	c.87G>A	p.Trp29*	hypothetical_protein
acUKH-supercont1.1	60355	G	A	1	1	1	1	1	1	1	ANN=A	synonymous_variant	LOW	CIA_00059	c.426C>T	p.Ala142Ala	Malate:quinone_oxidoreductase_(EC_1.1.5.4)
acUKH-supercont1.1	3291812	GCG	GG	1	1	1	1	1	1	1	ANN=GG	frameshift_variant	HIGH	CIA_02968	c.167delC	p.Ala56fs
acUKH-supercont1.1	60373	T	C	1	1	1	1	1	1	1	ANN=C	synonymous_variant	LOW	CIA_00059	c.408A>G	p.Ser136Ser	Malate:quinone_oxidoreductase_(EC_1.1.5.4)
acUKH-supercont1.1	60436	C	T	1	1	1	1	1	1	1	ANN=T	synonymous_variant	LOW	CIA_00059	c.345G>A	p.Val115Val	Malate:quinone_oxidoreductase_(EC_1.1.5.4)
acUKH-supercont1.1	60499	T	C	1	1	1	1	1	1	1	ANN=C	synonymous_variant	LOW	CIA_00059	c.282A>G	p.Gln94Gln	Malate:quinone_oxidoreductase_(EC_1.1.5.4)
acUKH-supercont1.1	60535	CGCC	GGCT	1	1	1	1	1	1	1	ANN=GGCT	synonymous_variant	LOW	CIA_00059	c.243_246delGGCGinsAGCC	p.83	Malate:quinone_oxidoreductase_(EC_1.1.5.4)
acUKH-supercont1.1	61720	G	T	1	1	1	1	1	1	1	ANN=T	synonymous_variant	LOW	CIA_00060	c.99G>T	p.Leu33Leu	putative_lipoprotein
acUKH-supercont1.1	61738	C	A	1	1	1	1	1	1	1	ANN=A	synonymous_variant	LOW	CIA_00060	c.117C>A	p.Ala39Ala	putative_lipoprotein
acUKH-supercont1.1	61804	C	T	1	1	1	1	1	1	1	ANN=T	synonymous_variant	LOW	CIA_00060	c.183C>T	p.Thr61Thr	putative_lipoprotein
acUKH-supercont1.1	62014	C	T	1	1	1	1	1	1	1	ANN=T	synonymous_variant	LOW	CIA_00060	c.393C>T	p.Ile131Ile	putative_lipoprotein
acUKH-supercont1.1	62071	C	T	1	1	1	1	1	1	1	ANN=T	synonymous_variant	LOW	CIA_00060	c.450C>T	p.Tyr150Tyr	putative_lipoprotein
acUKH-supercont1.1	62080	G	C	1	1	1	1	1	1	1	ANN=C	synonymous_variant	LOW	CIA_00060	c.459G>C	p.Ser153Ser	putative_lipoprotein
acUKH-supercont1.1	62312	C	T	1	1	1	1	1	1	1	ANN=T	synonymous_variant	LOW	CIA_00061	c.162G>A	p.Glu54Glu	hypothetical_protein
acUKH-supercont1.1	62510	G	T	1	1	1	1	1	1	1	ANN=T	intergenic_region	MODIFIER	CIA_00061-CIA_00062	n.62510G>T		hypothetical_protein
acUKH-supercont1.1	62541	C	T	1	1	1	1	1	1	1	ANN=T	intergenic_region	MODIFIER	CIA_00061-CIA_00062	n.62541C>T		hypothetical_protein
acUKH-supercont1.1	62549	G	T	1	1	1	1	1	1	1	ANN=T	intergenic_region	MODIFIER	CIA_00061-CIA_00062	n.62549G>T		hypothetical_protein
acUKH-supercont1.1	62616	TCGT	GTGC	1	1	1	1	1	1	1	ANN=GTGC	intergenic_region	MODIFIER	CIA_00061-CIA_00062	n.62616_62619delTCGTinsGTGC		hypothetical_protein
acUKH-supercont1.1	62716	C	T	1	1	1	1	1	1	1	ANN=T	intergenic_region	MODIFIER	CIA_00061-CIA_00062	n.62716C>T		hypothetical_protein
acUKH-supercont1.1	62735	T	G	1	1	1	1	1	1	1	ANN=G	intergenic_region	MODIFIER	CIA_00061-CIA_00062	n.62735T>G		hypothetical_protein
acUKH-supercont1.1	62801	G	C	1	1	1	1	1	1	1	ANN=C	synonymous_variant	LOW	CIA_00062	c.45G>C	p.Ala15Ala	hypothetical_protein
acUKH-supercont1.1	3291828	GCCGCCCCCA	CCCGCCCCA	1	1	1	1	1	1	1	ANN=CCCGCCCCA	frameshift_variant&missense_variant	HIGH	CIA_02968	c.182_186delGCCGCinsCCCG	p.Arg61fs
acUKH-supercont1.1	3365685	GCCCCCA	GCCCCA	0	1	1	1	1	1	1	ANN=GCCCCA	frameshift_variant	HIGH	CIA_03039	c.543delC	p.Asn182fs	PA14_25220 hypothetical_protein (PA3003)
acUKH-supercont1.1	3115663	GCCA	GCCCCC,GCCCCCCC,GCCCC,GCCC	4	1	3	1	1	2	2	ANN=CC	frameshift_variant&synonymous_variant	HIGH	CIA_02772	c.234delTinsGG	p.Gly79fs	hypothetical_protein
acUKH-supercont1.1	3399725	GCCCCCCCG	GCCCCCCG	1	1	1	1	1	1	1	ANN=GCCCCCCG	frameshift_variant	HIGH	CIA_03073	c.213delC	p.Gly72fs	probable_iron-sulfur_binding_protein_YPO1417
acUKH-supercont1.1	63037	AGGG	AGC	1	1	1	1	1	1	1	ANN=C	intergenic_region	MODIFIER	CIA_00062-CIA_00063	n.63039_63040delGGinsC		hypothetical_protein
acUKH-supercont1.1	63044	GCC	GC	1	1	1	1	1	1	1	ANN=GC	intergenic_region	MODIFIER	CIA_00062-CIA_00063	n.63046delC		hypothetical_protein
acUKH-supercont1.1	63074	CCGTC	GCGTATCGCGGTTATCCGTCCATCGCC	1	1	1	1	1	1	1	ANN=GCGTATCGCGGTTATCCGTCCATCGCC	intergenic_region	MODIFIER	CIA_00062-CIA_00063	n.63074_63078delCCGTCinsGCGTATCGCGGTTATCCGTCCATCGCC		hypothetical_protein
acUKH-supercont1.1	63168	T	C	1	1	1	1	1	1	1	ANN=C	synonymous_variant	LOW	CIA_00063	c.1128A>G	p.Val376Val	Glycerol-3-phosphate_O-acyltransferase
acUKH-supercont1.1	63261	TTCT	CTCC	1	1	1	1	1	1	1	ANN=CTCC	synonymous_variant	LOW	CIA_00063	c.1032_1035delAGAAinsGGAG	p.346	Glycerol-3-phosphate_O-acyltransferase
acUKH-supercont1.1	63297	A	G	1	1	1	1	1	1	1	ANN=G	synonymous_variant	LOW	CIA_00063	c.999T>C	p.Ala333Ala	Glycerol-3-phosphate_O-acyltransferase
acUKH-supercont1.1	63398	A	G	1	1	1	1	1	1	1	ANN=G	synonymous_variant	LOW	CIA_00063	c.898T>C	p.Leu300Leu	Glycerol-3-phosphate_O-acyltransferase
acUKH-supercont1.1	63429	T	C	1	1	1	1	1	1	1	ANN=C	synonymous_variant	LOW	CIA_00063	c.867A>G	p.Glu289Glu	Glycerol-3-phosphate_O-acyltransferase
acUKH-supercont1.1	63519	T	C	1	1	1	1	1	1	1	ANN=C	synonymous_variant	LOW	CIA_00063	c.777A>G	p.Glu259Glu	Glycerol-3-phosphate_O-acyltransferase
acUKH-supercont1.1	63669	G	T	1	1	1	1	1	1	1	ANN=T	synonymous_variant	LOW	CIA_00063	c.627C>A	p.Ile209Ile	Glycerol-3-phosphate_O-acyltransferase
acUKH-supercont1.1	64332	CAG	CAAG	1	1	1	1	1	1	1	ANN=CAAG	intergenic_region	MODIFIER	CIA_00063-CIA_00064	n.64333_64334insA		Glycerol-3-phosphate_O-acyltransferase
acUKH-supercont1.1	64460	T	C	1	1	1	1	1	1	1	ANN=C	synonymous_variant	LOW	CIA_00064	c.69T>C	p.Ser23Ser	Uncharacterized_protein_Pfl_4718
acUKH-supercont1.1	64753	G	A	1	1	1	1	1	1	1	ANN=A	synonymous_variant	LOW	CIA_00065	c.180G>A	p.Arg60Arg	hypothetical_protein
acUKH-supercont1.1	64787	C	T	1	1	1	1	1	1	1	ANN=T	synonymous_variant	LOW	CIA_00065	c.214C>T	p.Leu72Leu	hypothetical_protein
acUKH-supercont1.1	64848	A	G	1	1	1	1	1	1	1	ANN=G	intergenic_region	MODIFIER	CIA_00065-CIA_00066	n.64848A>G		hypothetical_protein
acUKH-supercont1.1	64946	C	T	1	1	1	1	1	1	1	ANN=T	synonymous_variant	LOW	CIA_00066	c.609G>A	p.Glu203Glu	Mg(2+)-transport-ATPase-associated_protein_MgtC
acUKH-supercont1.1	64952	A	G	1	1	1	1	1	1	1	ANN=G	synonymous_variant	LOW	CIA_00066	c.603T>C	p.Thr201Thr	Mg(2+)-transport-ATPase-associated_protein_MgtC
acUKH-supercont1.1	65176	G	A	1	1	1	1	1	1	1	ANN=A	synonymous_variant	LOW	CIA_00066	c.379C>T	p.Leu127Leu	Mg(2+)-transport-ATPase-associated_protein_MgtC
acUKH-supercont1.1	65354	C	T	1	1	1	1	1	1	1	ANN=T	synonymous_variant	LOW	CIA_00066	c.201G>A	p.Val67Val	Mg(2+)-transport-ATPase-associated_protein_MgtC
acUKH-supercont1.1	65480	T	C	1	1	1	1	1	1	1	ANN=C	synonymous_variant	LOW	CIA_00066	c.75A>G	p.Gln25Gln	Mg(2+)-transport-ATPase-associated_protein_MgtC
acUKH-supercont1.1	65599	T	A	1	1	1	1	1	1	1	ANN=A	intergenic_region	MODIFIER	CIA_00066-CIA_00067	n.65599T>A		Mg(2+)-transport-ATPase-associated_protein_MgtC
acUKH-supercont1.1	65616	AGGAA	GGGAC	1	1	1	1	1	1	1	ANN=GGGAC	intergenic_region	MODIFIER	CIA_00066-CIA_00067	n.65616_65620delAGGAAinsGGGAC		Mg(2+)-transport-ATPase-associated_protein_MgtC
acUKH-supercont1.1	65658	A	T	1	1	1	1	1	1	1	ANN=T	intergenic_region	MODIFIER	CIA_00066-CIA_00067	n.65658A>T		Mg(2+)-transport-ATPase-associated_protein_MgtC
acUKH-supercont1.1	65859	A	T	1	1	1	1	1	1	1	ANN=T	intergenic_region	MODIFIER	CIA_00066-CIA_00067	n.65859A>T		Mg(2+)-transport-ATPase-associated_protein_MgtC
acUKH-supercont1.1	3706139	C	T	1	1	1	1	1	1	1	ANN=T	stop_gained	HIGH	CIA_03353	c.49C>T	p.Gln17*
acUKH-supercont1.1	66142	T	C	1	1	1	1	1	1	1	ANN=C	synonymous_variant	LOW	CIA_00067	c.163T>C	p.Leu55Leu	hypothetical_protein
acUKH-supercont1.1	66189	G	A	1	1	1	1	1	1	1	ANN=A	synonymous_variant	LOW	CIA_00067	c.210G>A	p.Ala70Ala	hypothetical_protein
acUKH-supercont1.1	66291	C	T	1	1	1	1	1	1	1	ANN=T	synonymous_variant	LOW	CIA_00067	c.312C>T	p.Arg104Arg	hypothetical_protein
acUKH-supercont1.1	66309	T	C	1	1	1	1	1	1	1	ANN=C	synonymous_variant	LOW	CIA_00067	c.330T>C	p.Val110Val	hypothetical_protein
acUKH-supercont1.1	3706328	GGTT	AGTC	1	1	1	1	1	1	1	ANN=AGTC	stop_lost&splice_region_variant	HIGH	CIA_03353	c.238_241delGGTTinsAGTC	p.GlyTer80SerGlnext*?
acUKH-supercont1.1	66372	G	A	1	1	1	1	1	1	1	ANN=A	synonymous_variant	LOW	CIA_00067	c.393G>A	p.Gln131Gln	hypothetical_protein
acUKH-supercont1.1	66435	T	C	1	1	1	1	1	1	1	ANN=C	synonymous_variant	LOW	CIA_00067	c.456T>C	p.Leu152Leu	hypothetical_protein
acUKH-supercont1.1	3799504	TCC	TCG,TC	1	1	1	1	2	1	1	ANN=TC	frameshift_variant	HIGH	CIA_03429	c.921delG	p.Glu308fs	ATP-dependent_protease_ATP-binding_subunit-like_protein_amiB
acUKH-supercont1.1	66492	C	A	1	1	1	1	1	1	1	ANN=A	synonymous_variant	LOW	CIA_00067	c.513C>A	p.Ile171Ile	hypothetical_protein
acUKH-supercont1.1	66822	C	T	1	1	1	1	1	1	1	ANN=T	synonymous_variant	LOW	CIA_00068	c.1914G>A	p.Glu638Glu	Methyl-accepting_chemotaxis_sensor/transducer_protein
acUKH-supercont1.1	66831	T	C	1	1	1	1	1	1	1	ANN=C	synonymous_variant	LOW	CIA_00068	c.1905A>G	p.Glu635Glu	Methyl-accepting_chemotaxis_sensor/transducer_protein
acUKH-supercont1.1	3811409	T	G	1	1	1	1	1	1	1	ANN=G	stop_lost&splice_region_variant	HIGH	CIA_03438	c.517T>G	p.Ter173Glyext*?	Acetyltransferase
acUKH-supercont1.1	67146	G	T	1	1	1	1	1	1	1	ANN=T	synonymous_variant	LOW	CIA_00068	c.1590C>A	p.Gly530Gly	Methyl-accepting_chemotaxis_sensor/transducer_protein
acUKH-supercont1.1	67161	G	A	1	1	1	1	1	1	1	ANN=A	synonymous_variant	LOW	CIA_00068	c.1575C>T	p.Ile525Ile	Methyl-accepting_chemotaxis_sensor/transducer_protein
acUKH-supercont1.1	67449	C	T	1	1	1	1	1	1	1	ANN=T	synonymous_variant	LOW	CIA_00068	c.1287G>A	p.Lys429Lys	Methyl-accepting_chemotaxis_sensor/transducer_protein
acUKH-supercont1.1	67455	G	A	1	1	1	1	1	1	1	ANN=A	synonymous_variant	LOW	CIA_00068	c.1281C>T	p.Leu427Leu	Methyl-accepting_chemotaxis_sensor/transducer_protein
acUKH-supercont1.1	67464	G	A	1	1	1	1	1	1	1	ANN=A	synonymous_variant	LOW	CIA_00068	c.1272C>T	p.Asn424Asn	Methyl-accepting_chemotaxis_sensor/transducer_protein
acUKH-supercont1.1	67524	A	G	1	1	1	1	1	1	1	ANN=G	synonymous_variant	LOW	CIA_00068	c.1212T>C	p.Leu404Leu	Methyl-accepting_chemotaxis_sensor/transducer_protein
acUKH-supercont1.1	67568	G	A	1	1	1	1	1	1	1	ANN=A	synonymous_variant	LOW	CIA_00068	c.1168C>T	p.Leu390Leu	Methyl-accepting_chemotaxis_sensor/transducer_protein
acUKH-supercont1.1	3950562	CGG	CGGG	1	1	1	1	1	1	1	ANN=CGGG	frameshift_variant	HIGH	CIA_03574	c.56dupC	p.Arg20fs	Copper_chaperone
acUKH-supercont1.1	67851	C	T	1	1	1	1	1	1	1	ANN=T	synonymous_variant	LOW	CIA_00068	c.885G>A	p.Lys295Lys	Methyl-accepting_chemotaxis_sensor/transducer_protein
acUKH-supercont1.1	3990590	TCCCCCCCG	TCCCCCCG	0	1	1	1	1	1	1	ANN=TCCCCCCG	frameshift_variant	HIGH	CIA_03604	c.240delC	p.Gly81fs	AlgF, Alginate_O-acetyltransferase_AlgF,_periplasmic
acUKH-supercont1.1	68037	G	A	1	1	1	1	1	1	1	ANN=A	synonymous_variant	LOW	CIA_00068	c.699C>T	p.Gly233Gly	Methyl-accepting_chemotaxis_sensor/transducer_protein
acUKH-supercont1.1	68061	G	A	1	1	1	1	1	1	1	ANN=A	synonymous_variant	LOW	CIA_00068	c.675C>T	p.Gly225Gly	Methyl-accepting_chemotaxis_sensor/transducer_protein
acUKH-supercont1.1	68121	G	A	1	1	1	1	1	1	1	ANN=A	synonymous_variant	LOW	CIA_00068	c.615C>T	p.Pro205Pro	Methyl-accepting_chemotaxis_sensor/transducer_protein
acUKH-supercont1.1	68169	G	A	1	1	1	1	1	1	1	ANN=A	synonymous_variant	LOW	CIA_00068	c.567C>T	p.Tyr189Tyr	Methyl-accepting_chemotaxis_sensor/transducer_protein
acUKH-supercont1.1	4021882	GA	GGGAAGCTGTTGCTTA	1	1	1	1	1	1	1	ANN=GGGAAGCTGTTGCTTA	frameshift_variant	HIGH	CIA_03633	c.116_117insGGAAGCTGTTGCTT	p.Ala40fs
acUKH-supercont1.1	68394	T	C	1	1	1	1	1	1	1	ANN=C	synonymous_variant	LOW	CIA_00068	c.342A>G	p.Val114Val	Methyl-accepting_chemotaxis_sensor/transducer_protein
acUKH-supercont1.1	68525	G	A	1	1	1	1	1	1	1	ANN=A	synonymous_variant	LOW	CIA_00068	c.211C>T	p.Leu71Leu	Methyl-accepting_chemotaxis_sensor/transducer_protein
acUKH-supercont1.1	68786	A	G	1	1	1	1	1	1	1	ANN=G	intergenic_region	MODIFIER	CIA_00068-CIA_00069	n.68786A>G		Methyl-accepting_chemotaxis_sensor/transducer_protein
acUKH-supercont1.1	68843	GGCGC	CGCGT	1	1	1	1	1	1	1	ANN=CGCGT	intergenic_region	MODIFIER	CIA_00068-CIA_00069	n.68843_68847delGGCGCinsCGCGT		Methyl-accepting_chemotaxis_sensor/transducer_protein
acUKH-supercont1.1	68975	C	T	1	1	1	1	1	1	1	ANN=T	synonymous_variant	LOW	CIA_00069	c.78C>T	p.Ser26Ser	Zn-dependent_protease_with_chaperone_function_PA4632
acUKH-supercont1.1	69113	T	C	1	1	1	1	1	1	1	ANN=C	synonymous_variant	LOW	CIA_00069	c.216T>C	p.Ser72Ser	Zn-dependent_protease_with_chaperone_function_PA4632
acUKH-supercont1.1	4069946	G	A	1	1	1	1	1	1	1	ANN=A	stop_gained	HIGH	CIA_03676	c.2124G>A	p.Trp708*	DNA_mismatch_repair_protein_MutS
acUKH-supercont1.1	69209	C	T	1	1	1	1	1	1	1	ANN=T	synonymous_variant	LOW	CIA_00069	c.312C>T	p.Asn104Asn	Zn-dependent_protease_with_chaperone_function_PA4632
acUKH-supercont1.1	69227	A	G	1	1	1	1	1	1	1	ANN=G	synonymous_variant	LOW	CIA_00069	c.330A>G	p.Glu110Glu	Zn-dependent_protease_with_chaperone_function_PA4632
acUKH-supercont1.1	69311	C	A	1	1	1	1	1	1	1	ANN=A	synonymous_variant	LOW	CIA_00069	c.414C>A	p.Ile138Ile	Zn-dependent_protease_with_chaperone_function_PA4632
acUKH-supercont1.1	69338	T	C	1	1	1	1	1	1	1	ANN=C	synonymous_variant	LOW	CIA_00069	c.441T>C	p.Ala147Ala	Zn-dependent_protease_with_chaperone_function_PA4632
acUKH-supercont1.1	4339766	CC	CCTC	1	1	1	1	1	1	1	ANN=CCTC	frameshift_variant&stop_gained	HIGH	CIA_03926	c.328_329insGA	p.Trp110fs	hypothetical_protein
acUKH-supercont1.1	69602	T	C	1	1	1	1	1	1	1	ANN=C	synonymous_variant	LOW	CIA_00069	c.705T>C	p.Gly235Gly	Zn-dependent_protease_with_chaperone_function_PA4632
acUKH-supercont1.1	69823	C	T	1	1	1	1	1	1	1	ANN=T	intergenic_region	MODIFIER	CIA_00069-CIA_00070	n.69823C>T		Zn-dependent_protease_with_chaperone_function_PA4632
acUKH-supercont1.1	70228	C	T	1	1	1	1	1	1	1	ANN=T	synonymous_variant	LOW	CIA_00070	c.330C>T	p.Tyr110Tyr	NAD-dependent,_hopanoid-associated_epimerase/dehydratase_family_acting_on_nucleotide-sugars
acUKH-supercont1.1	70255	G	C	1	1	1	1	1	1	1	ANN=C	synonymous_variant	LOW	CIA_00070	c.357G>C	p.Arg119Arg	NAD-dependent,_hopanoid-associated_epimerase/dehydratase_family_acting_on_nucleotide-sugars
acUKH-supercont1.1	70276	G	C	1	1	1	1	1	1	1	ANN=C	synonymous_variant	LOW	CIA_00070	c.378G>C	p.Gly126Gly	NAD-dependent,_hopanoid-associated_epimerase/dehydratase_family_acting_on_nucleotide-sugars
acUKH-supercont1.1	70399	C	T	1	1	1	1	1	1	1	ANN=T	synonymous_variant	LOW	CIA_00070	c.501C>T	p.Ile167Ile	NAD-dependent,_hopanoid-associated_epimerase/dehydratase_family_acting_on_nucleotide-sugars
acUKH-supercont1.1	70438	C	T	1	1	1	1	1	1	1	ANN=T	synonymous_variant	LOW	CIA_00070	c.540C>T	p.Thr180Thr	NAD-dependent,_hopanoid-associated_epimerase/dehydratase_family_acting_on_nucleotide-sugars
acUKH-supercont1.1	70444	A	G	1	1	1	1	1	1	1	ANN=G	synonymous_variant	LOW	CIA_00070	c.546A>G	p.Gly182Gly	NAD-dependent,_hopanoid-associated_epimerase/dehydratase_family_acting_on_nucleotide-sugars
acUKH-supercont1.1	70534	C	A	1	1	1	1	1	1	1	ANN=A	synonymous_variant	LOW	CIA_00070	c.636C>A	p.Gly212Gly	NAD-dependent,_hopanoid-associated_epimerase/dehydratase_family_acting_on_nucleotide-sugars
acUKH-supercont1.1	4358838	G	A	1	1	1	1	1	1	1	ANN=A	stop_gained	HIGH	CIA_03945	c.484C>T	p.Arg162*	PA14_14170, Glutathione_S-transferase
acUKH-supercont1.1	71354	T	A	1	1	1	1	1	1	1	ANN=A	intergenic_region	MODIFIER	CIA_00071-CIA_00072	n.71354T>A		hypothetical_protein
acUKH-supercont1.1	71560	A	G	1	1	1	1	1	1	1	ANN=G	synonymous_variant	LOW	CIA_00072	c.477T>C	p.Asp159Asp	Putative_transmembrane_protein
acUKH-supercont1.1	71830	G	A	1	1	1	1	1	1	1	ANN=A	synonymous_variant	LOW	CIA_00072	c.207C>T	p.Ser69Ser	Putative_transmembrane_protein
acUKH-supercont1.1	72010	C	G	1	1	1	1	1	1	1	ANN=G	synonymous_variant	LOW	CIA_00072	c.27G>C	p.Leu9Leu	Putative_transmembrane_protein
acUKH-supercont1.1	72016	G	A	1	1	1	1	1	1	1	ANN=A	synonymous_variant	LOW	CIA_00072	c.21C>T	p.Pro7Pro	Putative_transmembrane_protein
acUKH-supercont1.1	72285	A	G	1	1	1	1	1	1	1	ANN=G	intergenic_region	MODIFIER	CIA_00072-CIA_00073	n.72285A>G		Putative_transmembrane_protein
acUKH-supercont1.1	72388	A	G	1	1	1	1	1	1	1	ANN=G	intergenic_region	MODIFIER	CIA_00072-CIA_00073	n.72388A>G		Putative_transmembrane_protein
acUKH-supercont1.1	72437	C	T	1	1	1	1	1	1	1	ANN=T	synonymous_variant	LOW	CIA_00073	c.1416G>A	p.Ala472Ala	Lysine-specific_permease
acUKH-supercont1.1	72494	G	A	1	1	1	1	1	1	1	ANN=A	synonymous_variant	LOW	CIA_00073	c.1359C>T	p.Tyr453Tyr	Lysine-specific_permease
acUKH-supercont1.1	72659	G	A	1	1	1	1	1	1	1	ANN=A	synonymous_variant	LOW	CIA_00073	c.1194C>T	p.Gly398Gly	Lysine-specific_permease
acUKH-supercont1.1	72725	G	A	1	1	1	1	1	1	1	ANN=A	synonymous_variant	LOW	CIA_00073	c.1128C>T	p.Thr376Thr	Lysine-specific_permease
acUKH-supercont1.1	72815	A	G	1	1	1	1	1	1	1	ANN=G	synonymous_variant	LOW	CIA_00073	c.1038T>C	p.Asn346Asn	Lysine-specific_permease
acUKH-supercont1.1	72842	A	G	1	1	1	1	1	1	1	ANN=G	synonymous_variant	LOW	CIA_00073	c.1011T>C	p.Arg337Arg	Lysine-specific_permease
acUKH-supercont1.1	72962	T	C	1	1	1	1	1	1	1	ANN=C	synonymous_variant	LOW	CIA_00073	c.891A>G	p.Gly297Gly	Lysine-specific_permease
acUKH-supercont1.1	73013	C	T	1	1	1	1	1	1	1	ANN=T	synonymous_variant	LOW	CIA_00073	c.840G>A	p.Val280Val	Lysine-specific_permease
acUKH-supercont1.1	73189	AC	GT	1	1	1	1	1	1	1	ANN=GT	synonymous_variant	LOW	CIA_00073	c.663_664delGTinsAC	p.223	Lysine-specific_permease
acUKH-supercont1.1	73238	T	C	1	1	1	1	1	1	1	ANN=C	synonymous_variant	LOW	CIA_00073	c.615A>G	p.Ala205Ala	Lysine-specific_permease
acUKH-supercont1.1	4525511	GTTTTTTTTTG	GTTTTTTTTG	1	1	1	1	1	1	1	ANN=GTTTTTTTTG	frameshift_variant	HIGH	CIA_04100	c.765delA	p.Asn258fs	Septum-associated_rare_lipoprotein_A
acUKH-supercont1.1	73406	A	G	1	1	1	1	1	1	1	ANN=G	synonymous_variant	LOW	CIA_00073	c.447T>C	p.Arg149Arg	Lysine-specific_permease
acUKH-supercont1.1	73508	C	T	1	1	1	1	1	1	1	ANN=T	synonymous_variant	LOW	CIA_00073	c.345G>A	p.Ala115Ala	Lysine-specific_permease
acUKH-supercont1.1	73517	T	C	1	1	1	1	1	1	1	ANN=C	synonymous_variant	LOW	CIA_00073	c.336A>G	p.Glu112Glu	Lysine-specific_permease
acUKH-supercont1.1	73526	A	G	1	1	1	1	1	1	1	ANN=G	synonymous_variant	LOW	CIA_00073	c.327T>C	p.Ile109Ile	Lysine-specific_permease
acUKH-supercont1.1	73637	G	C	1	1	1	1	1	1	1	ANN=C	synonymous_variant	LOW	CIA_00073	c.216C>G	p.Ala72Ala	Lysine-specific_permease
acUKH-supercont1.1	73688	G	T	1	1	1	1	1	1	1	ANN=T	synonymous_variant	LOW	CIA_00073	c.165C>A	p.Ala55Ala	Lysine-specific_permease
acUKH-supercont1.1	73730	G	T	1	1	1	1	1	1	1	ANN=T	synonymous_variant	LOW	CIA_00073	c.123C>A	p.Thr41Thr	Lysine-specific_permease
acUKH-supercont1.1	73819	G	A	1	1	1	1	1	1	1	ANN=A	synonymous_variant	LOW	CIA_00073	c.34C>T	p.Leu12Leu	Lysine-specific_permease
acUKH-supercont1.1	4533992	C	T	1	1	1	1	1	1	1	ANN=T	stop_gained	HIGH	CIA_04108	c.532C>T	p.Gln178*	Putative_hydrolase
acUKH-supercont1.1	73870	ATGGT	GTGGC	1	1	1	1	1	1	1	ANN=GTGGC	intergenic_region	MODIFIER	CIA_00073-CIA_00074	n.73870_73874delATGGTinsGTGGC		Lysine-specific_permease
acUKH-supercont1.1	73885	G	T	1	1	1	1	1	1	1	ANN=T	intergenic_region	MODIFIER	CIA_00073-CIA_00074	n.73885G>T		Lysine-specific_permease
acUKH-supercont1.1	74184	CGGC	TGGT	1	1	1	1	1	1	1	ANN=TGGT	synonymous_variant	LOW	CIA_00074	c.759_762delGCCGinsACCA	p.255	16S_rRNA_(guanine(1207)-N(2))-methyltransferase_(EC_2.1.1.172)
acUKH-supercont1.1	4570331	CGG	CG	1	1	1	1	1	1	1	ANN=CG	frameshift_variant	HIGH	CIA_04142	c.74delG	p.Gly25fs	Exodeoxyribonuclease_VII_small_subunit_(EC_3.1.11.6)
acUKH-supercont1.1	74337	G	C	1	1	1	1	1	1	1	ANN=C	synonymous_variant	LOW	CIA_00074	c.609C>G	p.Gly203Gly	16S_rRNA_(guanine(1207)-N(2))-methyltransferase_(EC_2.1.1.172)
acUKH-supercont1.1	74801	G	A	1	1	1	1	1	1	1	ANN=A	synonymous_variant	LOW	CIA_00074	c.145C>T	p.Leu49Leu	16S_rRNA_(guanine(1207)-N(2))-methyltransferase_(EC_2.1.1.172)
acUKH-supercont1.1	75050	ACGTA	CCGTC	1	1	1	1	1	1	1	ANN=CCGTC	intergenic_region	MODIFIER	CIA_00074-CIA_00075	n.75050_75054delACGTAinsCCGTC		16S_rRNA_(guanine(1207)-N(2))-methyltransferase_(EC_2.1.1.172)
acUKH-supercont1.1	75226	C	T	1	1	1	1	1	1	1	ANN=T	synonymous_variant	LOW	CIA_00075	c.801G>A	p.Glu267Glu	Glycerate_dehydrogenase_(EC_1.1.1.29)
acUKH-supercont1.1	75247	G	A	1	1	1	1	1	1	1	ANN=A	synonymous_variant	LOW	CIA_00075	c.780C>T	p.Ala260Ala	Glycerate_dehydrogenase_(EC_1.1.1.29)
acUKH-supercont1.1	75304	C	T	1	0	0	0	0	0	0	ANN=T	synonymous_variant	LOW	CIA_00075	c.723G>A	p.Leu241Leu	Glycerate_dehydrogenase_(EC_1.1.1.29)
acUKH-supercont1.1	75319	G	A	1	1	1	1	1	1	1	ANN=A	synonymous_variant	LOW	CIA_00075	c.708C>T	p.Thr236Thr	Glycerate_dehydrogenase_(EC_1.1.1.29)
acUKH-supercont1.1	75466	G	A	1	1	1	1	1	1	1	ANN=A	synonymous_variant	LOW	CIA_00075	c.561C>T	p.Pro187Pro	Glycerate_dehydrogenase_(EC_1.1.1.29)
acUKH-supercont1.1	75631	G	A	1	1	1	1	1	1	1	ANN=A	synonymous_variant	LOW	CIA_00075	c.396C>T	p.Gly132Gly	Glycerate_dehydrogenase_(EC_1.1.1.29)
acUKH-supercont1.1	4585620	T	C	1	1	1	1	1	1	1	ANN=C	stop_lost&splice_region_variant	HIGH	CIA_04161	c.345A>G	p.Ter115Trpext*?	hypothetical_protein
acUKH-supercont1.1	75682	T	C	1	1	1	1	1	1	1	ANN=C	synonymous_variant	LOW	CIA_00075	c.345A>G	p.Leu115Leu	Glycerate_dehydrogenase_(EC_1.1.1.29)
acUKH-supercont1.1	75687	A	G	1	1	1	1	1	1	1	ANN=G	synonymous_variant	LOW	CIA_00075	c.340T>C	p.Leu114Leu	Glycerate_dehydrogenase_(EC_1.1.1.29)
acUKH-supercont1.1	75810	G	A	1	1	1	1	1	1	1	ANN=A	synonymous_variant	LOW	CIA_00075	c.217C>T	p.Leu73Leu	Glycerate_dehydrogenase_(EC_1.1.1.29)
acUKH-supercont1.1	75910	T	C	1	1	1	1	1	1	1	ANN=C	synonymous_variant	LOW	CIA_00075	c.117A>G	p.Gln39Gln	Glycerate_dehydrogenase_(EC_1.1.1.29)
acUKH-supercont1.1	4635828	TGC	TGGC	1	1	1	1	1	1	1	ANN=TGGC	frameshift_variant	HIGH	CIA_04206	c.1197dupG	p.Pro400fs	HD-GYP_domain
acUKH-supercont1.1	75969	G	A	1	1	1	1	1	1	1	ANN=A	synonymous_variant	LOW	CIA_00075	c.58C>T	p.Leu20Leu	Glycerate_dehydrogenase_(EC_1.1.1.29)
acUKH-supercont1.1	76164	C	G	1	1	1	1	1	1	1	ANN=G	intergenic_region	MODIFIER	CIA_00075-CIA_00076	n.76164C>G		Glycerate_dehydrogenase_(EC_1.1.1.29)
acUKH-supercont1.1	76625	T	C	1	1	1	1	1	1	1	ANN=C	synonymous_variant	LOW	CIA_00076	c.279T>C	p.Gly93Gly	hypothetical_protein
acUKH-supercont1.1	76733	C	A	1	1	1	1	1	1	1	ANN=A	synonymous_variant	LOW	CIA_00076	c.387C>A	p.Val129Val	hypothetical_protein
acUKH-supercont1.1	76754	A	C	1	1	1	1	1	1	1	ANN=C	synonymous_variant	LOW	CIA_00076	c.408A>C	p.Val136Val	hypothetical_protein
acUKH-supercont1.1	76946	C	T	1	1	1	1	1	1	1	ANN=T	synonymous_variant	LOW	CIA_00076	c.600C>T	p.Arg200Arg	hypothetical_protein
acUKH-supercont1.1	76976	T	C	1	1	1	1	1	1	1	ANN=C	synonymous_variant	LOW	CIA_00076	c.630T>C	p.Asn210Asn	hypothetical_protein
acUKH-supercont1.1	77015	G	C	1	1	1	1	1	1	1	ANN=C	synonymous_variant	LOW	CIA_00076	c.669G>C	p.Ser223Ser	hypothetical_protein
acUKH-supercont1.1	77174	T	C	1	1	1	1	1	1	1	ANN=C	synonymous_variant	LOW	CIA_00076	c.828T>C	p.Leu276Leu	hypothetical_protein
acUKH-supercont1.1	4635832	GAGCAACGGCG	AAGTCCACGG	1	1	1	1	1	1	1	ANN=AAGTCCACGG	frameshift_variant&missense_variant	HIGH	CIA_04206	c.1200_1209delGAGCAACGGCinsAAGTCCACG	p.Asn402fs	HD-GYP_domain
acUKH-supercont1.1	4726760	CGCCGGCCAAGCCGAATG	CG	1	1	1	1	1	1	1	ANN=CG	frameshift_variant	HIGH	CIA_04285	c.33_48delGGCCAAGCCGAATGCC	p.Ala12fs	Uncharacterized_protein_with_tRNA-binding_domain_STM1665
acUKH-supercont1.1	4764042	A	G	1	1	1	1	1	1	1	ANN=G	start_lost	HIGH	CIA_04315	c.1A>G	p.Met1?	Pyridoxamine_5'-phosphate_oxidase_PhzG_(EC_1.4.3.5)
acUKH-supercont1.1	77348	G	A	1	1	1	1	1	1	1	ANN=A	synonymous_variant	LOW	CIA_00076	c.1002G>A	p.Ala334Ala	hypothetical_protein
acUKH-supercont1.1	77397	C	T	1	1	1	1	1	1	1	ANN=T	synonymous_variant	LOW	CIA_00076	c.1051C>T	p.Leu351Leu	hypothetical_protein
acUKH-supercont1.1	77660	T	G	1	1	1	1	1	1	1	ANN=G	synonymous_variant	LOW	CIA_00076	c.1314T>G	p.Pro438Pro	hypothetical_protein
acUKH-supercont1.1	4873273	GCCCCCCCA	GCCCCCCA	1	1	1	1	1	1	1	ANN=GCCCCCCA	frameshift_variant	HIGH	CIA_04428	c.1977delG	p.Arg662fs	pyocin_R2_PP,_tail_length_determination_protein,_putative
acUKH-supercont1.1	77732	T	C	1	1	1	1	1	1	1	ANN=C	synonymous_variant	LOW	CIA_00076	c.1386T>C	p.Asp462Asp	hypothetical_protein
acUKH-supercont1.1	77756	C	T	1	1	1	1	1	1	1	ANN=T	synonymous_variant	LOW	CIA_00076	c.1410C>T	p.Val470Val	hypothetical_protein
acUKH-supercont1.1	77864	A	G	1	1	1	1	1	1	1	ANN=G	synonymous_variant	LOW	CIA_00076	c.1518A>G	p.Glu506Glu	hypothetical_protein
acUKH-supercont1.1	4931321	CGAA	CACCA	1	1	1	1	1	1	1	ANN=ACCA	frameshift_variant&missense_variant	HIGH	CIA_04481	c.56_57delGAinsACC	p.Arg19fs	Shufflon-specific_DNA_recombinase
acUKH-supercont1.1	78008	T	C	1	1	1	1	1	1	1	ANN=C	synonymous_variant	LOW	CIA_00076	c.1662T>C	p.Gly554Gly	hypothetical_protein
acUKH-supercont1.1	78098	C	T	1	1	1	1	1	1	1	ANN=T	synonymous_variant	LOW	CIA_00076	c.1752C>T	p.Arg584Arg	hypothetical_protein
acUKH-supercont1.1	78257	G	C	1	1	1	1	1	1	1	ANN=C	synonymous_variant	LOW	CIA_00076	c.1911G>C	p.Thr637Thr	hypothetical_protein
acUKH-supercont1.1	78284	C	T	1	1	1	1	1	1	1	ANN=T	synonymous_variant	LOW	CIA_00076	c.1938C>T	p.Gly646Gly	hypothetical_protein
acUKH-supercont1.1	78311	C	T	1	1	1	1	1	1	1	ANN=T	synonymous_variant	LOW	CIA_00076	c.1965C>T	p.Val655Val	hypothetical_protein
acUKH-supercont1.1	78338	C	T	1	1	1	1	1	1	1	ANN=T	synonymous_variant	LOW	CIA_00076	c.1992C>T	p.Thr664Thr	hypothetical_protein
acUKH-supercont1.1	78620	A	G	1	1	1	1	1	1	1	ANN=G	synonymous_variant	LOW	CIA_00076	c.2274A>G	p.Glu758Glu	hypothetical_protein
acUKH-supercont1.1	78698	T	C	1	1	1	1	1	1	1	ANN=C	synonymous_variant	LOW	CIA_00076	c.2352T>C	p.Thr784Thr	hypothetical_protein
acUKH-supercont1.1	79136	C	T	1	1	1	1	1	1	1	ANN=T	synonymous_variant	LOW	CIA_00076	c.2790C>T	p.Leu930Leu	hypothetical_protein
acUKH-supercont1.1	79178	C	T	1	1	1	1	1	1	1	ANN=T	synonymous_variant	LOW	CIA_00076	c.2832C>T	p.Ala944Ala	hypothetical_protein
acUKH-supercont1.1	79241	T	C	1	1	1	1	1	1	1	ANN=C	synonymous_variant	LOW	CIA_00076	c.2895T>C	p.Leu965Leu	hypothetical_protein
acUKH-supercont1.1	79289	C	G	1	1	1	1	1	1	1	ANN=G	synonymous_variant	LOW	CIA_00076	c.2943C>G	p.Val981Val	hypothetical_protein
acUKH-supercont1.1	79310	T	C	1	1	1	1	1	1	1	ANN=C	synonymous_variant	LOW	CIA_00076	c.2964T>C	p.Thr988Thr	hypothetical_protein
acUKH-supercont1.1	79316	G	A	1	1	1	1	1	1	1	ANN=A	synonymous_variant	LOW	CIA_00076	c.2970G>A	p.Ala990Ala	hypothetical_protein
acUKH-supercont1.1	79355	T	C	1	1	1	1	1	1	1	ANN=C	synonymous_variant	LOW	CIA_00076	c.3009T>C	p.Tyr1003Tyr	hypothetical_protein
acUKH-supercont1.1	79382	T	C	1	1	1	1	1	1	1	ANN=C	synonymous_variant	LOW	CIA_00076	c.3036T>C	p.Tyr1012Tyr	hypothetical_protein
acUKH-supercont1.1	79424	C	G	1	1	1	1	1	1	1	ANN=G	synonymous_variant	LOW	CIA_00076	c.3078C>G	p.Val1026Val	hypothetical_protein
acUKH-supercont1.1	79463	C	T	1	1	1	1	1	1	1	ANN=T	synonymous_variant	LOW	CIA_00076	c.3117C>T	p.Asn1039Asn	hypothetical_protein
acUKH-supercont1.2	397456	TGGGGGGGC	TGGGGGGGGC	0	0	0	1	1	0	0	ANN=TGGGGGGGGC	frameshift_variant	HIGH	CIA_05402	c.41dupG	p.Val15fs	PA14_57880, ABC transporter….AlgQ, Alginate_regulatory_protein_AlgQ,_positive_transcriptional_regulator_of_AlgD
acUKH-supercont1.1	4610854	GCCCCCCG	GCCCCCCCCG,GCCCCCCCG,GCCCCCCCCCG	2	1	1	1	3	1	1	ANN=GCCCCCCCG	frameshift_variant	HIGH	CIA_04184	c.2207_2208insG	p.Leu739fs	hypothetical_protein
acUKH-supercont1.1	5016921	C	T	1	1	1	1	1	1	1	ANN=T	stop_gained	HIGH	CIA_04574	c.159G>A	p.Trp53*	hypothetical_protein
acUKH-supercont1.1	5070286	CGC	CCC,CC	1	1	1	1	2	1	1	ANN=CC	frameshift_variant	HIGH	CIA_04620	c.1545delC	p.Val517fs	OptJ, Outer_membrane_vitamin_B12_receptor_BtuB
acUKH-supercont1.1	87678	T	C	1	1	1	1	1	1	1	ANN=C	synonymous_variant	LOW	CIA_00077	c.132T>C	p.Asp44Asp	hypothetical_protein
acUKH-supercont1.1	87696	CGGT	TGGC	1	1	1	1	1	1	1	ANN=TGGC	synonymous_variant	LOW	CIA_00077	c.150_153delCGGTinsTGGC	p.52	hypothetical_protein
acUKH-supercont1.1	87705	C	T	1	1	1	1	1	1	1	ANN=T	synonymous_variant	LOW	CIA_00077	c.159C>T	p.Ala53Ala	hypothetical_protein
acUKH-supercont1.1	87774	CGGGC	TGGGT	1	1	1	1	1	1	1	ANN=TGGGT	synonymous_variant	LOW	CIA_00077	c.228_232delCGGGCinsTGGGT	p.79	hypothetical_protein
acUKH-supercont1.1	87822	T	C	1	1	1	1	1	1	1	ANN=C	synonymous_variant	LOW	CIA_00077	c.276T>C	p.Asn92Asn	hypothetical_protein
acUKH-supercont1.1	87843	T	C	1	1	1	1	1	1	1	ANN=C	synonymous_variant	LOW	CIA_00077	c.297T>C	p.Asn99Asn	hypothetical_protein
acUKH-supercont1.1	87849	C	T	1	1	1	1	1	1	1	ANN=T	synonymous_variant	LOW	CIA_00077	c.303C>T	p.Gly101Gly	hypothetical_protein
acUKH-supercont1.1	87858	T	C	1	1	1	1	1	1	1	ANN=C	synonymous_variant	LOW	CIA_00077	c.312T>C	p.Asp104Asp	hypothetical_protein
acUKH-supercont1.1	5083865	T	A	1	1	1	1	1	1	1	ANN=A	stop_gained	HIGH	CIA_04629	c.907A>T	p.Lys303*	MexA, Multidrug_efflux_system,_membrane_fusion_component_=>_MexA_of_MexAB-OprM
acUKH-supercont1.1	5097690	CCAG	CCACAG	1	1	1	1	1	1	1	ANN=CCACAG	frameshift_variant	HIGH	CIA_04641	c.4990_4991insTG	p.Ala1665fs	still_frameshift_probable_component_of_chemotactic_signal_transduction_system
acUKH-supercont1.1	87963	T	C	1	1	1	1	1	1	1	ANN=C	synonymous_variant	LOW	CIA_00077	c.417T>C	p.Tyr139Tyr	hypothetical_protein
acUKH-supercont1.1	87969	CAGCGGC	GTCCGGG	1	1	1	1	1	1	1	ANN=GTCCGGG	synonymous_variant	LOW	CIA_00077	c.423_429delCAGCGGCinsGTCCGGG	p.144	hypothetical_protein
acUKH-supercont1.1	88014	C	T	1	1	0	1	0	1	0	ANN=T	synonymous_variant	LOW	CIA_00077	c.468C>T	p.Gly156Gly	hypothetical_protein
acUKH-supercont1.1	90107	CGGC	TGGT	1	1	1	1	1	1	1	ANN=TGGT	synonymous_variant	LOW	CIA_00078	c.144_147delCGGCinsTGGT	p.50	Large_exoproteins_involved_in_heme_utilization_or_adhesion
acUKH-supercont1.1	90125	C	T	1	1	1	1	1	1	1	ANN=T	synonymous_variant	LOW	CIA_00078	c.162C>T	p.Gly54Gly	Large_exoproteins_involved_in_heme_utilization_or_adhesion
acUKH-supercont1.1	90212	A	G	1	1	1	1	1	1	1	ANN=G	synonymous_variant	LOW	CIA_00078	c.249A>G	p.Leu83Leu	Large_exoproteins_involved_in_heme_utilization_or_adhesion
acUKH-supercont1.1	90650	T	C	1	1	1	1	1	1	1	ANN=C	synonymous_variant	LOW	CIA_00078	c.687T>C	p.Gly229Gly	Large_exoproteins_involved_in_heme_utilization_or_adhesion
acUKH-supercont1.1	90668	G	T	1	1	1	1	1	1	1	ANN=T	synonymous_variant	LOW	CIA_00078	c.705G>T	p.Pro235Pro	Large_exoproteins_involved_in_heme_utilization_or_adhesion
acUKH-supercont1.1	90695	G	T	1	1	1	1	1	1	1	ANN=T	synonymous_variant	LOW	CIA_00078	c.732G>T	p.Gly244Gly	Large_exoproteins_involved_in_heme_utilization_or_adhesion
acUKH-supercont1.1	90701	A	G	1	1	1	1	1	1	1	ANN=G	synonymous_variant	LOW	CIA_00078	c.738A>G	p.Ala246Ala	Large_exoproteins_involved_in_heme_utilization_or_adhesion
acUKH-supercont1.1	91045	G	A	1	1	1	1	1	1	1	ANN=A	synonymous_variant	LOW	CIA_00079	c.144G>A	p.Gln48Gln	Hemolysin_activation/secretion_protein
acUKH-supercont1.1	5204057	TCGAGTTCACCCC	TC	1	1	1	1	1	1	1	ANN=TC	frameshift_variant	HIGH	CIA_04745	c.281_291delAGTTCACCCCG	p.Glu94fs	ABC_transporter,_permease_protein_(cluster_3,_basic_aa/glutamine/opines)
acUKH-supercont1.1	5298720	CGAA	CA	1	1	1	1	1	1	1	ANN=CA	frameshift_variant	HIGH	CIA_04832	c.541_542delGA	p.Glu181fs	hypothetical_protein
acUKH-supercont1.1	5298724	GT	GGCT	1	1	1	1	1	1	1	ANN=GGCT	frameshift_variant	HIGH	CIA_04832	c.544_545insGC	p.Val182fs	hypothetical_protein
acUKH-supercont1.1	91390	G	A	1	1	1	1	1	1	1	ANN=A	synonymous_variant	LOW	CIA_00079	c.489G>A	p.Arg163Arg	Hemolysin_activation/secretion_protein
acUKH-supercont1.1	91513	G	T	1	1	1	1	1	1	1	ANN=T	synonymous_variant	LOW	CIA_00079	c.612G>T	p.Gly204Gly	Hemolysin_activation/secretion_protein
acUKH-supercont1.1	91552	G	A	1	1	1	1	1	1	1	ANN=A	synonymous_variant	LOW	CIA_00079	c.651G>A	p.Gln217Gln	Hemolysin_activation/secretion_protein
acUKH-supercont1.1	91594	T	C	1	1	1	1	1	1	1	ANN=C	synonymous_variant	LOW	CIA_00079	c.693T>C	p.Gly231Gly	Hemolysin_activation/secretion_protein
acUKH-supercont1.1	91630	T	C	1	1	1	1	1	1	1	ANN=C	synonymous_variant	LOW	CIA_00079	c.729T>C	p.Gly243Gly	Hemolysin_activation/secretion_protein
acUKH-supercont1.1	91744	C	T	1	1	1	1	1	1	1	ANN=T	synonymous_variant	LOW	CIA_00079	c.843C>T	p.Gly281Gly	Hemolysin_activation/secretion_protein
acUKH-supercont1.1	92032	T	C	1	1	1	1	1	1	1	ANN=C	synonymous_variant	LOW	CIA_00079	c.1131T>C	p.Asp377Asp	Hemolysin_activation/secretion_protein
acUKH-supercont1.1	5513070	TTA	CTG	1	1	1	1	1	1	1	ANN=CTG	stop_lost&splice_region_variant	HIGH	CIA_05033	c.1327_1329delTAAinsCAG	p.Ter443Glnext*?	hypothetical_protein
acUKH-supercont1.1	92173	C	T	1	1	1	1	1	1	1	ANN=T	synonymous_variant	LOW	CIA_00079	c.1272C>T	p.Arg424Arg	Hemolysin_activation/secretion_protein
acUKH-supercont1.1	92212	G	A	1	1	1	1	1	1	1	ANN=A	synonymous_variant	LOW	CIA_00079	c.1311G>A	p.Glu437Glu	Hemolysin_activation/secretion_protein
acUKH-supercont1.1	92240	C	T	1	1	1	1	1	1	1	ANN=T	synonymous_variant	LOW	CIA_00079	c.1339C>T	p.Leu447Leu	Hemolysin_activation/secretion_protein
acUKH-supercont1.1	92368	C	T	1	1	1	1	1	1	1	ANN=T	synonymous_variant	LOW	CIA_00079	c.1467C>T	p.Tyr489Tyr	Hemolysin_activation/secretion_protein
acUKH-supercont1.1	92675	C	T	1	1	1	1	1	1	1	ANN=T	intergenic_region	MODIFIER	CIA_00079-CIA_00080	n.92675C>T		Hemolysin_activation/secretion_protein
acUKH-supercont1.1	92696	T	C	1	1	1	1	1	1	1	ANN=C	intergenic_region	MODIFIER	CIA_00079-CIA_00080	n.92696T>C		Hemolysin_activation/secretion_protein
acUKH-supercont1.1	92723	C	T	1	1	1	1	1	1	1	ANN=T	intergenic_region	MODIFIER	CIA_00079-CIA_00080	n.92723C>T		Hemolysin_activation/secretion_protein
acUKH-supercont1.1	92749	TCGAGGT	CCAAGGC	1	1	1	1	1	1	1	ANN=CCAAGGC	intergenic_region	MODIFIER	CIA_00079-CIA_00080	n.92749_92755delTCGAGGTinsCCAAGGC		Hemolysin_activation/secretion_protein
acUKH-supercont1.1	92786	G	C	1	1	1	1	1	1	1	ANN=C	intergenic_region	MODIFIER	CIA_00079-CIA_00080	n.92786G>C		Hemolysin_activation/secretion_protein
acUKH-supercont1.1	92791	G	A	1	1	1	1	1	1	1	ANN=A	intergenic_region	MODIFIER	CIA_00079-CIA_00080	n.92791G>A		Hemolysin_activation/secretion_protein
acUKH-supercont1.1	92803	A	C	1	1	1	1	1	1	1	ANN=C	intergenic_region	MODIFIER	CIA_00079-CIA_00080	n.92803A>C		Hemolysin_activation/secretion_protein
acUKH-supercont1.1	92888	G	A	1	1	1	1	1	1	1	ANN=A	intergenic_region	MODIFIER	CIA_00079-CIA_00080	n.92888G>A		Hemolysin_activation/secretion_protein
acUKH-supercont1.1	92973	C	T	1	1	1	1	1	1	1	ANN=T	synonymous_variant	LOW	CIA_00080	c.63C>T	p.Ala21Ala	hypothetical_protein
acUKH-supercont1.1	93051	G	A	1	1	1	1	1	1	1	ANN=A	synonymous_variant	LOW	CIA_00080	c.141G>A	p.Glu47Glu	hypothetical_protein
acUKH-supercont1.1	93508	T	C	1	1	1	1	1	1	1	ANN=C	synonymous_variant	LOW	CIA_00081	c.1164A>G	p.Ala388Ala	Uncharacterized_MFS-type_transporter
acUKH-supercont1.1	93670	C	T	1	1	1	1	1	1	1	ANN=T	synonymous_variant	LOW	CIA_00081	c.1002G>A	p.Glu334Glu	Uncharacterized_MFS-type_transporter
acUKH-supercont1.1	93868	C	T	1	1	1	1	1	1	1	ANN=T	synonymous_variant	LOW	CIA_00081	c.804G>A	p.Ala268Ala	Uncharacterized_MFS-type_transporter
acUKH-supercont1.1	93991	G	A	1	1	1	1	1	1	1	ANN=A	synonymous_variant	LOW	CIA_00081	c.681C>T	p.Asp227Asp	Uncharacterized_MFS-type_transporter
acUKH-supercont1.1	94003	TGCG	CGCC	1	1	1	1	1	1	1	ANN=CGCC	synonymous_variant	LOW	CIA_00081	c.666_669delCGCAinsGGCG	p.224	Uncharacterized_MFS-type_transporter
acUKH-supercont1.1	94123	G	C	1	1	1	1	1	1	1	ANN=C	synonymous_variant	LOW	CIA_00081	c.549C>G	p.Ala183Ala	Uncharacterized_MFS-type_transporter
acUKH-supercont1.1	94198	T	C	1	1	1	1	1	1	1	ANN=C	synonymous_variant	LOW	CIA_00081	c.474A>G	p.Pro158Pro	Uncharacterized_MFS-type_transporter
acUKH-supercont1.1	94438	C	T	1	1	1	1	1	1	1	ANN=T	synonymous_variant	LOW	CIA_00081	c.234G>A	p.Arg78Arg	Uncharacterized_MFS-type_transporter
acUKH-supercont1.1	94465	G	A	1	1	1	1	1	1	1	ANN=A	synonymous_variant	LOW	CIA_00081	c.207C>T	p.His69His	Uncharacterized_MFS-type_transporter
acUKH-supercont1.1	94636	G	A	1	1	1	1	1	1	1	ANN=A	synonymous_variant	LOW	CIA_00081	c.36C>T	p.Arg12Arg	Uncharacterized_MFS-type_transporter
acUKH-supercont1.1	94654	A	G	1	1	1	1	1	1	1	ANN=G	synonymous_variant	LOW	CIA_00081	c.18T>C	p.Ser6Ser	Uncharacterized_MFS-type_transporter
acUKH-supercont1.1	94714	C	T	1	1	1	1	1	1	1	ANN=T	intergenic_region	MODIFIER	CIA_00081-CIA_00082	n.94714C>T		Uncharacterized_MFS-type_transporter
acUKH-supercont1.1	94784	A	G	1	1	1	1	1	1	1	ANN=G	intergenic_region	MODIFIER	CIA_00081-CIA_00082	n.94784A>G		Uncharacterized_MFS-type_transporter
acUKH-supercont1.1	94791	GGA	AGG	1	1	1	1	1	1	1	ANN=AGG	intergenic_region	MODIFIER	CIA_00081-CIA_00082	n.94791_94793delGGAinsAGG		Uncharacterized_MFS-type_transporter
acUKH-supercont1.1	94818	G	T	1	1	1	1	1	1	1	ANN=T	intergenic_region	MODIFIER	CIA_00081-CIA_00082	n.94818G>T		Uncharacterized_MFS-type_transporter
acUKH-supercont1.1	94908	T	C	1	1	1	1	1	1	1	ANN=C	intergenic_region	MODIFIER	CIA_00081-CIA_00082	n.94908T>C		Uncharacterized_MFS-type_transporter
acUKH-supercont1.1	95137	C	T	1	1	1	1	1	1	1	ANN=T	synonymous_variant	LOW	CIA_00082	c.156C>T	p.Gly52Gly	Aerobic-type_carbon_monoxide_dehydrogenase,_large_subunit_CoxL/CutL_homologs
acUKH-supercont1.1	660638	TGGGGGGGC	TGGGGGGC	0	0	0	1	0	0	0	ANN=TGGGGGGC	frameshift_variant	HIGH	CIA_00589	c.19delG	p.Ala7fs	PA14_55100, hypothetical_protein
acUKH-supercont1.1	95443	A	G	1	1	1	1	1	1	1	ANN=G	synonymous_variant	LOW	CIA_00082	c.462A>G	p.Val154Val	Aerobic-type_carbon_monoxide_dehydrogenase,_large_subunit_CoxL/CutL_homologs
acUKH-supercont1.1	845575	AGGGGGGC	AGGGGGGGC	0	0	0	0	1	1	1	ANN=AGGGGGGGC	frameshift_variant	HIGH	CIA_00755	c.533dupG	p.Ile179fs	Sensory_box/GGDEF_family_protein, in PA14 frameshifted !!!!
acUKH-supercont1.1	95635	G	C	1	1	1	1	1	1	1	ANN=C	synonymous_variant	LOW	CIA_00082	c.654G>C	p.Ser218Ser	Aerobic-type_carbon_monoxide_dehydrogenase,_large_subunit_CoxL/CutL_homologs
acUKH-supercont1.1	95662	C	T	1	1	1	1	1	1	1	ANN=T	synonymous_variant	LOW	CIA_00082	c.681C>T	p.Arg227Arg	Aerobic-type_carbon_monoxide_dehydrogenase,_large_subunit_CoxL/CutL_homologs
acUKH-supercont1.1	95791	T	C	1	1	1	1	1	1	1	ANN=C	synonymous_variant	LOW	CIA_00082	c.810T>C	p.Tyr270Tyr	Aerobic-type_carbon_monoxide_dehydrogenase,_large_subunit_CoxL/CutL_homologs
acUKH-supercont1.1	95857	C	G	1	1	1	1	1	1	1	ANN=G	synonymous_variant	LOW	CIA_00082	c.876C>G	p.Ala292Ala	Aerobic-type_carbon_monoxide_dehydrogenase,_large_subunit_CoxL/CutL_homologs
acUKH-supercont1.1	96073	T	C	1	1	1	1	1	1	1	ANN=C	synonymous_variant	LOW	CIA_00082	c.1092T>C	p.Asn364Asn	Aerobic-type_carbon_monoxide_dehydrogenase,_large_subunit_CoxL/CutL_homologs
acUKH-supercont1.1	96202	T	G	1	1	1	1	1	1	1	ANN=G	synonymous_variant	LOW	CIA_00082	c.1221T>G	p.Gly407Gly	Aerobic-type_carbon_monoxide_dehydrogenase,_large_subunit_CoxL/CutL_homologs
acUKH-supercont1.1	2523902	GCC	GC	0	0	0	0	1	1	1	ANN=GC	frameshift_variant	HIGH	CIA_02291	c.501delG	p.Ala168fs	MsuC, Acyl-CoA_dehydrogenase;_probable_dibenzothiophene_desulfurization_enzyme
acUKH-supercont1.1	96526	G	C	1	1	1	1	1	1	1	ANN=C	synonymous_variant	LOW	CIA_00082	c.1545G>C	p.Val515Val	Aerobic-type_carbon_monoxide_dehydrogenase,_large_subunit_CoxL/CutL_homologs
acUKH-supercont1.1	96568	G	A	1	1	1	1	1	1	1	ANN=A	synonymous_variant	LOW	CIA_00082	c.1587G>A	p.Glu529Glu	Aerobic-type_carbon_monoxide_dehydrogenase,_large_subunit_CoxL/CutL_homologs
acUKH-supercont1.1	96628	T	C	1	1	1	1	1	1	1	ANN=C	synonymous_variant	LOW	CIA_00082	c.1647T>C	p.Gly549Gly	Aerobic-type_carbon_monoxide_dehydrogenase,_large_subunit_CoxL/CutL_homologs
acUKH-supercont1.1	4066821	CGG	CGGG	0	0	0	0	0	1	1	ANN=CGGG	frameshift_variant	HIGH	CIA_03675	c.134dupG	p.Gly46fs	TolB, Periplasmic_component_of_the_Tol_biopolymer_transport_system
acUKH-supercont1.1	97168	T	C	1	1	1	1	1	1	1	ANN=C	synonymous_variant	LOW	CIA_00082	c.2187T>C	p.Gly729Gly	Aerobic-type_carbon_monoxide_dehydrogenase,_large_subunit_CoxL/CutL_homologs
acUKH-supercont1.1	97192	A	G	1	1	1	1	1	1	1	ANN=G	synonymous_variant	LOW	CIA_00082	c.2211A>G	p.Glu737Glu	Aerobic-type_carbon_monoxide_dehydrogenase,_large_subunit_CoxL/CutL_homologs
acUKH-supercont1.1	97216	A	G	1	1	1	1	1	1	1	ANN=G	synonymous_variant	LOW	CIA_00082	c.2235A>G	p.Val745Val	Aerobic-type_carbon_monoxide_dehydrogenase,_large_subunit_CoxL/CutL_homologs
acUKH-supercont1.1	97222	A	G	1	1	1	1	1	1	1	ANN=G	synonymous_variant	LOW	CIA_00082	c.2241A>G	p.Glu747Glu	Aerobic-type_carbon_monoxide_dehydrogenase,_large_subunit_CoxL/CutL_homologs
acUKH-supercont1.1	97264	T	C	1	1	1	1	1	1	1	ANN=C	synonymous_variant	LOW	CIA_00082	c.2283T>C	p.Gly761Gly	Aerobic-type_carbon_monoxide_dehydrogenase,_large_subunit_CoxL/CutL_homologs
acUKH-supercont1.1	97378	C	T	1	1	1	1	1	1	1	ANN=T	synonymous_variant	LOW	CIA_00082	c.2397C>T	p.Ser799Ser	Aerobic-type_carbon_monoxide_dehydrogenase,_large_subunit_CoxL/CutL_homologs
acUKH-supercont1.1	97441	T	C	1	1	1	1	1	1	1	ANN=C	synonymous_variant	LOW	CIA_00082	c.2460T>C	p.Asp820Asp	Aerobic-type_carbon_monoxide_dehydrogenase,_large_subunit_CoxL/CutL_homologs
acUKH-supercont1.1	97480	A	G	1	1	1	1	1	1	1	ANN=G	synonymous_variant	LOW	CIA_00082	c.2499A>G	p.Pro833Pro	Aerobic-type_carbon_monoxide_dehydrogenase,_large_subunit_CoxL/CutL_homologs
acUKH-supercont1.1	4544784	TGGGGGGGT	TGGGGGGGGT,TGGGGGGGGGT	1	0	0	1	1	1	2	ANN=TGGGGGGGGT	frameshift_variant	HIGH	CIA_04120	c.104_105insC	p.Met38fs	Mpl, UDP-N-acetylmuramate:L-alanyl-gamma-D-glutamyl-meso-diaminopimelate_ligase_(EC_6.3.2.-)
acUKH-supercont1.1	97666	A	G	1	1	1	1	1	1	1	ANN=G	synonymous_variant	LOW	CIA_00082	c.2685A>G	p.Ser895Ser	Aerobic-type_carbon_monoxide_dehydrogenase,_large_subunit_CoxL/CutL_homologs
acUKH-supercont1.1	97675	T	C	1	1	1	1	1	1	1	ANN=C	synonymous_variant	LOW	CIA_00082	c.2694T>C	p.Asp898Asp	Aerobic-type_carbon_monoxide_dehydrogenase,_large_subunit_CoxL/CutL_homologs
acUKH-supercont1.1	98081	C	T	1	1	1	1	1	1	1	ANN=T	synonymous_variant	LOW	CIA_00083	c.276C>T	p.Asn92Asn	Aerobic-type_carbon_monoxide_dehydrogenase,_small_subunit_CoxS/CutS_homologs
acUKH-supercont1.1	98356	C	G	1	1	1	1	1	1	1	ANN=G	synonymous_variant	LOW	CIA_00084	c.9C>G	p.Arg3Arg	Putative_diheme_cytochrome_c-553
acUKH-supercont1.1	98518	A	G	1	1	1	1	1	1	1	ANN=G	synonymous_variant	LOW	CIA_00084	c.171A>G	p.Gly57Gly	Putative_diheme_cytochrome_c-553
acUKH-supercont1.1	4983814	GCCCCCCT	GCCCCCCCT	1	0	0	0	0	0	0	ANN=GCCCCCCCT	frameshift_variant	HIGH	CIA_04540	c.285dupC	p.Trp96fs	Cytochrome_c55X_precursor_NirC
acUKH-supercont1.1	98620	C	T	1	1	1	1	1	1	1	ANN=T	synonymous_variant	LOW	CIA_00084	c.273C>T	p.Ala91Ala	Putative_diheme_cytochrome_c-553
acUKH-supercont1.1	98740	A	G	1	1	1	1	1	1	1	ANN=G	synonymous_variant	LOW	CIA_00084	c.393A>G	p.Glu131Glu	Putative_diheme_cytochrome_c-553
acUKH-supercont1.1	98800	C	A	1	1	1	1	1	1	1	ANN=A	synonymous_variant	LOW	CIA_00084	c.453C>A	p.Gly151Gly	Putative_diheme_cytochrome_c-553
acUKH-supercont1.1	98875	A	G	1	1	1	1	1	1	1	ANN=G	synonymous_variant	LOW	CIA_00084	c.528A>G	p.Lys176Lys	Putative_diheme_cytochrome_c-553
acUKH-supercont1.1	5070282	ACC	ACCC	0	0	0	1	0	0	0	ANN=ACCC	frameshift_variant	HIGH	CIA_04620	c.1547dupG	p.Val517fs	PA14_05640, Outer_membrane_OptJ (PA0434)
acUKH-supercont1.1	99157	G	A	1	1	1	1	1	1	1	ANN=A	synonymous_variant	LOW	CIA_00084	c.810G>A	p.Ala270Ala	Putative_diheme_cytochrome_c-553
acUKH-supercont1.1	99217	A	G	1	1	1	1	1	1	1	ANN=G	synonymous_variant	LOW	CIA_00084	c.870A>G	p.Leu290Leu	Putative_diheme_cytochrome_c-553
acUKH-supercont1.1	5207816	GCC	GCCC	1	0	0	0	0	0	0	ANN=GCCC	frameshift_variant	HIGH	CIA_04751	c.455dupG	p.Ala153fs	Lysophospholipase_(EC_3.1.1.5)
acUKH-supercont1.1	5499428	CGGGGGC	CGGGGGG,CGGGGGGG	2	1	1	1	1	1	1	ANN=GG	frameshift_variant&synonymous_variant	HIGH	CIA_05016	c.249delCinsGG	p.Gly84fs	putative_lipoprotein
acUKH-supercont1.1	7037	T	A	1	0	1	0	0	0	0	ANN=A	missense_variant	MODERATE	CIA_00008	c.418T>A	p.Tyr140Asn	PA14_62020 (PA4689), paraquat-inducible OM-protein B-like protein, MlaD protein uncharacterized
acUKH-supercont1.1	99706	T	C	1	1	1	1	1	1	1	ANN=C	synonymous_variant	LOW	CIA_00085	c.108T>C	p.Arg36Arg	Xanthine_and_CO_dehydrogenases_maturation_factor,_XdhC/CoxF_family
acUKH-supercont1.1	8288	G	A	0	0	1	1	0	0	0	ANN=A	missense_variant	MODERATE	CIA_00008	c.1669G>A	p.Val557Ile	PA14_62020 (PA4689), paraquat-inducible OM-protein B-like protein, MlaD protein uncharacterized
acUKH-supercont1.1	99793	A	G	1	1	1	1	1	1	1	ANN=G	synonymous_variant	LOW	CIA_00085	c.195A>G	p.Glu65Glu	Xanthine_and_CO_dehydrogenases_maturation_factor,_XdhC/CoxF_family
acUKH-supercont1.1	99805	A	C	1	1	1	1	1	1	1	ANN=C	synonymous_variant	LOW	CIA_00085	c.207A>C	p.Ala69Ala	Xanthine_and_CO_dehydrogenases_maturation_factor,_XdhC/CoxF_family
acUKH-supercont1.1	99850	T	C	1	1	1	1	1	1	1	ANN=C	synonymous_variant	LOW	CIA_00085	c.252T>C	p.Gly84Gly	Xanthine_and_CO_dehydrogenases_maturation_factor,_XdhC/CoxF_family
acUKH-supercont1.2	75691	A	G	0	0	0	0	0	0	1	ANN=G	missense_variant	MODERATE	CIA_05106	c.652A>G	p.Lys218Glu	TRAP_transporter,_4TM/12TM_fusion_protein,_unknown_substrate_1
acUKH-supercont1.1	99931	C	T	1	1	1	1	1	1	1	ANN=T	synonymous_variant	LOW	CIA_00085	c.333C>T	p.Asp111Asp	Xanthine_and_CO_dehydrogenases_maturation_factor,_XdhC/CoxF_family
acUKH-supercont1.1	99973	C	T	1	1	1	1	1	1	1	ANN=T	synonymous_variant	LOW	CIA_00085	c.375C>T	p.Gly125Gly	Xanthine_and_CO_dehydrogenases_maturation_factor,_XdhC/CoxF_family
acUKH-supercont1.1	99988	C	G	1	1	1	1	1	1	1	ANN=G	synonymous_variant	LOW	CIA_00085	c.390C>G	p.Leu130Leu	Xanthine_and_CO_dehydrogenases_maturation_factor,_XdhC/CoxF_family
acUKH-supercont1.1	99997	C	T	1	1	1	1	1	1	1	ANN=T	synonymous_variant	LOW	CIA_00085	c.399C>T	p.Val133Val	Xanthine_and_CO_dehydrogenases_maturation_factor,_XdhC/CoxF_family
acUKH-supercont1.1	100048	A	T	1	1	1	1	1	1	1	ANN=T	synonymous_variant	LOW	CIA_00085	c.450A>T	p.Pro150Pro	Xanthine_and_CO_dehydrogenases_maturation_factor,_XdhC/CoxF_family
acUKH-supercont1.1	100054	G	T	1	1	1	1	1	1	1	ANN=T	synonymous_variant	LOW	CIA_00085	c.456G>T	p.Ala152Ala	Xanthine_and_CO_dehydrogenases_maturation_factor,_XdhC/CoxF_family
acUKH-supercont1.1	77328	A	G	0	0	0	1	0	0	0	ANN=G	missense_variant	MODERATE	CIA_00076	c.982A>G	p.Ile328Val	hypothetical_protein
acUKH-supercont1.1	100079	C	T	1	1	1	1	1	1	1	ANN=T	synonymous_variant	LOW	CIA_00085	c.481C>T	p.Leu161Leu	Xanthine_and_CO_dehydrogenases_maturation_factor,_XdhC/CoxF_family
acUKH-supercont1.1	100090	TGCC	CGCT	1	1	1	1	1	1	1	ANN=CGCT	synonymous_variant	LOW	CIA_00085	c.492_495delTGCCinsCGCT	p.166	Xanthine_and_CO_dehydrogenases_maturation_factor,_XdhC/CoxF_family
acUKH-supercont1.1	100106	T	C	1	1	1	1	1	1	1	ANN=C	synonymous_variant	LOW	CIA_00085	c.508T>C	p.Leu170Leu	Xanthine_and_CO_dehydrogenases_maturation_factor,_XdhC/CoxF_family
acUKH-supercont1.2	157713	C	T	0	0	0	0	1	1	1	ANN=T	missense_variant	MODERATE	CIA_05182	c.25G>A	p.Ala9Thr	hypothetical_protein
acUKH-supercont1.1	100225	G	C	1	1	1	1	1	1	1	ANN=C	synonymous_variant	LOW	CIA_00085	c.627G>C	p.Gly209Gly	Xanthine_and_CO_dehydrogenases_maturation_factor,_XdhC/CoxF_family
acUKH-supercont1.1	100360	T	C	1	1	1	1	1	1	1	ANN=C	synonymous_variant	LOW	CIA_00085	c.762T>C	p.Ala254Ala	Xanthine_and_CO_dehydrogenases_maturation_factor,_XdhC/CoxF_family
acUKH-supercont1.1	100381	G	A	1	1	1	1	1	1	1	ANN=A	synonymous_variant	LOW	CIA_00085	c.783G>A	p.Gly261Gly	Xanthine_and_CO_dehydrogenases_maturation_factor,_XdhC/CoxF_family
acUKH-supercont1.1	100441	C	T	1	1	1	1	1	1	1	ANN=T	synonymous_variant	LOW	CIA_00085	c.843C>T	p.Asp281Asp	Xanthine_and_CO_dehydrogenases_maturation_factor,_XdhC/CoxF_family
acUKH-supercont1.1	100483	GGGG	CGGC	1	1	1	1	1	1	1	ANN=CGGC	synonymous_variant	LOW	CIA_00085	c.885_888delGGGGinsCGGC	p.297	Xanthine_and_CO_dehydrogenases_maturation_factor,_XdhC/CoxF_family
acUKH-supercont1.1	100653	G	C	1	1	1	1	1	1	1	ANN=C	synonymous_variant	LOW	CIA_00086	c.84G>C	p.Arg28Arg	Molybdenum_cofactor_cytidylyltransferase_(EC_2.7.7.76)
acUKH-supercont1.1	271955	C	A	1	.	.	.	1	.	1	ANN=A	missense_variant	MODERATE	CIA_00245	c.308G>T	p.Gly103Val	hypothetical_protein
acUKH-supercont1.1	100773	A	G	1	1	1	1	1	1	1	ANN=G	synonymous_variant	LOW	CIA_00086	c.204A>G	p.Gln68Gln	Molybdenum_cofactor_cytidylyltransferase_(EC_2.7.7.76)
acUKH-supercont1.1	100797	CGCC	TGCA	1	1	1	1	1	1	1	ANN=TGCA	synonymous_variant	LOW	CIA_00086	c.228_231delCGCCinsTGCA	p.78	Molybdenum_cofactor_cytidylyltransferase_(EC_2.7.7.76)
acUKH-supercont1.2	378780	C	T	0	0	0	1	1	1	1	ANN=T	missense_variant	MODERATE	CIA_05387	c.101G>A	p.Arg34His	hypothetical_protein
acUKH-supercont1.2	399207	GG	GGCTGCGAAGCCTG	1	0	1	0	0	1	1	ANN=GGCTGCGAAGCCTG	disruptive_inframe_insertion	MODERATE	CIA_05404	c.494_495insGCCTGCTGCGAA	p.Lys165_Pro166insProAlaAlaLys	HatC PA14_57850 , periplasmic homogentisate transporter, MlaD domain like YebT above
acUKH-supercont1.1	100971	C	T	1	1	1	1	1	1	1	ANN=T	synonymous_variant	LOW	CIA_00086	c.402C>T	p.Gly134Gly	Molybdenum_cofactor_cytidylyltransferase_(EC_2.7.7.76)
acUKH-supercont1.1	100980	T	C	1	1	1	1	1	1	1	ANN=C	synonymous_variant	LOW	CIA_00086	c.411T>C	p.Gly137Gly	Molybdenum_cofactor_cytidylyltransferase_(EC_2.7.7.76)
acUKH-supercont1.1	101022	A	G	1	1	1	1	1	1	1	ANN=G	synonymous_variant	LOW	CIA_00086	c.453A>G	p.Ala151Ala	Molybdenum_cofactor_cytidylyltransferase_(EC_2.7.7.76)
acUKH-supercont1.2	401130	TG	CT	0	0	1	0	0	0	0	ANN=CT	missense_variant	MODERATE	CIA_05405	c.9_10delTGinsCT	p.Gly4Cys	murA, UDP-N-acetylglucosamine 1-carboxyvinyltransferase
acUKH-supercont1.1	5904	G	A	1	1	1	1	1	1	1	ANN=A	missense_variant	MODERATE	CIA_00006	c.541G>A	p.Val181Ile	Paraquat-inducible_protein_A
acUKH-supercont1.1	7790	G	A	1	1	0	1	0	1	1	ANN=A	missense_variant	MODERATE	CIA_00008	c.1171G>A	p.Asp391Asn	Uncharacterized_protein_YebT
acUKH-supercont1.1	101088	A	G	1	1	1	1	1	1	1	ANN=G	synonymous_variant	LOW	CIA_00086	c.519A>G	p.Val173Val	Molybdenum_cofactor_cytidylyltransferase_(EC_2.7.7.76)
acUKH-supercont1.2	591583	GGC	AGA	1	.	1	1	1	1	1	ANN=AGA	missense_variant	MODERATE	CIA_05580	c.619_621delGGCinsAGA	p.Gly207Arg	FOG:_TPR_repeat,_SEL1_subfamily
acUKH-supercont1.1	101350	T	C	1	1	1	1	1	1	1	ANN=C	synonymous_variant	LOW	CIA_00087	c.921A>G	p.Pro307Pro	23S_rRNA_(guanine(1835)-N(2))-methyltransferase_(EC_2.1.1.174)
acUKH-supercont1.1	101440	T	C	1	1	1	1	1	1	1	ANN=C	synonymous_variant	LOW	CIA_00087	c.831A>G	p.Ala277Ala	23S_rRNA_(guanine(1835)-N(2))-methyltransferase_(EC_2.1.1.174)
acUKH-supercont1.1	101458	T	C	1	1	1	1	1	1	1	ANN=C	synonymous_variant	LOW	CIA_00087	c.813A>G	p.Ala271Ala	23S_rRNA_(guanine(1835)-N(2))-methyltransferase_(EC_2.1.1.174)
acUKH-supercont1.1	101464	T	C	1	1	1	1	1	1	1	ANN=C	synonymous_variant	LOW	CIA_00087	c.807A>G	p.Gln269Gln	23S_rRNA_(guanine(1835)-N(2))-methyltransferase_(EC_2.1.1.174)
acUKH-supercont1.1	8508	AT	AC,GC	1	2	1	1	2	1	1	ANN=GC	missense_variant	MODERATE	CIA_00008	c.1889_1890delATinsGC	p.Asn630Ser	Uncharacterized_protein_YebT
acUKH-supercont1.1	101590	C	T	1	1	1	1	1	1	1	ANN=T	synonymous_variant	LOW	CIA_00087	c.681G>A	p.Pro227Pro	23S_rRNA_(guanine(1835)-N(2))-methyltransferase_(EC_2.1.1.174)
acUKH-supercont1.1	101632	TTCT	CTCC	1	1	1	1	1	1	1	ANN=CTCC	synonymous_variant	LOW	CIA_00087	c.636_639delAGAAinsGGAG	p.214	23S_rRNA_(guanine(1835)-N(2))-methyltransferase_(EC_2.1.1.174)
acUKH-supercont1.1	101716	T	C	1	1	1	1	1	1	1	ANN=C	synonymous_variant	LOW	CIA_00087	c.555A>G	p.Gln185Gln	23S_rRNA_(guanine(1835)-N(2))-methyltransferase_(EC_2.1.1.174)
acUKH-supercont1.1	101821	T	C	1	1	1	1	1	1	1	ANN=C	synonymous_variant	LOW	CIA_00087	c.450A>G	p.Pro150Pro	23S_rRNA_(guanine(1835)-N(2))-methyltransferase_(EC_2.1.1.174)
acUKH-supercont1.1	101934	A	G	1	1	1	1	1	1	1	ANN=G	synonymous_variant	LOW	CIA_00087	c.337T>C	p.Leu113Leu	23S_rRNA_(guanine(1835)-N(2))-methyltransferase_(EC_2.1.1.174)
acUKH-supercont1.1	102031	A	G	1	1	1	1	1	1	1	ANN=G	synonymous_variant	LOW	CIA_00087	c.240T>C	p.Leu80Leu	23S_rRNA_(guanine(1835)-N(2))-methyltransferase_(EC_2.1.1.174)
acUKH-supercont1.1	102070	G	A	1	1	1	1	1	1	1	ANN=A	synonymous_variant	LOW	CIA_00087	c.201C>T	p.Val67Val	23S_rRNA_(guanine(1835)-N(2))-methyltransferase_(EC_2.1.1.174)
acUKH-supercont1.1	102234	G	A	1	1	1	1	1	1	1	ANN=A	synonymous_variant	LOW	CIA_00087	c.37C>T	p.Leu13Leu	23S_rRNA_(guanine(1835)-N(2))-methyltransferase_(EC_2.1.1.174)
acUKH-supercont1.1	10500	A	G	1	1	1	1	1	1	1	ANN=G	missense_variant	MODERATE	CIA_00009	c.70T>C	p.Phe24Leu	Iron_(III)-transport_system_permease_HitB
acUKH-supercont1.1	102392	A	G	1	1	1	1	1	1	1	ANN=G	intergenic_region	MODIFIER	CIA_00087-CIA_00088	n.102392A>G		23S_rRNA_(guanine(1835)-N(2))-methyltransferase_(EC_2.1.1.174)
acUKH-supercont1.1	102524	T	A	1	1	1	1	1	1	1	ANN=A	intergenic_region	MODIFIER	CIA_00087-CIA_00088	n.102524T>A		23S_rRNA_(guanine(1835)-N(2))-methyltransferase_(EC_2.1.1.174)
acUKH-supercont1.1	103296	C	T	1	1	1	1	1	1	1	ANN=T	synonymous_variant	LOW	CIA_00088	c.699C>T	p.Gly233Gly	TRAP-type_transporter,_substrate-binding_protein
acUKH-supercont1.1	103362	T	C	1	1	1	1	1	1	1	ANN=C	synonymous_variant	LOW	CIA_00088	c.765T>C	p.Thr255Thr	TRAP-type_transporter,_substrate-binding_protein
acUKH-supercont1.1	103422	G	C	1	1	1	1	1	1	1	ANN=C	synonymous_variant	LOW	CIA_00088	c.825G>C	p.Leu275Leu	TRAP-type_transporter,_substrate-binding_protein
acUKH-supercont1.1	103467	C	T	1	1	1	1	1	1	1	ANN=T	synonymous_variant	LOW	CIA_00088	c.870C>T	p.Arg290Arg	TRAP-type_transporter,_substrate-binding_protein
acUKH-supercont1.1	103551	CAGC	TAGT	1	1	1	1	1	1	1	ANN=TAGT	synonymous_variant	LOW	CIA_00088	c.954_957delCAGCinsTAGT	p.320	TRAP-type_transporter,_substrate-binding_protein
acUKH-supercont1.1	103561	C	T	1	1	1	1	1	1	1	ANN=T	synonymous_variant	LOW	CIA_00088	c.964C>T	p.Leu322Leu	TRAP-type_transporter,_substrate-binding_protein
acUKH-supercont1.1	103612	C	T	1	1	1	1	1	1	1	ANN=T	intergenic_region	MODIFIER	CIA_00088-CIA_00089	n.103612C>T		TRAP-type_transporter,_substrate-binding_protein
acUKH-supercont1.1	104152	C	T	1	1	1	1	1	1	1	ANN=T	synonymous_variant	LOW	CIA_00089	c.450C>T	p.Arg150Arg	Ferredoxin--NADP(+)_reductase_(EC_1.18.1.2)_@_Flavodoxin--NADP(+)_reductase_(EC_1.19.1.1)
acUKH-supercont1.1	15515	C	T	1	1	1	1	1	1	1	ANN=T	missense_variant	MODERATE	CIA_00013	c.997G>A	p.Ala333Thr	hypothetical_protein
acUKH-supercont1.1	104242	C	T	1	1	1	1	1	1	1	ANN=T	synonymous_variant	LOW	CIA_00089	c.540C>T	p.Ile180Ile	Ferredoxin--NADP(+)_reductase_(EC_1.18.1.2)_@_Flavodoxin--NADP(+)_reductase_(EC_1.19.1.1)
acUKH-supercont1.1	104333	C	T	1	1	1	1	1	1	1	ANN=T	synonymous_variant	LOW	CIA_00089	c.631C>T	p.Leu211Leu	Ferredoxin--NADP(+)_reductase_(EC_1.18.1.2)_@_Flavodoxin--NADP(+)_reductase_(EC_1.19.1.1)
acUKH-supercont1.1	104440	C	G	1	1	1	1	1	1	1	ANN=G	synonymous_variant	LOW	CIA_00089	c.738C>G	p.Thr246Thr	Ferredoxin--NADP(+)_reductase_(EC_1.18.1.2)_@_Flavodoxin--NADP(+)_reductase_(EC_1.19.1.1)
acUKH-supercont1.1	104508	GCGCC	ACGCT	1	1	1	1	1	1	1	ANN=ACGCT	intergenic_region	MODIFIER	CIA_00089-CIA_00090	n.104508_104512delGCGCCinsACGCT		Ferredoxin--NADP(+)_reductase_(EC_1.18.1.2)_@_Flavodoxin--NADP(+)_reductase_(EC_1.19.1.1)
acUKH-supercont1.1	104523	C	G	1	1	1	1	1	1	1	ANN=G	intergenic_region	MODIFIER	CIA_00089-CIA_00090	n.104523C>G		Ferredoxin--NADP(+)_reductase_(EC_1.18.1.2)_@_Flavodoxin--NADP(+)_reductase_(EC_1.19.1.1)
acUKH-supercont1.1	104587	T	C	1	1	1	1	1	1	1	ANN=C	synonymous_variant	LOW	CIA_00090	c.411A>G	p.Ser137Ser	Large-conductance_mechanosensitive_channel
acUKH-supercont1.1	104614	G	A	1	1	1	1	1	1	1	ANN=A	synonymous_variant	LOW	CIA_00090	c.384C>T	p.Asp128Asp	Large-conductance_mechanosensitive_channel
acUKH-supercont1.1	17906	G	A	1	1	1	1	1	1	1	ANN=A	missense_variant	MODERATE	CIA_00015	c.313G>A	p.Ala105Thr	RTX_toxins_and_related_Ca2+-binding_proteins
acUKH-supercont1.1	104818	T	C	1	1	1	1	1	1	1	ANN=C	synonymous_variant	LOW	CIA_00090	c.180A>G	p.Thr60Thr	Large-conductance_mechanosensitive_channel
acUKH-supercont1.1	105087	TCCCCCCG	TCCCCCG	0	0	0	0	0	1	0	ANN=TCCCCCG	intergenic_region	MODIFIER	CIA_00090-CIA_00091	n.105093delC		Large-conductance_mechanosensitive_channel
acUKH-supercont1.1	105230	TG	GA	1	1	1	1	1	1	1	ANN=GA	intergenic_region	MODIFIER	CIA_00090-CIA_00091	n.105230_105231delTGinsGA		Large-conductance_mechanosensitive_channel
acUKH-supercont1.1	105297	A	G	1	1	1	1	1	1	1	ANN=G	intergenic_region	MODIFIER	CIA_00090-CIA_00091	n.105297A>G		Large-conductance_mechanosensitive_channel
acUKH-supercont1.1	105315	A	G	1	1	1	1	1	1	1	ANN=G	intergenic_region	MODIFIER	CIA_00090-CIA_00091	n.105315A>G		Large-conductance_mechanosensitive_channel
acUKH-supercont1.1	105334	G	A	1	1	1	1	1	1	1	ANN=A	intergenic_region	MODIFIER	CIA_00090-CIA_00091	n.105334G>A		Large-conductance_mechanosensitive_channel
acUKH-supercont1.1	105344	A	G	1	1	1	1	1	1	1	ANN=G	intergenic_region	MODIFIER	CIA_00090-CIA_00091	n.105344A>G		Large-conductance_mechanosensitive_channel
acUKH-supercont1.1	105365	G	T	1	1	1	1	1	1	1	ANN=T	intergenic_region	MODIFIER	CIA_00090-CIA_00091	n.105365G>T		Large-conductance_mechanosensitive_channel
acUKH-supercont1.1	105405	T	C	1	1	1	1	1	1	1	ANN=C	intergenic_region	MODIFIER	CIA_00090-CIA_00091	n.105405T>C		Large-conductance_mechanosensitive_channel
acUKH-supercont1.1	105608	A	G	1	1	1	1	1	1	1	ANN=G	synonymous_variant	LOW	CIA_00091	c.84A>G	p.Val28Val	Catalase_KatE_(EC_1.11.1.6)
acUKH-supercont1.1	105723	T	C	1	1	1	1	1	1	1	ANN=C	synonymous_variant	LOW	CIA_00091	c.199T>C	p.Leu67Leu	Catalase_KatE_(EC_1.11.1.6)
acUKH-supercont1.1	105746	C	T	1	1	1	1	1	1	1	ANN=T	synonymous_variant	LOW	CIA_00091	c.222C>T	p.Arg74Arg	Catalase_KatE_(EC_1.11.1.6)
acUKH-supercont1.1	105806	C	T	1	1	1	1	1	1	1	ANN=T	synonymous_variant	LOW	CIA_00091	c.282C>T	p.Ser94Ser	Catalase_KatE_(EC_1.11.1.6)
acUKH-supercont1.1	105884	T	G	1	1	1	1	1	1	1	ANN=G	synonymous_variant	LOW	CIA_00091	c.360T>G	p.Ala120Ala	Catalase_KatE_(EC_1.11.1.6)
acUKH-supercont1.1	105962	C	T	1	1	1	1	1	1	1	ANN=T	synonymous_variant	LOW	CIA_00091	c.438C>T	p.Gly146Gly	Catalase_KatE_(EC_1.11.1.6)
acUKH-supercont1.1	106283	G	A	1	1	1	1	1	1	1	ANN=A	synonymous_variant	LOW	CIA_00091	c.759G>A	p.Lys253Lys	Catalase_KatE_(EC_1.11.1.6)
acUKH-supercont1.1	106304	T	G	1	1	1	1	1	1	1	ANN=G	synonymous_variant	LOW	CIA_00091	c.780T>G	p.Gly260Gly	Catalase_KatE_(EC_1.11.1.6)
acUKH-supercont1.1	106424	T	C	1	1	1	1	1	1	1	ANN=C	synonymous_variant	LOW	CIA_00091	c.900T>C	p.Asp300Asp	Catalase_KatE_(EC_1.11.1.6)
acUKH-supercont1.1	106613	C	T	1	1	1	1	1	1	1	ANN=T	synonymous_variant	LOW	CIA_00091	c.1089C>T	p.Asp363Asp	Catalase_KatE_(EC_1.11.1.6)
acUKH-supercont1.1	106994	T	C	1	1	1	1	1	1	1	ANN=C	synonymous_variant	LOW	CIA_00091	c.1470T>C	p.Gly490Gly	Catalase_KatE_(EC_1.11.1.6)
acUKH-supercont1.1	107015	TGGA	CGGG	1	1	1	1	1	1	1	ANN=CGGG	synonymous_variant	LOW	CIA_00091	c.1491_1494delTGGAinsCGGG	p.499	Catalase_KatE_(EC_1.11.1.6)
acUKH-supercont1.1	107114	C	T	1	1	1	1	1	1	1	ANN=T	intergenic_region	MODIFIER	CIA_00091-CIA_00092	n.107114C>T		Catalase_KatE_(EC_1.11.1.6)
acUKH-supercont1.1	107179	G	A	1	1	1	1	1	1	1	ANN=A	synonymous_variant	LOW	CIA_00092	c.51G>A	p.Gln17Gln	FOG:_Ankyrin_repeat
acUKH-supercont1.1	107272	A	G	1	1	1	1	1	1	1	ANN=G	synonymous_variant	LOW	CIA_00092	c.144A>G	p.Glu48Glu	FOG:_Ankyrin_repeat
acUKH-supercont1.1	19086	A	G	1	1	1	1	1	1	1	ANN=G	missense_variant	MODERATE	CIA_00016	c.445A>G	p.Thr149Ala	Large_exoproteins_involved_in_heme_utilization_or_adhesion
acUKH-supercont1.1	20686	C	T	1	1	1	1	1	1	1	ANN=T	missense_variant	MODERATE	CIA_00018	c.295C>T	p.Pro99Ser	hypothetical_protein
acUKH-supercont1.1	21937	T	C	1	1	1	1	1	1	1	ANN=C	missense_variant	MODERATE	CIA_00020	c.101T>C	p.Val34Ala	hypothetical_protein
acUKH-supercont1.1	21942	C	T	1	1	1	1	1	1	1	ANN=T	missense_variant	MODERATE	CIA_00020	c.106C>T	p.Arg36Cys	hypothetical_protein
acUKH-supercont1.1	107877	C	T	1	1	1	1	1	1	1	ANN=T	synonymous_variant	LOW	CIA_00093	c.132C>T	p.Tyr44Tyr	hypothetical_protein
acUKH-supercont1.1	108007	G	C	1	1	1	1	1	1	1	ANN=C	intergenic_region	MODIFIER	CIA_00093-CIA_00094	n.108007G>C		hypothetical_protein
acUKH-supercont1.1	108018	T	C	1	1	1	1	1	1	1	ANN=C	intergenic_region	MODIFIER	CIA_00093-CIA_00094	n.108018T>C		hypothetical_protein
acUKH-supercont1.1	22576	C	A	1	1	1	1	1	1	1	ANN=A	missense_variant	MODERATE	CIA_00020	c.740C>A	p.Ala247Glu	hypothetical_protein
acUKH-supercont1.1	22800	G	A	1	1	1	1	1	1	1	ANN=A	missense_variant	MODERATE	CIA_00020	c.964G>A	p.Ala322Thr	hypothetical_protein
acUKH-supercont1.1	23045	G	T	1	1	1	1	1	1	1	ANN=T	missense_variant	MODERATE	CIA_00020	c.1209G>T	p.Gln403His	hypothetical_protein
acUKH-supercont1.1	108677	T	C	1	1	1	1	1	1	1	ANN=C	synonymous_variant	LOW	CIA_00095	c.72T>C	p.Cys24Cys	DNA_repair_protein_RadA
acUKH-supercont1.1	108683	T	C	1	1	1	1	1	1	1	ANN=C	synonymous_variant	LOW	CIA_00095	c.78T>C	p.Asp26Asp	DNA_repair_protein_RadA
acUKH-supercont1.1	108743	G	C	1	1	1	1	1	1	1	ANN=C	synonymous_variant	LOW	CIA_00095	c.138G>C	p.Gly46Gly	DNA_repair_protein_RadA
acUKH-supercont1.1	108806	G	A	1	1	1	1	1	1	1	ANN=A	synonymous_variant	LOW	CIA_00095	c.201G>A	p.Glu67Glu	DNA_repair_protein_RadA
acUKH-supercont1.1	108827	T	C	1	1	1	1	1	1	1	ANN=C	synonymous_variant	LOW	CIA_00095	c.222T>C	p.Gly74Gly	DNA_repair_protein_RadA
acUKH-supercont1.1	109067	G	A	1	1	1	1	1	1	1	ANN=A	synonymous_variant	LOW	CIA_00095	c.462G>A	p.Glu154Glu	DNA_repair_protein_RadA
acUKH-supercont1.1	109163	C	T	1	1	1	1	1	1	1	ANN=T	synonymous_variant	LOW	CIA_00095	c.558C>T	p.Gly186Gly	DNA_repair_protein_RadA
acUKH-supercont1.1	109319	A	G	1	1	1	1	1	1	1	ANN=G	synonymous_variant	LOW	CIA_00095	c.714A>G	p.Glu238Glu	DNA_repair_protein_RadA
acUKH-supercont1.1	109325	G	A	1	1	1	1	1	1	1	ANN=A	synonymous_variant	LOW	CIA_00095	c.720G>A	p.Glu240Glu	DNA_repair_protein_RadA
acUKH-supercont1.1	109355	A	G	1	1	1	1	1	1	1	ANN=G	synonymous_variant	LOW	CIA_00095	c.750A>G	p.Ala250Ala	DNA_repair_protein_RadA
acUKH-supercont1.1	109433	C	T	1	1	1	1	1	1	1	ANN=T	synonymous_variant	LOW	CIA_00095	c.828C>T	p.Asn276Asn	DNA_repair_protein_RadA
acUKH-supercont1.1	109740	T	C	1	1	1	1	1	1	1	ANN=C	synonymous_variant	LOW	CIA_00095	c.1135T>C	p.Leu379Leu	DNA_repair_protein_RadA
acUKH-supercont1.1	110446	C	T	1	1	1	1	1	1	1	ANN=T	intergenic_region	MODIFIER	CIA_00096-CIA_00097	n.110446C>T		PilZ_domain_protein
acUKH-supercont1.1	110781	A	T	1	1	1	1	1	1	1	ANN=T	synonymous_variant	LOW	CIA_00097	c.228A>T	p.Ala76Ala	hypothetical_protein
acUKH-supercont1.1	110829	C	T	0	0	1	0	0	0	0	ANN=T	synonymous_variant	LOW	CIA_00097	c.276C>T	p.Leu92Leu	hypothetical_protein
acUKH-supercont1.1	110958	C	A	1	1	1	1	1	1	1	ANN=A	synonymous_variant	LOW	CIA_00097	c.405C>A	p.Ile135Ile	hypothetical_protein
acUKH-supercont1.1	111182	AGG	AG	1	1	1	1	1	1	1	ANN=AG	intergenic_region	MODIFIER	CIA_00097-CIA_00098	n.111184delG		hypothetical_protein
acUKH-supercont1.1	111829	C	T	1	1	1	1	1	1	1	ANN=T	synonymous_variant	LOW	CIA_00098	c.432C>T	p.Arg144Arg	Carbon_starvation_protein_A
acUKH-supercont1.1	112249	C	T	1	1	1	1	1	1	1	ANN=T	synonymous_variant	LOW	CIA_00098	c.852C>T	p.Tyr284Tyr	Carbon_starvation_protein_A
acUKH-supercont1.1	24249	G	C	1	1	1	1	1	1	1	ANN=C	missense_variant	MODERATE	CIA_00022	c.1834C>G	p.Leu612Val	Aerobactin_siderophore_receptor_IutA_/_Rhizobactin_1021_siderophore_outer_membrane_receptor_/_Schizokinen_siderophore_outer_membrane_receptor
acUKH-supercont1.1	113017	T	C	1	1	1	1	1	1	1	ANN=C	synonymous_variant	LOW	CIA_00098	c.1620T>C	p.Gly540Gly	Carbon_starvation_protein_A
acUKH-supercont1.1	113156	C	T	1	1	1	1	1	1	1	ANN=T	synonymous_variant	LOW	CIA_00098	c.1759C>T	p.Leu587Leu	Carbon_starvation_protein_A
acUKH-supercont1.1	113227	C	T	1	1	1	1	1	1	1	ANN=T	synonymous_variant	LOW	CIA_00098	c.1830C>T	p.Ala610Ala	Carbon_starvation_protein_A
acUKH-supercont1.1	113260	T	C	1	1	1	1	1	1	1	ANN=C	synonymous_variant	LOW	CIA_00098	c.1863T>C	p.Ala621Ala	Carbon_starvation_protein_A
acUKH-supercont1.1	113452	T	C	1	1	1	1	1	1	1	ANN=C	synonymous_variant	LOW	CIA_00098	c.2055T>C	p.Ile685Ile	Carbon_starvation_protein_A
acUKH-supercont1.1	113928	A	G	1	1	1	1	1	1	1	ANN=G	synonymous_variant	LOW	CIA_00100	c.153A>G	p.Thr51Thr	Metal-binding_GTPase_YjiA
acUKH-supercont1.1	113977	T	C	1	1	1	1	1	1	1	ANN=C	synonymous_variant	LOW	CIA_00100	c.202T>C	p.Leu68Leu	Metal-binding_GTPase_YjiA
acUKH-supercont1.1	113985	C	T	1	1	1	1	1	1	1	ANN=T	synonymous_variant	LOW	CIA_00100	c.210C>T	p.Asn70Asn	Metal-binding_GTPase_YjiA
acUKH-supercont1.1	114249	T	C	1	1	1	1	1	1	1	ANN=C	synonymous_variant	LOW	CIA_00100	c.474T>C	p.Phe158Phe	Metal-binding_GTPase_YjiA
acUKH-supercont1.1	114366	T	C	1	1	1	1	1	1	1	ANN=C	synonymous_variant	LOW	CIA_00100	c.591T>C	p.Gly197Gly	Metal-binding_GTPase_YjiA
acUKH-supercont1.1	25442	T	C	1	1	1	1	1	1	1	ANN=C	missense_variant	MODERATE	CIA_00022	c.641A>G	p.Asn214Ser	Aerobactin_siderophore_receptor_IutA_/_Rhizobactin_1021_siderophore_outer_membrane_receptor_/_Schizokinen_siderophore_outer_membrane_receptor
acUKH-supercont1.1	114549	T	C	1	1	1	1	1	1	1	ANN=C	synonymous_variant	LOW	CIA_00100	c.774T>C	p.Asp258Asp	Metal-binding_GTPase_YjiA
acUKH-supercont1.1	114702	T	C	1	1	1	1	1	1	1	ANN=C	synonymous_variant	LOW	CIA_00100	c.927T>C	p.Ser309Ser	Metal-binding_GTPase_YjiA
acUKH-supercont1.1	114759	G	A	1	1	1	1	1	1	1	ANN=A	synonymous_variant	LOW	CIA_00100	c.984G>A	p.Glu328Glu	Metal-binding_GTPase_YjiA
acUKH-supercont1.1	114784	GA	GCATCGACGCCAAA	1	1	1	1	1	1	1	ANN=GCATCGACGCCAAA	intergenic_region	MODIFIER	CIA_00100-CIA_00101	n.114784_114785insCATCGACGCCAA		Metal-binding_GTPase_YjiA
acUKH-supercont1.1	26028	A	G	1	1	1	1	1	1	1	ANN=G	missense_variant	MODERATE	CIA_00022	c.55T>C	p.Phe19Leu	Aerobactin_siderophore_receptor_IutA_/_Rhizobactin_1021_siderophore_outer_membrane_receptor_/_Schizokinen_siderophore_outer_membrane_receptor
acUKH-supercont1.1	26063	G	A	1	1	1	1	1	1	1	ANN=A	missense_variant	MODERATE	CIA_00022	c.20C>T	p.Ser7Leu	Aerobactin_siderophore_receptor_IutA_/_Rhizobactin_1021_siderophore_outer_membrane_receptor_/_Schizokinen_siderophore_outer_membrane_receptor
acUKH-supercont1.1	114985	C	T	1	1	1	1	1	1	1	ANN=T	synonymous_variant	LOW	CIA_00101	c.189C>T	p.Gly63Gly	Dehydrogenases_with_different_specificities_(related_to_short-chain_alcohol_dehydrogenases)
acUKH-supercont1.1	115190	T	C	1	1	1	1	1	1	1	ANN=C	intergenic_region	MODIFIER	CIA_00101-CIA_00102	n.115190T>C		Dehydrogenases_with_different_specificities_(related_to_short-chain_alcohol_dehydrogenases)
acUKH-supercont1.1	26769	G	T	1	1	1	1	1	1	1	ANN=T	missense_variant	MODERATE	CIA_00023	c.69G>T	p.Leu23Phe	Antitoxin_HigA
acUKH-supercont1.1	26962	G	A	1	1	1	1	1	1	1	ANN=A	missense_variant	MODERATE	CIA_00023	c.262G>A	p.Glu88Lys	Antitoxin_HigA
acUKH-supercont1.1	116134	G	A	1	1	1	1	1	1	1	ANN=A	synonymous_variant	LOW	CIA_00102	c.369C>T	p.His123His	Serine_hydroxymethyltransferase_(EC_2.1.2.1)
acUKH-supercont1.1	116790	A	G	1	1	1	1	1	1	1	ANN=G	synonymous_variant	LOW	CIA_00103	c.4083T>C	p.Asn1361Asn	Sensory_box/GGDEF_domain/EAL_domain_protein
acUKH-supercont1.1	116832	C	T	1	1	1	1	1	1	1	ANN=T	synonymous_variant	LOW	CIA_00103	c.4041G>A	p.Ala1347Ala	Sensory_box/GGDEF_domain/EAL_domain_protein
acUKH-supercont1.1	116934	A	G	1	1	1	1	1	1	1	ANN=G	synonymous_variant	LOW	CIA_00103	c.3939T>C	p.Gly1313Gly	Sensory_box/GGDEF_domain/EAL_domain_protein
acUKH-supercont1.1	117009	G	A	1	1	1	1	1	1	1	ANN=A	synonymous_variant	LOW	CIA_00103	c.3864C>T	p.Ser1288Ser	Sensory_box/GGDEF_domain/EAL_domain_protein
acUKH-supercont1.1	117033	T	C	1	1	1	1	1	1	1	ANN=C	synonymous_variant	LOW	CIA_00103	c.3840A>G	p.Glu1280Glu	Sensory_box/GGDEF_domain/EAL_domain_protein
acUKH-supercont1.1	117114	T	C	1	1	1	1	1	1	1	ANN=C	synonymous_variant	LOW	CIA_00103	c.3759A>G	p.Gln1253Gln	Sensory_box/GGDEF_domain/EAL_domain_protein
acUKH-supercont1.1	117120	C	T	1	1	1	1	1	1	1	ANN=T	synonymous_variant	LOW	CIA_00103	c.3753G>A	p.Ala1251Ala	Sensory_box/GGDEF_domain/EAL_domain_protein
acUKH-supercont1.1	117315	G	A	1	1	1	1	1	1	1	ANN=A	synonymous_variant	LOW	CIA_00103	c.3558C>T	p.Thr1186Thr	Sensory_box/GGDEF_domain/EAL_domain_protein
acUKH-supercont1.1	117378	C	A	1	1	1	1	1	1	1	ANN=A	synonymous_variant	LOW	CIA_00103	c.3495G>T	p.Leu1165Leu	Sensory_box/GGDEF_domain/EAL_domain_protein
acUKH-supercont1.1	117426	G	A	1	1	1	1	1	1	1	ANN=A	synonymous_variant	LOW	CIA_00103	c.3447C>T	p.Ala1149Ala	Sensory_box/GGDEF_domain/EAL_domain_protein
acUKH-supercont1.1	117537	A	G	1	1	1	1	1	1	1	ANN=G	synonymous_variant	LOW	CIA_00103	c.3336T>C	p.Pro1112Pro	Sensory_box/GGDEF_domain/EAL_domain_protein
acUKH-supercont1.1	117624	T	C	1	1	1	1	1	1	1	ANN=C	synonymous_variant	LOW	CIA_00103	c.3249A>G	p.Glu1083Glu	Sensory_box/GGDEF_domain/EAL_domain_protein
acUKH-supercont1.1	117645	C	T	1	1	1	1	1	1	1	ANN=T	synonymous_variant	LOW	CIA_00103	c.3228G>A	p.Lys1076Lys	Sensory_box/GGDEF_domain/EAL_domain_protein
acUKH-supercont1.1	117702	A	G	1	1	1	1	1	1	1	ANN=G	synonymous_variant	LOW	CIA_00103	c.3171T>C	p.Gly1057Gly	Sensory_box/GGDEF_domain/EAL_domain_protein
acUKH-supercont1.1	117861	T	C	1	1	1	1	1	1	1	ANN=C	synonymous_variant	LOW	CIA_00103	c.3012A>G	p.Glu1004Glu	Sensory_box/GGDEF_domain/EAL_domain_protein
acUKH-supercont1.1	118029	G	A	1	1	1	1	1	1	1	ANN=A	synonymous_variant	LOW	CIA_00103	c.2844C>T	p.Arg948Arg	Sensory_box/GGDEF_domain/EAL_domain_protein
acUKH-supercont1.1	118584	G	A	1	1	1	1	1	1	1	ANN=A	synonymous_variant	LOW	CIA_00103	c.2289C>T	p.His763His	Sensory_box/GGDEF_domain/EAL_domain_protein
acUKH-supercont1.1	118880	G	A	1	1	1	1	1	1	1	ANN=A	synonymous_variant	LOW	CIA_00103	c.1993C>T	p.Leu665Leu	Sensory_box/GGDEF_domain/EAL_domain_protein
acUKH-supercont1.1	119021	GT	AC	1	1	1	1	1	1	1	ANN=AC	synonymous_variant	LOW	CIA_00103	c.1851_1852delACinsGT	p.619	Sensory_box/GGDEF_domain/EAL_domain_protein
acUKH-supercont1.1	119277	C	A	1	1	1	1	1	1	1	ANN=A	synonymous_variant	LOW	CIA_00103	c.1596G>T	p.Leu532Leu	Sensory_box/GGDEF_domain/EAL_domain_protein
acUKH-supercont1.1	119298	T	C	1	1	1	1	1	1	1	ANN=C	synonymous_variant	LOW	CIA_00103	c.1575A>G	p.Glu525Glu	Sensory_box/GGDEF_domain/EAL_domain_protein
acUKH-supercont1.1	29426	A	C	1	1	1	1	1	1	1	ANN=C	missense_variant	MODERATE	CIA_00027	c.367T>G	p.Ser123Ala	LSU_ribosomal_protein_L25p
acUKH-supercont1.1	119397	C	T	1	1	1	1	1	1	1	ANN=T	synonymous_variant	LOW	CIA_00103	c.1476G>A	p.Leu492Leu	Sensory_box/GGDEF_domain/EAL_domain_protein
acUKH-supercont1.1	119517	T	C	1	1	1	1	1	1	1	ANN=C	synonymous_variant	LOW	CIA_00103	c.1356A>G	p.Glu452Glu	Sensory_box/GGDEF_domain/EAL_domain_protein
acUKH-supercont1.1	119523	C	A	1	1	1	1	1	1	1	ANN=A	synonymous_variant	LOW	CIA_00103	c.1350G>T	p.Leu450Leu	Sensory_box/GGDEF_domain/EAL_domain_protein
acUKH-supercont1.1	119865	G	A	1	1	1	1	1	1	1	ANN=A	synonymous_variant	LOW	CIA_00103	c.1008C>T	p.His336His	Sensory_box/GGDEF_domain/EAL_domain_protein
acUKH-supercont1.1	119961	T	C	1	1	1	1	1	1	1	ANN=C	synonymous_variant	LOW	CIA_00103	c.912A>G	p.Arg304Arg	Sensory_box/GGDEF_domain/EAL_domain_protein
acUKH-supercont1.1	120039	TTGC	CTGT	1	1	1	1	1	1	1	ANN=CTGT	synonymous_variant	LOW	CIA_00103	c.831_834delGCAAinsACAG	p.279	Sensory_box/GGDEF_domain/EAL_domain_protein
acUKH-supercont1.1	120144	CCGG	TCGC	1	1	1	1	1	1	1	ANN=TCGC	synonymous_variant	LOW	CIA_00103	c.726_729delCCGGinsGCGA	p.244	Sensory_box/GGDEF_domain/EAL_domain_protein
acUKH-supercont1.1	120234	A	G	1	1	1	1	1	1	1	ANN=G	synonymous_variant	LOW	CIA_00103	c.639T>C	p.Ser213Ser	Sensory_box/GGDEF_domain/EAL_domain_protein
acUKH-supercont1.1	120240	T	C	1	1	1	1	1	1	1	ANN=C	synonymous_variant	LOW	CIA_00103	c.633A>G	p.Pro211Pro	Sensory_box/GGDEF_domain/EAL_domain_protein
acUKH-supercont1.1	120261	T	C	1	1	1	1	1	1	1	ANN=C	synonymous_variant	LOW	CIA_00103	c.612A>G	p.Gly204Gly	Sensory_box/GGDEF_domain/EAL_domain_protein
acUKH-supercont1.1	120363	G	A	1	1	1	1	1	1	1	ANN=A	synonymous_variant	LOW	CIA_00103	c.510C>T	p.Ser170Ser	Sensory_box/GGDEF_domain/EAL_domain_protein
acUKH-supercont1.1	31055	C	T	1	1	1	1	1	1	1	ANN=T	missense_variant	MODERATE	CIA_00030	c.811G>A	p.Val271Ile	4-diphosphocytidyl-2-C-methyl-D-erythritol_kinase_(EC_2.7.1.148)
acUKH-supercont1.1	120540	A	G	1	1	1	1	1	1	1	ANN=G	synonymous_variant	LOW	CIA_00103	c.333T>C	p.Val111Val	Sensory_box/GGDEF_domain/EAL_domain_protein
acUKH-supercont1.1	120546	C	T	1	1	1	1	1	1	1	ANN=T	synonymous_variant	LOW	CIA_00103	c.327G>A	p.Pro109Pro	Sensory_box/GGDEF_domain/EAL_domain_protein
acUKH-supercont1.1	120567	C	T	1	1	1	1	1	1	1	ANN=T	synonymous_variant	LOW	CIA_00103	c.306G>A	p.Pro102Pro	Sensory_box/GGDEF_domain/EAL_domain_protein
acUKH-supercont1.1	31361	A	C	1	1	1	1	1	1	1	ANN=C	missense_variant	MODERATE	CIA_00030	c.505T>G	p.Leu169Val	4-diphosphocytidyl-2-C-methyl-D-erythritol_kinase_(EC_2.7.1.148)
acUKH-supercont1.1	31375	A	G	1	1	1	1	1	1	1	ANN=G	missense_variant	MODERATE	CIA_00030	c.491T>C	p.Leu164Pro	4-diphosphocytidyl-2-C-methyl-D-erythritol_kinase_(EC_2.7.1.148)
acUKH-supercont1.1	120699	C	T	1	1	1	1	1	1	1	ANN=T	synonymous_variant	LOW	CIA_00103	c.174G>A	p.Arg58Arg	Sensory_box/GGDEF_domain/EAL_domain_protein
acUKH-supercont1.1	120998	GCCC	ACCG	1	1	1	1	1	1	1	ANN=ACCG	intergenic_region	MODIFIER	CIA_00103-CIA_00104	n.120998_121001delGCCCinsACCG		Sensory_box/GGDEF_domain/EAL_domain_protein
acUKH-supercont1.1	121006	C	T	1	1	1	1	1	1	1	ANN=T	intergenic_region	MODIFIER	CIA_00103-CIA_00104	n.121006C>T		Sensory_box/GGDEF_domain/EAL_domain_protein
acUKH-supercont1.1	121021	T	A	1	1	1	1	1	1	1	ANN=A	intergenic_region	MODIFIER	CIA_00103-CIA_00104	n.121021T>A		Sensory_box/GGDEF_domain/EAL_domain_protein
acUKH-supercont1.1	121035	C	T	1	1	1	1	1	1	1	ANN=T	intergenic_region	MODIFIER	CIA_00103-CIA_00104	n.121035C>T		Sensory_box/GGDEF_domain/EAL_domain_protein
acUKH-supercont1.1	121060	T	C	1	1	1	1	1	1	1	ANN=C	intergenic_region	MODIFIER	CIA_00103-CIA_00104	n.121060T>C		Sensory_box/GGDEF_domain/EAL_domain_protein
acUKH-supercont1.1	121070	A	T	1	1	1	1	1	1	1	ANN=T	intergenic_region	MODIFIER	CIA_00103-CIA_00104	n.121070A>T		Sensory_box/GGDEF_domain/EAL_domain_protein
acUKH-supercont1.1	121110	T	C	1	1	1	1	1	1	1	ANN=C	intergenic_region	MODIFIER	CIA_00103-CIA_00104	n.121110T>C		Sensory_box/GGDEF_domain/EAL_domain_protein
acUKH-supercont1.1	121143	G	A	1	1	1	1	1	1	1	ANN=A	synonymous_variant	LOW	CIA_00104	c.537C>T	p.His179His	Transcriptional_regulator_NfxB
acUKH-supercont1.1	121257	T	C	1	1	1	1	1	1	1	ANN=C	synonymous_variant	LOW	CIA_00104	c.423A>G	p.Ala141Ala	Transcriptional_regulator_NfxB
acUKH-supercont1.1	31618	A	G	1	1	1	1	1	1	1	ANN=G	missense_variant	MODERATE	CIA_00030	c.248T>C	p.Leu83Pro	4-diphosphocytidyl-2-C-methyl-D-erythritol_kinase_(EC_2.7.1.148)
acUKH-supercont1.1	121599	T	C	1	1	1	1	1	1	1	ANN=C	synonymous_variant	LOW	CIA_00104	c.81A>G	p.Lys27Lys	Transcriptional_regulator_NfxB
acUKH-supercont1.1	32589	TCT	CCC	1	1	1	1	1	1	1	ANN=CCC	missense_variant	MODERATE	CIA_00032	c.1626_1628delAGAinsGGG	p.Asp543Gly	FIG140336:_TPR_domain_protein
acUKH-supercont1.1	121629	G	A	1	1	1	1	1	1	1	ANN=A	synonymous_variant	LOW	CIA_00104	c.51C>T	p.Ala17Ala	Transcriptional_regulator_NfxB
acUKH-supercont1.1	121899	A	T	1	1	1	1	1	1	1	ANN=T	intergenic_region	MODIFIER	CIA_00104-CIA_00105	n.121899A>T		Transcriptional_regulator_NfxB
acUKH-supercont1.1	33051	G	C	1	1	1	1	1	1	1	ANN=C	missense_variant	MODERATE	CIA_00032	c.1166C>G	p.Ala389Gly	FIG140336:_TPR_domain_protein
acUKH-supercont1.1	33709	T	C	1	1	1	1	1	1	1	ANN=C	missense_variant	MODERATE	CIA_00032	c.508A>G	p.Thr170Ala	FIG140336:_TPR_domain_protein
acUKH-supercont1.1	122160	G	A	1	1	1	1	1	1	1	ANN=A	synonymous_variant	LOW	CIA_00105	c.222G>A	p.Glu74Glu	Multidrug_efflux_system,_membrane_fusion_component_=>_MexC_of_MexCD-OprJ_system
acUKH-supercont1.1	122214	C	T	1	1	1	1	1	1	1	ANN=T	synonymous_variant	LOW	CIA_00105	c.276C>T	p.Arg92Arg	Multidrug_efflux_system,_membrane_fusion_component_=>_MexC_of_MexCD-OprJ_system
acUKH-supercont1.1	122250	T	C	1	1	1	1	1	1	1	ANN=C	synonymous_variant	LOW	CIA_00105	c.312T>C	p.Ser104Ser	Multidrug_efflux_system,_membrane_fusion_component_=>_MexC_of_MexCD-OprJ_system
acUKH-supercont1.1	122448	C	T	1	1	1	1	1	1	1	ANN=T	synonymous_variant	LOW	CIA_00105	c.510C>T	p.Arg170Arg	Multidrug_efflux_system,_membrane_fusion_component_=>_MexC_of_MexCD-OprJ_system
acUKH-supercont1.1	35517	GG	CT	1	1	1	1	1	1	1	ANN=CT	missense_variant	MODERATE	CIA_00033	c.1113_1114delGGinsCT	p.Ala372Ser	Glutamyl-tRNA_reductase_(EC_1.2.1.70)
acUKH-supercont1.1	122859	G	T	1	1	1	1	1	1	1	ANN=T	synonymous_variant	LOW	CIA_00105	c.921G>T	p.Gly307Gly	Multidrug_efflux_system,_membrane_fusion_component_=>_MexC_of_MexCD-OprJ_system
acUKH-supercont1.1	36132	G	A	1	1	1	1	1	1	1	ANN=A	missense_variant	MODERATE	CIA_00034	c.442G>A	p.Val148Ile	Peptide_chain_release_factor_1
acUKH-supercont1.1	36932	G	T	1	1	1	1	1	1	1	ANN=T	missense_variant	MODERATE	CIA_00035	c.158G>T	p.Arg53Leu	Peptide_chain_release_factor_N(5)-glutamine_methyltransferase_(EC_2.1.1.297)
acUKH-supercont1.1	123225	C	T	1	1	1	1	1	1	1	ANN=T	synonymous_variant	LOW	CIA_00106	c.195C>T	p.Leu65Leu	Multidrug_efflux_system,_inner_membrane_proton/drug_antiporter_(RND_type)_=>_MexD_of_MexCD-OprJ_system
acUKH-supercont1.1	37448	G	A	1	1	1	1	1	1	1	ANN=A	missense_variant	MODERATE	CIA_00035	c.674G>A	p.Arg225Gln	Peptide_chain_release_factor_N(5)-glutamine_methyltransferase_(EC_2.1.1.297)
acUKH-supercont1.1	37598	C	T	1	1	1	1	1	1	1	ANN=T	missense_variant	MODERATE	CIA_00035	c.824C>T	p.Ala275Val	Peptide_chain_release_factor_N(5)-glutamine_methyltransferase_(EC_2.1.1.297)
acUKH-supercont1.1	123507	T	C	1	1	1	1	1	1	1	ANN=C	synonymous_variant	LOW	CIA_00106	c.477T>C	p.Tyr159Tyr	Multidrug_efflux_system,_inner_membrane_proton/drug_antiporter_(RND_type)_=>_MexD_of_MexCD-OprJ_system
acUKH-supercont1.1	123702	G	A	1	1	1	1	1	1	1	ANN=A	synonymous_variant	LOW	CIA_00106	c.672G>A	p.Ala224Ala	Multidrug_efflux_system,_inner_membrane_proton/drug_antiporter_(RND_type)_=>_MexD_of_MexCD-OprJ_system
acUKH-supercont1.1	123783	G	A	1	1	1	1	1	1	1	ANN=A	synonymous_variant	LOW	CIA_00106	c.753G>A	p.Val251Val	Multidrug_efflux_system,_inner_membrane_proton/drug_antiporter_(RND_type)_=>_MexD_of_MexCD-OprJ_system
acUKH-supercont1.1	123867	C	T	1	1	1	1	1	1	1	ANN=T	synonymous_variant	LOW	CIA_00106	c.837C>T	p.Ile279Ile	Multidrug_efflux_system,_inner_membrane_proton/drug_antiporter_(RND_type)_=>_MexD_of_MexCD-OprJ_system
acUKH-supercont1.1	123876	G	A	1	1	1	1	1	1	1	ANN=A	synonymous_variant	LOW	CIA_00106	c.846G>A	p.Arg282Arg	Multidrug_efflux_system,_inner_membrane_proton/drug_antiporter_(RND_type)_=>_MexD_of_MexCD-OprJ_system
acUKH-supercont1.1	124023	T	C	1	1	1	1	1	1	1	ANN=C	synonymous_variant	LOW	CIA_00106	c.993T>C	p.Thr331Thr	Multidrug_efflux_system,_inner_membrane_proton/drug_antiporter_(RND_type)_=>_MexD_of_MexCD-OprJ_system
acUKH-supercont1.1	124686	T	C	1	1	1	1	1	1	1	ANN=C	synonymous_variant	LOW	CIA_00106	c.1656T>C	p.Leu552Leu	Multidrug_efflux_system,_inner_membrane_proton/drug_antiporter_(RND_type)_=>_MexD_of_MexCD-OprJ_system
acUKH-supercont1.1	124809	A	G	1	1	1	1	1	1	1	ANN=G	synonymous_variant	LOW	CIA_00106	c.1779A>G	p.Glu593Glu	Multidrug_efflux_system,_inner_membrane_proton/drug_antiporter_(RND_type)_=>_MexD_of_MexCD-OprJ_system
acUKH-supercont1.1	124860	C	A	1	1	1	1	1	1	1	ANN=A	synonymous_variant	LOW	CIA_00106	c.1830C>A	p.Ile610Ile	Multidrug_efflux_system,_inner_membrane_proton/drug_antiporter_(RND_type)_=>_MexD_of_MexCD-OprJ_system
acUKH-supercont1.1	124989	G	A	1	1	1	1	1	1	1	ANN=A	synonymous_variant	LOW	CIA_00106	c.1959G>A	p.Ala653Ala	Multidrug_efflux_system,_inner_membrane_proton/drug_antiporter_(RND_type)_=>_MexD_of_MexCD-OprJ_system
acUKH-supercont1.1	125001	C	T	1	1	1	1	1	1	1	ANN=T	synonymous_variant	LOW	CIA_00106	c.1971C>T	p.Asp657Asp	Multidrug_efflux_system,_inner_membrane_proton/drug_antiporter_(RND_type)_=>_MexD_of_MexCD-OprJ_system
acUKH-supercont1.1	37830	G	A	1	1	1	1	1	1	1	ANN=A	missense_variant	MODERATE	CIA_00036	c.232G>A	p.Ala78Thr	Molybdopterin-synthase_adenylyltransferase_(EC_2.7.7.80)
acUKH-supercont1.1	37838	GGGTA	CGGTG	1	1	1	1	1	1	1	ANN=CGGTG	missense_variant	MODERATE	CIA_00036	c.240_244delGGGTAinsCGGTG	p.Ile82Val	Molybdopterin-synthase_adenylyltransferase_(EC_2.7.7.80)
acUKH-supercont1.1	125040	C	T	1	1	1	1	1	1	1	ANN=T	synonymous_variant	LOW	CIA_00106	c.2010C>T	p.Gly670Gly	Multidrug_efflux_system,_inner_membrane_proton/drug_antiporter_(RND_type)_=>_MexD_of_MexCD-OprJ_system
acUKH-supercont1.1	125046	C	T	1	1	1	1	1	1	1	ANN=T	synonymous_variant	LOW	CIA_00106	c.2016C>T	p.Gly672Gly	Multidrug_efflux_system,_inner_membrane_proton/drug_antiporter_(RND_type)_=>_MexD_of_MexCD-OprJ_system
acUKH-supercont1.1	125058	T	C	1	1	1	1	1	1	1	ANN=C	synonymous_variant	LOW	CIA_00106	c.2028T>C	p.Gly676Gly	Multidrug_efflux_system,_inner_membrane_proton/drug_antiporter_(RND_type)_=>_MexD_of_MexCD-OprJ_system
acUKH-supercont1.1	125064	CCTA	ATTG	1	1	1	1	1	1	1	ANN=ATTG	synonymous_variant	LOW	CIA_00106	c.2034_2037delCCTAinsATTG	p.680	Multidrug_efflux_system,_inner_membrane_proton/drug_antiporter_(RND_type)_=>_MexD_of_MexCD-OprJ_system
acUKH-supercont1.1	37926	G	A	1	1	1	1	1	1	1	ANN=A	missense_variant	MODERATE	CIA_00036	c.328G>A	p.Glu110Lys	Molybdopterin-synthase_adenylyltransferase_(EC_2.7.7.80)
acUKH-supercont1.1	125100	GGCCTTGT	AGCGCTGC	1	1	1	1	1	1	1	ANN=AGCGCTGC	synonymous_variant	LOW	CIA_00106	c.2070_2077delGGCCTTGTinsAGCGCTGC	p.694	Multidrug_efflux_system,_inner_membrane_proton/drug_antiporter_(RND_type)_=>_MexD_of_MexCD-OprJ_system
acUKH-supercont1.1	125115	C	T	1	1	1	1	1	1	1	ANN=T	synonymous_variant	LOW	CIA_00106	c.2085C>T	p.Ala695Ala	Multidrug_efflux_system,_inner_membrane_proton/drug_antiporter_(RND_type)_=>_MexD_of_MexCD-OprJ_system
acUKH-supercont1.1	125124	CTTGCTC	TCTTCTT	1	1	1	1	1	1	1	ANN=TCTTCTT	synonymous_variant	LOW	CIA_00106	c.2094_2100delCTTGCTCinsTCTTCTT	p.701	Multidrug_efflux_system,_inner_membrane_proton/drug_antiporter_(RND_type)_=>_MexD_of_MexCD-OprJ_system
acUKH-supercont1.1	38094	T	C	1	1	1	1	1	1	1	ANN=C	missense_variant	MODERATE	CIA_00036	c.496T>C	p.Cys166Arg	Molybdopterin-synthase_adenylyltransferase_(EC_2.7.7.80)
acUKH-supercont1.1	125160	C	T	1	1	1	1	1	1	1	ANN=T	synonymous_variant	LOW	CIA_00106	c.2130C>T	p.Leu710Leu	Multidrug_efflux_system,_inner_membrane_proton/drug_antiporter_(RND_type)_=>_MexD_of_MexCD-OprJ_system
acUKH-supercont1.1	125178	C	A	1	1	1	1	1	1	1	ANN=A	synonymous_variant	LOW	CIA_00106	c.2148C>A	p.Gly716Gly	Multidrug_efflux_system,_inner_membrane_proton/drug_antiporter_(RND_type)_=>_MexD_of_MexCD-OprJ_system
acUKH-supercont1.1	125229	C	T	1	1	1	1	1	1	1	ANN=T	synonymous_variant	LOW	CIA_00106	c.2199C>T	p.Arg733Arg	Multidrug_efflux_system,_inner_membrane_proton/drug_antiporter_(RND_type)_=>_MexD_of_MexCD-OprJ_system
acUKH-supercont1.1	125274	C	T	1	1	1	1	1	1	1	ANN=T	synonymous_variant	LOW	CIA_00106	c.2244C>T	p.Ala748Ala	Multidrug_efflux_system,_inner_membrane_proton/drug_antiporter_(RND_type)_=>_MexD_of_MexCD-OprJ_system
acUKH-supercont1.1	125298	T	C	1	1	1	1	1	1	1	ANN=C	synonymous_variant	LOW	CIA_00106	c.2268T>C	p.Asn756Asn	Multidrug_efflux_system,_inner_membrane_proton/drug_antiporter_(RND_type)_=>_MexD_of_MexCD-OprJ_system
acUKH-supercont1.1	125475	C	T	1	1	1	1	1	1	1	ANN=T	synonymous_variant	LOW	CIA_00106	c.2445C>T	p.Tyr815Tyr	Multidrug_efflux_system,_inner_membrane_proton/drug_antiporter_(RND_type)_=>_MexD_of_MexCD-OprJ_system
acUKH-supercont1.1	125526	C	T	1	1	1	1	1	1	1	ANN=T	synonymous_variant	LOW	CIA_00106	c.2496C>T	p.Ser832Ser	Multidrug_efflux_system,_inner_membrane_proton/drug_antiporter_(RND_type)_=>_MexD_of_MexCD-OprJ_system
acUKH-supercont1.1	125568	A	G	1	1	1	1	1	1	1	ANN=G	synonymous_variant	LOW	CIA_00106	c.2538A>G	p.Gln846Gln	Multidrug_efflux_system,_inner_membrane_proton/drug_antiporter_(RND_type)_=>_MexD_of_MexCD-OprJ_system
acUKH-supercont1.1	125670	C	G	1	1	1	1	1	1	1	ANN=G	synonymous_variant	LOW	CIA_00106	c.2640C>G	p.Val880Val	Multidrug_efflux_system,_inner_membrane_proton/drug_antiporter_(RND_type)_=>_MexD_of_MexCD-OprJ_system
acUKH-supercont1.1	125766	A	G	1	1	1	1	1	1	1	ANN=G	synonymous_variant	LOW	CIA_00106	c.2736A>G	p.Val912Val	Multidrug_efflux_system,_inner_membrane_proton/drug_antiporter_(RND_type)_=>_MexD_of_MexCD-OprJ_system
acUKH-supercont1.1	38101	C	A	1	1	1	1	1	1	1	ANN=A	missense_variant	MODERATE	CIA_00036	c.503C>A	p.Ala168Glu	Molybdopterin-synthase_adenylyltransferase_(EC_2.7.7.80)
acUKH-supercont1.1	125847	C	T	1	1	1	1	1	1	1	ANN=T	synonymous_variant	LOW	CIA_00106	c.2817C>T	p.Ile939Ile	Multidrug_efflux_system,_inner_membrane_proton/drug_antiporter_(RND_type)_=>_MexD_of_MexCD-OprJ_system
acUKH-supercont1.1	125889	C	T	1	1	1	1	1	1	1	ANN=T	synonymous_variant	LOW	CIA_00106	c.2859C>T	p.His953His	Multidrug_efflux_system,_inner_membrane_proton/drug_antiporter_(RND_type)_=>_MexD_of_MexCD-OprJ_system
acUKH-supercont1.1	125934	A	G	1	1	1	1	1	1	1	ANN=G	synonymous_variant	LOW	CIA_00106	c.2904A>G	p.Arg968Arg	Multidrug_efflux_system,_inner_membrane_proton/drug_antiporter_(RND_type)_=>_MexD_of_MexCD-OprJ_system
acUKH-supercont1.1	38344	G	T	1	1	1	1	1	1	1	ANN=T	missense_variant	MODERATE	CIA_00036	c.746G>T	p.Arg249Leu	Molybdopterin-synthase_adenylyltransferase_(EC_2.7.7.80)
acUKH-supercont1.1	125997	C	T	1	1	1	1	1	1	1	ANN=T	synonymous_variant	LOW	CIA_00106	c.2967C>T	p.Gly989Gly	Multidrug_efflux_system,_inner_membrane_proton/drug_antiporter_(RND_type)_=>_MexD_of_MexCD-OprJ_system
acUKH-supercont1.1	126018	C	T	1	1	1	1	1	1	1	ANN=T	synonymous_variant	LOW	CIA_00106	c.2988C>T	p.Arg996Arg	Multidrug_efflux_system,_inner_membrane_proton/drug_antiporter_(RND_type)_=>_MexD_of_MexCD-OprJ_system
acUKH-supercont1.1	126060	G	C	1	1	1	1	1	1	1	ANN=C	synonymous_variant	LOW	CIA_00106	c.3030G>C	p.Thr1010Thr	Multidrug_efflux_system,_inner_membrane_proton/drug_antiporter_(RND_type)_=>_MexD_of_MexCD-OprJ_system
acUKH-supercont1.1	126084	C	T	1	1	1	1	1	1	1	ANN=T	synonymous_variant	LOW	CIA_00106	c.3054C>T	p.Pro1018Pro	Multidrug_efflux_system,_inner_membrane_proton/drug_antiporter_(RND_type)_=>_MexD_of_MexCD-OprJ_system
acUKH-supercont1.1	38627	A	C	1	1	1	1	1	1	1	ANN=C	missense_variant	MODERATE	CIA_00037	c.281A>C	p.Gln94Pro	Glutamate_racemase_(EC_5.1.1.3)
acUKH-supercont1.1	126129	G	A	1	1	1	1	1	1	1	ANN=A	synonymous_variant	LOW	CIA_00106	c.3099G>A	p.Ala1033Ala	Multidrug_efflux_system,_inner_membrane_proton/drug_antiporter_(RND_type)_=>_MexD_of_MexCD-OprJ_system
acUKH-supercont1.1	40488	C	T	1	1	1	1	1	1	1	ANN=T	missense_variant	MODERATE	CIA_00039	c.868G>A	p.Val290Ile	Deoxyribodipyrimidine_photolyase_(EC_4.1.99.3)
acUKH-supercont1.1	126163	G	A	1	1	1	1	1	1	1	ANN=A	intergenic_region	MODIFIER	CIA_00106-CIA_00107	n.126163G>A		Multidrug_efflux_system,_inner_membrane_proton/drug_antiporter_(RND_type)_=>_MexD_of_MexCD-OprJ_system
acUKH-supercont1.1	126198	T	C	1	1	1	1	1	1	1	ANN=C	synonymous_variant	LOW	CIA_00107	c.31T>C	p.Leu11Leu	Multidrug_efflux_system,_outer_membrane_factor_lipoprotein_=>_OprJ_of_MexCD-OprJ_system
acUKH-supercont1.1	126326	C	T	1	1	1	1	1	1	1	ANN=T	synonymous_variant	LOW	CIA_00107	c.159C>T	p.Asp53Asp	Multidrug_efflux_system,_outer_membrane_factor_lipoprotein_=>_OprJ_of_MexCD-OprJ_system
acUKH-supercont1.1	40712	C	T	1	1	1	1	1	1	1	ANN=T	missense_variant	MODERATE	CIA_00039	c.644G>A	p.Gly215Asp	Deoxyribodipyrimidine_photolyase_(EC_4.1.99.3)
acUKH-supercont1.1	126396	C	T	1	1	1	1	1	1	1	ANN=T	synonymous_variant	LOW	CIA_00107	c.229C>T	p.Leu77Leu	Multidrug_efflux_system,_outer_membrane_factor_lipoprotein_=>_OprJ_of_MexCD-OprJ_system
acUKH-supercont1.1	126440	CCGC	TCGA	1	1	1	1	1	1	1	ANN=TCGA	synonymous_variant	LOW	CIA_00107	c.273_276delCCGCinsTCGA	p.93	Multidrug_efflux_system,_outer_membrane_factor_lipoprotein_=>_OprJ_of_MexCD-OprJ_system
acUKH-supercont1.1	126476	T	C	1	1	1	1	1	1	1	ANN=C	synonymous_variant	LOW	CIA_00107	c.309T>C	p.Asn103Asn	Multidrug_efflux_system,_outer_membrane_factor_lipoprotein_=>_OprJ_of_MexCD-OprJ_system
acUKH-supercont1.1	126713	C	T	1	1	1	1	1	1	1	ANN=T	synonymous_variant	LOW	CIA_00107	c.546C>T	p.Tyr182Tyr	Multidrug_efflux_system,_outer_membrane_factor_lipoprotein_=>_OprJ_of_MexCD-OprJ_system
acUKH-supercont1.1	126926	C	T	1	1	1	1	1	1	1	ANN=T	synonymous_variant	LOW	CIA_00107	c.759C>T	p.Gly253Gly	Multidrug_efflux_system,_outer_membrane_factor_lipoprotein_=>_OprJ_of_MexCD-OprJ_system
acUKH-supercont1.1	41079	T	C	1	1	1	1	1	1	1	ANN=C	missense_variant	MODERATE	CIA_00039	c.277A>G	p.Ile93Val	Deoxyribodipyrimidine_photolyase_(EC_4.1.99.3)
acUKH-supercont1.1	126981	T	C	1	1	1	1	1	1	1	ANN=C	synonymous_variant	LOW	CIA_00107	c.814T>C	p.Leu272Leu	Multidrug_efflux_system,_outer_membrane_factor_lipoprotein_=>_OprJ_of_MexCD-OprJ_system
acUKH-supercont1.1	126995	T	A	1	1	1	1	1	1	1	ANN=A	synonymous_variant	LOW	CIA_00107	c.828T>A	p.Ala276Ala	Multidrug_efflux_system,_outer_membrane_factor_lipoprotein_=>_OprJ_of_MexCD-OprJ_system
acUKH-supercont1.1	127031	C	G	1	1	1	1	1	1	1	ANN=G	synonymous_variant	LOW	CIA_00107	c.864C>G	p.Pro288Pro	Multidrug_efflux_system,_outer_membrane_factor_lipoprotein_=>_OprJ_of_MexCD-OprJ_system
acUKH-supercont1.1	127106	A	G	1	1	1	1	1	1	1	ANN=G	synonymous_variant	LOW	CIA_00107	c.939A>G	p.Pro313Pro	Multidrug_efflux_system,_outer_membrane_factor_lipoprotein_=>_OprJ_of_MexCD-OprJ_system
acUKH-supercont1.1	127265	A	G	1	1	1	1	1	1	1	ANN=G	synonymous_variant	LOW	CIA_00107	c.1098A>G	p.Lys366Lys	Multidrug_efflux_system,_outer_membrane_factor_lipoprotein_=>_OprJ_of_MexCD-OprJ_system
acUKH-supercont1.1	127340	T	C	1	1	1	1	1	1	1	ANN=C	synonymous_variant	LOW	CIA_00107	c.1173T>C	p.Ser391Ser	Multidrug_efflux_system,_outer_membrane_factor_lipoprotein_=>_OprJ_of_MexCD-OprJ_system
acUKH-supercont1.1	127841	T	C	1	1	1	1	1	1	1	ANN=C	synonymous_variant	LOW	CIA_00108	c.453A>G	p.Gln151Gln	Transcriptional_regulator_NfxB
acUKH-supercont1.1	128009	G	C	1	1	1	1	1	1	1	ANN=C	synonymous_variant	LOW	CIA_00108	c.285C>G	p.Arg95Arg	Transcriptional_regulator_NfxB
acUKH-supercont1.1	41439	GGC	AGT	1	1	1	1	1	1	1	ANN=AGT	missense_variant	MODERATE	CIA_00040	c.826_828delGCCinsACT	p.Ala276Thr	Transcriptional_regulator,_MerR_family,_associated_with_photolyase
acUKH-supercont1.1	128188	G	A	1	1	1	1	1	1	1	ANN=A	synonymous_variant	LOW	CIA_00108	c.106C>T	p.Leu36Leu	Transcriptional_regulator_NfxB
acUKH-supercont1.1	128201	A	G	1	1	1	1	1	1	1	ANN=G	synonymous_variant	LOW	CIA_00108	c.93T>C	p.Arg31Arg	Transcriptional_regulator_NfxB
acUKH-supercont1.1	128385	A	C	1	1	1	1	1	1	1	ANN=C	synonymous_variant	LOW	CIA_00109	c.144T>G	p.Pro48Pro	hypothetical_protein
acUKH-supercont1.1	42326	T	C	1	1	1	1	1	1	1	ANN=C	missense_variant	MODERATE	CIA_00041	c.910A>G	p.Thr304Ala	COG1683:_Uncharacterized_conserved_protein_/_FIG143828:_Hypothetical_protein_YbgA
acUKH-supercont1.1	128559	T	C	1	1	1	1	1	1	1	ANN=C	intergenic_region	MODIFIER	CIA_00109-CIA_00110	n.128559T>C		hypothetical_protein
acUKH-supercont1.1	128575	T	C	1	1	1	1	1	1	1	ANN=C	intergenic_region	MODIFIER	CIA_00109-CIA_00110	n.128575T>C		hypothetical_protein
acUKH-supercont1.1	129097	A	G	1	1	1	1	1	1	1	ANN=G	synonymous_variant	LOW	CIA_00110	c.429A>G	p.Gln143Gln	Energy-dependent_translational_throttle_protein_EttA
acUKH-supercont1.1	129499	C	T	1	1	1	1	1	1	1	ANN=T	synonymous_variant	LOW	CIA_00110	c.831C>T	p.Arg277Arg	Energy-dependent_translational_throttle_protein_EttA
acUKH-supercont1.1	130036	C	T	1	1	1	1	1	1	1	ANN=T	synonymous_variant	LOW	CIA_00110	c.1368C>T	p.Ala456Ala	Energy-dependent_translational_throttle_protein_EttA
acUKH-supercont1.1	130054	T	C	1	1	1	1	1	1	1	ANN=C	synonymous_variant	LOW	CIA_00110	c.1386T>C	p.Gly462Gly	Energy-dependent_translational_throttle_protein_EttA
acUKH-supercont1.1	130064	T	C	1	1	1	1	1	1	1	ANN=C	synonymous_variant	LOW	CIA_00110	c.1396T>C	p.Leu466Leu	Energy-dependent_translational_throttle_protein_EttA
acUKH-supercont1.1	130123	G	A	1	1	1	1	1	1	1	ANN=A	synonymous_variant	LOW	CIA_00110	c.1455G>A	p.Glu485Glu	Energy-dependent_translational_throttle_protein_EttA
acUKH-supercont1.1	42455	CTA	TTG	1	1	1	1	1	1	1	ANN=TTG	missense_variant	MODERATE	CIA_00041	c.779_781delTAGinsCAA	p.ValAla260AlaThr	COG1683:_Uncharacterized_conserved_protein_/_FIG143828:_Hypothetical_protein_YbgA
acUKH-supercont1.1	130264	C	G	1	1	1	1	1	1	1	ANN=G	synonymous_variant	LOW	CIA_00110	c.1596C>G	p.Ala532Ala	Energy-dependent_translational_throttle_protein_EttA
acUKH-supercont1.1	130362	G	A	1	1	1	1	1	1	1	ANN=A	intergenic_region	MODIFIER	CIA_00110-CIA_00111	n.130362G>A		Energy-dependent_translational_throttle_protein_EttA
acUKH-supercont1.1	130411	A	T	1	1	1	1	1	1	1	ANN=T	intergenic_region	MODIFIER	CIA_00110-CIA_00111	n.130411A>T		Energy-dependent_translational_throttle_protein_EttA
acUKH-supercont1.1	130432	AGG	AGGG	1	1	1	1	1	1	1	ANN=AGGG	intergenic_region	MODIFIER	CIA_00110-CIA_00111	n.130434_130435insG		Energy-dependent_translational_throttle_protein_EttA
acUKH-supercont1.1	130459	GG	GGAG	1	1	1	1	1	1	1	ANN=GGAG	intergenic_region	MODIFIER	CIA_00110-CIA_00111	n.130460_130461insAG		Energy-dependent_translational_throttle_protein_EttA
acUKH-supercont1.1	130465	TCAA	CCAC	1	1	1	1	1	1	1	ANN=CCAC	intergenic_region	MODIFIER	CIA_00110-CIA_00111	n.130465_130468delTCAAinsCCAC		Energy-dependent_translational_throttle_protein_EttA
acUKH-supercont1.1	130519	C	T	1	1	1	1	1	1	1	ANN=T	intergenic_region	MODIFIER	CIA_00110-CIA_00111	n.130519C>T		Energy-dependent_translational_throttle_protein_EttA
acUKH-supercont1.1	130636	CG	TC	1	1	1	1	1	1	1	ANN=TC	intergenic_region	MODIFIER	CIA_00110-CIA_00111	n.130636_130637delCGinsTC		Energy-dependent_translational_throttle_protein_EttA
acUKH-supercont1.1	42707	A	G	1	1	1	1	1	1	1	ANN=G	missense_variant	MODERATE	CIA_00041	c.529T>C	p.Cys177Arg	COG1683:_Uncharacterized_conserved_protein_/_FIG143828:_Hypothetical_protein_YbgA
acUKH-supercont1.1	42732	GA	AT	1	1	1	1	1	1	1	ANN=AT	missense_variant	MODERATE	CIA_00041	c.503_504delTCinsAT	p.Phe168Tyr	COG1683:_Uncharacterized_conserved_protein_/_FIG143828:_Hypothetical_protein_YbgA
acUKH-supercont1.1	130986	T	C	1	1	1	1	1	1	1	ANN=C	synonymous_variant	LOW	CIA_00111	c.177T>C	p.Ile59Ile	ABC-type_antimicrobial_peptide_transport_system,_ATPase_component
acUKH-supercont1.1	131016	C	T	1	1	1	1	1	1	1	ANN=T	synonymous_variant	LOW	CIA_00111	c.207C>T	p.Gly69Gly	ABC-type_antimicrobial_peptide_transport_system,_ATPase_component
acUKH-supercont1.1	131310	C	T	1	1	1	1	1	1	1	ANN=T	synonymous_variant	LOW	CIA_00111	c.501C>T	p.Gly167Gly	ABC-type_antimicrobial_peptide_transport_system,_ATPase_component
acUKH-supercont1.1	42881	G	C	1	1	1	1	1	1	1	ANN=C	missense_variant	MODERATE	CIA_00041	c.355C>G	p.Leu119Val	COG1683:_Uncharacterized_conserved_protein_/_FIG143828:_Hypothetical_protein_YbgA
acUKH-supercont1.1	43172	T	C	1	1	1	1	1	1	1	ANN=C	missense_variant	MODERATE	CIA_00041	c.64A>G	p.Lys22Glu	COG1683:_Uncharacterized_conserved_protein_/_FIG143828:_Hypothetical_protein_YbgA
acUKH-supercont1.1	131837	C	G	1	1	1	1	1	1	1	ANN=G	synonymous_variant	LOW	CIA_00112	c.318C>G	p.Ala106Ala	ABC-type_antimicrobial_peptide_transport_system,_permease_component
acUKH-supercont1.1	131900	AGCC	GGCT	1	1	1	1	1	1	1	ANN=GGCT	synonymous_variant	LOW	CIA_00112	c.381_384delAGCCinsGGCT	p.129	ABC-type_antimicrobial_peptide_transport_system,_permease_component
acUKH-supercont1.1	131915	A	G	1	1	1	1	1	1	1	ANN=G	synonymous_variant	LOW	CIA_00112	c.396A>G	p.Leu132Leu	ABC-type_antimicrobial_peptide_transport_system,_permease_component
acUKH-supercont1.1	43215	AGGGGGGT	AGGGT	1	1	1	1	1	1	1	ANN=AGGGT	conservative_inframe_deletion	MODERATE	CIA_00041	c.15_17delCCC	p.Pro6del	COG1683:_Uncharacterized_conserved_protein_/_FIG143828:_Hypothetical_protein_YbgA
acUKH-supercont1.1	132266	C	T	1	1	1	1	1	1	1	ANN=T	synonymous_variant	LOW	CIA_00112	c.747C>T	p.Gly249Gly	ABC-type_antimicrobial_peptide_transport_system,_permease_component
acUKH-supercont1.1	132335	T	C	1	1	1	1	1	1	1	ANN=C	synonymous_variant	LOW	CIA_00112	c.816T>C	p.Thr272Thr	ABC-type_antimicrobial_peptide_transport_system,_permease_component
acUKH-supercont1.1	132524	G	C	1	1	1	1	1	1	1	ANN=C	synonymous_variant	LOW	CIA_00112	c.1005G>C	p.Leu335Leu	ABC-type_antimicrobial_peptide_transport_system,_permease_component
acUKH-supercont1.1	43699	C	T	1	1	1	1	1	1	1	ANN=T	missense_variant	MODERATE	CIA_00042	c.673G>A	p.Ala225Thr	Renalase_(EC_1.6.3.5),_oxidases_1,2-dihydro-_and_1,6-dihydro-_beta-NAD(P)H_isomers_back_to_NAD(P)
acUKH-supercont1.1	132945	G	C	1	1	1	1	1	1	1	ANN=C	synonymous_variant	LOW	CIA_00113	c.240G>C	p.Arg80Arg	Efflux_transport_system,_outer_membrane_factor_(OMF)_lipoprotein
acUKH-supercont1.1	133077	T	C	1	1	1	1	1	1	1	ANN=C	synonymous_variant	LOW	CIA_00113	c.372T>C	p.Arg124Arg	Efflux_transport_system,_outer_membrane_factor_(OMF)_lipoprotein
acUKH-supercont1.1	133095	G	C	1	1	1	1	1	1	1	ANN=C	synonymous_variant	LOW	CIA_00113	c.390G>C	p.Val130Val	Efflux_transport_system,_outer_membrane_factor_(OMF)_lipoprotein
acUKH-supercont1.1	133290	T	C	1	1	1	1	1	1	1	ANN=C	synonymous_variant	LOW	CIA_00113	c.585T>C	p.Gly195Gly	Efflux_transport_system,_outer_membrane_factor_(OMF)_lipoprotein
acUKH-supercont1.1	133458	C	T	1	1	1	1	1	1	1	ANN=T	synonymous_variant	LOW	CIA_00113	c.753C>T	p.Asn251Asn	Efflux_transport_system,_outer_membrane_factor_(OMF)_lipoprotein
acUKH-supercont1.1	43752	C	T	1	1	1	1	1	1	1	ANN=T	missense_variant	MODERATE	CIA_00042	c.620G>A	p.Gly207Asp	Renalase_(EC_1.6.3.5),_oxidases_1,2-dihydro-_and_1,6-dihydro-_beta-NAD(P)H_isomers_back_to_NAD(P)
acUKH-supercont1.1	133536	G	A	1	1	1	1	1	1	1	ANN=A	synonymous_variant	LOW	CIA_00113	c.831G>A	p.Gln277Gln	Efflux_transport_system,_outer_membrane_factor_(OMF)_lipoprotein
acUKH-supercont1.1	133857	G	A	1	1	1	1	1	1	1	ANN=A	synonymous_variant	LOW	CIA_00113	c.1152G>A	p.Val384Val	Efflux_transport_system,_outer_membrane_factor_(OMF)_lipoprotein
acUKH-supercont1.1	133977	C	G	1	1	1	1	1	1	1	ANN=G	synonymous_variant	LOW	CIA_00113	c.1272C>G	p.Ala424Ala	Efflux_transport_system,_outer_membrane_factor_(OMF)_lipoprotein
acUKH-supercont1.1	134004	G	A	1	1	1	1	1	1	1	ANN=A	synonymous_variant	LOW	CIA_00113	c.1299G>A	p.Glu433Glu	Efflux_transport_system,_outer_membrane_factor_(OMF)_lipoprotein
acUKH-supercont1.1	134212	C	G	1	1	1	1	1	1	1	ANN=G	synonymous_variant	LOW	CIA_00114	c.36C>G	p.Pro12Pro	ABC_transporter,_RND-adapter-like_protein
acUKH-supercont1.1	45067	A	G	1	1	1	1	1	1	1	ANN=G	missense_variant	MODERATE	CIA_00043	c.283A>G	p.Met95Val	Cell_division_inhibitor_Slr1223_(YfcH_in_EC),_contains_epimerase/dehydratase_and_DUF1731_domains
acUKH-supercont1.1	135043	A	G	1	1	1	1	1	1	1	ANN=G	synonymous_variant	LOW	CIA_00114	c.867A>G	p.Leu289Leu	ABC_transporter,_RND-adapter-like_protein
acUKH-supercont1.1	135154	T	C	1	1	1	1	1	1	1	ANN=C	synonymous_variant	LOW	CIA_00114	c.978T>C	p.Gly326Gly	ABC_transporter,_RND-adapter-like_protein
acUKH-supercont1.1	135193	C	T	1	1	1	1	1	1	1	ANN=T	synonymous_variant	LOW	CIA_00114	c.1017C>T	p.Leu339Leu	ABC_transporter,_RND-adapter-like_protein
acUKH-supercont1.1	135235	A	C	1	1	1	1	1	1	1	ANN=C	synonymous_variant	LOW	CIA_00114	c.1059A>C	p.Ala353Ala	ABC_transporter,_RND-adapter-like_protein
acUKH-supercont1.1	45656	C	T	1	1	1	1	1	1	1	ANN=T	missense_variant	MODERATE	CIA_00043	c.872C>T	p.Ala291Val	Cell_division_inhibitor_Slr1223_(YfcH_in_EC),_contains_epimerase/dehydratase_and_DUF1731_domains
acUKH-supercont1.1	135439	ATCG	CTCA	1	1	1	1	1	1	1	ANN=CTCA	synonymous_variant	LOW	CIA_00114	c.1263_1266delATCGinsCTCA	p.423	ABC_transporter,_RND-adapter-like_protein
acUKH-supercont1.1	135484	C	G	1	1	1	1	1	1	1	ANN=G	intergenic_region	MODIFIER	CIA_00114-CIA_00115	n.135484C>G		ABC_transporter,_RND-adapter-like_protein
acUKH-supercont1.1	135628	T	G	1	1	1	1	1	1	1	ANN=G	intergenic_region	MODIFIER	CIA_00114-CIA_00115	n.135628T>G		ABC_transporter,_RND-adapter-like_protein
acUKH-supercont1.1	135664	T	C	1	1	1	1	1	1	1	ANN=C	intergenic_region	MODIFIER	CIA_00114-CIA_00115	n.135664T>C		ABC_transporter,_RND-adapter-like_protein
acUKH-supercont1.1	135682	C	T	1	1	1	1	1	1	1	ANN=T	intergenic_region	MODIFIER	CIA_00114-CIA_00115	n.135682C>T		ABC_transporter,_RND-adapter-like_protein
acUKH-supercont1.1	135751	G	T	1	1	1	1	1	1	1	ANN=T	intergenic_region	MODIFIER	CIA_00114-CIA_00115	n.135751G>T		ABC_transporter,_RND-adapter-like_protein
acUKH-supercont1.1	135768	TC	CT	1	1	1	1	1	1	1	ANN=CT	intergenic_region	MODIFIER	CIA_00114-CIA_00115	n.135768_135769delTCinsCT		ABC_transporter,_RND-adapter-like_protein
acUKH-supercont1.1	135888	GAA	GA	1	1	1	1	1	1	1	ANN=GA	intergenic_region	MODIFIER	CIA_00114-CIA_00115	n.135890delA		ABC_transporter,_RND-adapter-like_protein
acUKH-supercont1.1	136252	C	T	1	1	1	1	1	1	1	ANN=T	synonymous_variant	LOW	CIA_00115	c.201C>T	p.Gly67Gly	hypothetical_protein
acUKH-supercont1.1	136447	C	T	1	1	1	1	1	1	1	ANN=T	synonymous_variant	LOW	CIA_00115	c.396C>T	p.Asn132Asn	hypothetical_protein
acUKH-supercont1.1	136650	C	T	1	1	1	1	1	1	1	ANN=T	intergenic_region	MODIFIER	CIA_00115-CIA_00116	n.136650C>T		hypothetical_protein
acUKH-supercont1.1	136730	T	C	1	1	1	1	1	1	1	ANN=C	intergenic_region	MODIFIER	CIA_00115-CIA_00116	n.136730T>C		hypothetical_protein
acUKH-supercont1.1	136835	C	G	1	1	1	1	1	1	1	ANN=G	synonymous_variant	LOW	CIA_00116	c.81C>G	p.Leu27Leu	Long-chain_fatty_acid_transport_protein
acUKH-supercont1.1	136973	T	G	1	1	1	1	1	1	1	ANN=G	synonymous_variant	LOW	CIA_00116	c.219T>G	p.Ala73Ala	Long-chain_fatty_acid_transport_protein
acUKH-supercont1.1	137549	T	C	1	1	1	1	1	1	1	ANN=C	synonymous_variant	LOW	CIA_00116	c.795T>C	p.Phe265Phe	Long-chain_fatty_acid_transport_protein
acUKH-supercont1.1	137585	T	G	1	1	1	1	1	1	1	ANN=G	synonymous_variant	LOW	CIA_00116	c.831T>G	p.Gly277Gly	Long-chain_fatty_acid_transport_protein
acUKH-supercont1.1	137615	G	A	1	1	1	1	1	1	1	ANN=A	synonymous_variant	LOW	CIA_00116	c.861G>A	p.Gly287Gly	Long-chain_fatty_acid_transport_protein
acUKH-supercont1.1	45680	C	T	1	1	1	1	1	1	1	ANN=T	missense_variant	MODERATE	CIA_00043	c.896C>T	p.Ala299Val	Cell_division_inhibitor_Slr1223_(YfcH_in_EC),_contains_epimerase/dehydratase_and_DUF1731_domains
acUKH-supercont1.1	138071	G	A	1	1	1	1	1	1	1	ANN=A	synonymous_variant	LOW	CIA_00116	c.1317G>A	p.Gln439Gln	Long-chain_fatty_acid_transport_protein
acUKH-supercont1.1	138125	ACGC	GCGG	1	1	1	1	1	1	1	ANN=GCGG	synonymous_variant	LOW	CIA_00116	c.1371_1374delACGCinsGCGG	p.459	Long-chain_fatty_acid_transport_protein
acUKH-supercont1.1	138205	C	T	1	1	1	1	1	1	1	ANN=T	intergenic_region	MODIFIER	CIA_00116-CIA_00117	n.138205C>T		Long-chain_fatty_acid_transport_protein
acUKH-supercont1.1	138210	A	G	1	1	1	1	1	1	1	ANN=G	intergenic_region	MODIFIER	CIA_00116-CIA_00117	n.138210A>G		Long-chain_fatty_acid_transport_protein
acUKH-supercont1.1	138224	GTCA	TGGC	1	1	1	1	1	1	1	ANN=TGGC	intergenic_region	MODIFIER	CIA_00116-CIA_00117	n.138224_138227delGTCAinsTGGC		Long-chain_fatty_acid_transport_protein
acUKH-supercont1.1	138243	A	G	1	1	1	1	1	1	1	ANN=G	intergenic_region	MODIFIER	CIA_00116-CIA_00117	n.138243A>G		Long-chain_fatty_acid_transport_protein
acUKH-supercont1.1	138303	T	A	1	1	1	1	1	1	1	ANN=A	intergenic_region	MODIFIER	CIA_00116-CIA_00117	n.138303T>A		Long-chain_fatty_acid_transport_protein
acUKH-supercont1.1	138310	AAGC	GAGG	1	1	1	1	1	1	1	ANN=GAGG	intergenic_region	MODIFIER	CIA_00116-CIA_00117	n.138310_138313delAAGCinsGAGG		Long-chain_fatty_acid_transport_protein
acUKH-supercont1.1	138326	A	G	1	1	1	1	1	1	1	ANN=G	intergenic_region	MODIFIER	CIA_00116-CIA_00117	n.138326A>G		Long-chain_fatty_acid_transport_protein
acUKH-supercont1.1	138333	C	T	1	1	1	1	1	1	1	ANN=T	intergenic_region	MODIFIER	CIA_00116-CIA_00117	n.138333C>T		Long-chain_fatty_acid_transport_protein
acUKH-supercont1.1	138344	T	G	1	1	1	1	1	1	1	ANN=G	intergenic_region	MODIFIER	CIA_00116-CIA_00117	n.138344T>G		Long-chain_fatty_acid_transport_protein
acUKH-supercont1.1	139083	C	T	1	1	1	1	1	1	1	ANN=T	synonymous_variant	LOW	CIA_00117	c.597C>T	p.Tyr199Tyr	NADP-specific_glutamate_dehydrogenase_(EC_1.4.1.4)
acUKH-supercont1.1	139269	C	T	1	1	1	1	1	1	1	ANN=T	synonymous_variant	LOW	CIA_00117	c.783C>T	p.Asp261Asp	NADP-specific_glutamate_dehydrogenase_(EC_1.4.1.4)
acUKH-supercont1.1	139392	C	T	1	1	1	1	1	1	1	ANN=T	synonymous_variant	LOW	CIA_00117	c.906C>T	p.Phe302Phe	NADP-specific_glutamate_dehydrogenase_(EC_1.4.1.4)
acUKH-supercont1.1	139623	T	C	1	1	1	1	1	1	1	ANN=C	synonymous_variant	LOW	CIA_00117	c.1137T>C	p.Gly379Gly	NADP-specific_glutamate_dehydrogenase_(EC_1.4.1.4)
acUKH-supercont1.1	139840	GAAAAAAAC	GAAAAAC	1	1	1	1	1	1	1	ANN=GAAAAAC	intergenic_region	MODIFIER	CIA_00117-CIA_00118	n.139846_139847delAA		NADP-specific_glutamate_dehydrogenase_(EC_1.4.1.4)
acUKH-supercont1.1	139858	A	G	1	1	1	1	1	1	1	ANN=G	intergenic_region	MODIFIER	CIA_00117-CIA_00118	n.139858A>G		NADP-specific_glutamate_dehydrogenase_(EC_1.4.1.4)
acUKH-supercont1.1	140101	A	G	1	1	1	1	1	1	1	ANN=G	synonymous_variant	LOW	CIA_00118	c.825T>C	p.Asn275Asn	Cytochrome_c551_peroxidase_(EC_1.11.1.5)
acUKH-supercont1.1	140185	G	C	1	1	1	1	1	1	1	ANN=C	synonymous_variant	LOW	CIA_00118	c.741C>G	p.Val247Val	Cytochrome_c551_peroxidase_(EC_1.11.1.5)
acUKH-supercont1.1	140191	A	G	1	1	1	1	1	1	1	ANN=G	synonymous_variant	LOW	CIA_00118	c.735T>C	p.Ala245Ala	Cytochrome_c551_peroxidase_(EC_1.11.1.5)
acUKH-supercont1.1	140242	A	G	1	1	1	1	1	1	1	ANN=G	synonymous_variant	LOW	CIA_00118	c.684T>C	p.Asn228Asn	Cytochrome_c551_peroxidase_(EC_1.11.1.5)
acUKH-supercont1.1	140284	C	T	1	1	1	1	1	1	1	ANN=T	synonymous_variant	LOW	CIA_00118	c.642G>A	p.Ala214Ala	Cytochrome_c551_peroxidase_(EC_1.11.1.5)
acUKH-supercont1.1	140308	C	T	1	1	1	1	1	1	1	ANN=T	synonymous_variant	LOW	CIA_00118	c.618G>A	p.Ala206Ala	Cytochrome_c551_peroxidase_(EC_1.11.1.5)
acUKH-supercont1.1	140617	C	T	1	1	1	1	1	1	1	ANN=T	synonymous_variant	LOW	CIA_00118	c.309G>A	p.Ser103Ser	Cytochrome_c551_peroxidase_(EC_1.11.1.5)
acUKH-supercont1.1	140725	C	T	1	1	1	1	1	1	1	ANN=T	synonymous_variant	LOW	CIA_00118	c.201G>A	p.Ser67Ser	Cytochrome_c551_peroxidase_(EC_1.11.1.5)
acUKH-supercont1.1	140794	C	T	1	1	1	1	1	1	1	ANN=T	synonymous_variant	LOW	CIA_00118	c.132G>A	p.Leu44Leu	Cytochrome_c551_peroxidase_(EC_1.11.1.5)
acUKH-supercont1.1	140988	C	T	1	1	1	1	1	1	1	ANN=T	intergenic_region	MODIFIER	CIA_00118-CIA_00119	n.140988C>T		Cytochrome_c551_peroxidase_(EC_1.11.1.5)
acUKH-supercont1.1	141075	G	A	1	1	1	1	1	1	1	ANN=A	synonymous_variant	LOW	CIA_00119	c.352C>T	p.Leu118Leu	putative_lipoprotein
acUKH-supercont1.1	141127	T	C	1	1	1	1	1	1	1	ANN=C	synonymous_variant	LOW	CIA_00119	c.300A>G	p.Glu100Glu	putative_lipoprotein
acUKH-supercont1.1	141148	C	T	1	1	1	1	1	1	1	ANN=T	synonymous_variant	LOW	CIA_00119	c.279G>A	p.Glu93Glu	putative_lipoprotein
acUKH-supercont1.1	141316	T	C	1	1	1	1	1	1	1	ANN=C	synonymous_variant	LOW	CIA_00119	c.111A>G	p.Pro37Pro	putative_lipoprotein
acUKH-supercont1.1	141430	T	C	1	1	1	1	1	1	1	ANN=C	intergenic_region	MODIFIER	CIA_00119-CIA_00120	n.141430T>C		putative_lipoprotein
acUKH-supercont1.1	141452	C	T	1	1	1	1	1	1	1	ANN=T	intergenic_region	MODIFIER	CIA_00119-CIA_00120	n.141452C>T		putative_lipoprotein
acUKH-supercont1.1	141466	G	A	1	1	1	1	1	1	1	ANN=A	intergenic_region	MODIFIER	CIA_00119-CIA_00120	n.141466G>A		putative_lipoprotein
acUKH-supercont1.1	141570	T	C	1	1	1	1	1	1	1	ANN=C	synonymous_variant	LOW	CIA_00120	c.984A>G	p.Ala328Ala	RNA_3'-terminal_phosphate_cyclase_(EC_6.5.1.4)
acUKH-supercont1.1	141645	T	C	1	1	1	1	1	1	1	ANN=C	synonymous_variant	LOW	CIA_00120	c.909A>G	p.Pro303Pro	RNA_3'-terminal_phosphate_cyclase_(EC_6.5.1.4)
acUKH-supercont1.1	141939	G	A	1	1	1	1	1	1	1	ANN=A	synonymous_variant	LOW	CIA_00120	c.615C>T	p.Arg205Arg	RNA_3'-terminal_phosphate_cyclase_(EC_6.5.1.4)
acUKH-supercont1.1	141966	T	G	1	1	1	1	1	1	1	ANN=G	synonymous_variant	LOW	CIA_00120	c.588A>C	p.Ala196Ala	RNA_3'-terminal_phosphate_cyclase_(EC_6.5.1.4)
acUKH-supercont1.1	142035	C	T	1	1	1	1	1	1	1	ANN=T	synonymous_variant	LOW	CIA_00120	c.519G>A	p.Ala173Ala	RNA_3'-terminal_phosphate_cyclase_(EC_6.5.1.4)
acUKH-supercont1.1	142244	A	G	1	1	1	1	1	1	1	ANN=G	synonymous_variant	LOW	CIA_00120	c.310T>C	p.Leu104Leu	RNA_3'-terminal_phosphate_cyclase_(EC_6.5.1.4)
acUKH-supercont1.1	142410	G	C	1	1	1	1	1	1	1	ANN=C	synonymous_variant	LOW	CIA_00120	c.144C>G	p.Arg48Arg	RNA_3'-terminal_phosphate_cyclase_(EC_6.5.1.4)
acUKH-supercont1.1	46147	AG	GC	1	1	1	1	1	1	1	ANN=GC	missense_variant	MODERATE	CIA_00044	c.449_450delAGinsGC	p.Glu150Gly	Ferrochelatase,_protoheme_ferro-lyase_(EC_4.99.1.1)
acUKH-supercont1.1	142754	C	T	1	1	1	1	1	1	1	ANN=T	synonymous_variant	LOW	CIA_00121	c.609G>A	p.Glu203Glu	Uncharacterized_protein_YcgL
acUKH-supercont1.1	142772	G	A	1	1	1	1	1	1	1	ANN=A	synonymous_variant	LOW	CIA_00121	c.591C>T	p.Asp197Asp	Uncharacterized_protein_YcgL
acUKH-supercont1.1	142781	T	C	1	1	1	1	1	1	1	ANN=C	synonymous_variant	LOW	CIA_00121	c.582A>G	p.Thr194Thr	Uncharacterized_protein_YcgL
acUKH-supercont1.1	46321	T	A	1	1	1	1	1	1	1	ANN=A	missense_variant	MODERATE	CIA_00044	c.623T>A	p.Leu208Gln	Ferrochelatase,_protoheme_ferro-lyase_(EC_4.99.1.1)
acUKH-supercont1.1	142850	A	G	1	1	1	1	1	1	1	ANN=G	synonymous_variant	LOW	CIA_00121	c.513T>C	p.Phe171Phe	Uncharacterized_protein_YcgL
acUKH-supercont1.1	142859	G	A	1	1	1	1	1	1	1	ANN=A	synonymous_variant	LOW	CIA_00121	c.504C>T	p.Arg168Arg	Uncharacterized_protein_YcgL
acUKH-supercont1.1	142913	G	C	1	1	1	1	1	1	1	ANN=C	synonymous_variant	LOW	CIA_00121	c.450C>G	p.Arg150Arg	Uncharacterized_protein_YcgL
acUKH-supercont1.1	142958	A	T	1	1	1	1	1	1	1	ANN=T	synonymous_variant	LOW	CIA_00121	c.405T>A	p.Pro135Pro	Uncharacterized_protein_YcgL
acUKH-supercont1.1	46687	G	C	1	1	1	1	1	1	1	ANN=C	missense_variant	MODERATE	CIA_00044	c.989G>C	p.Gly330Ala	Ferrochelatase,_protoheme_ferro-lyase_(EC_4.99.1.1)
acUKH-supercont1.1	143096	C	T	1	1	1	1	1	1	1	ANN=T	synonymous_variant	LOW	CIA_00121	c.267G>A	p.Glu89Glu	Uncharacterized_protein_YcgL
acUKH-supercont1.1	143207	A	G	1	1	1	1	1	1	1	ANN=G	synonymous_variant	LOW	CIA_00121	c.156T>C	p.Tyr52Tyr	Uncharacterized_protein_YcgL
acUKH-supercont1.1	143552	G	C	1	1	1	1	1	1	1	ANN=C	synonymous_variant	LOW	CIA_00122	c.1062C>G	p.Ala354Ala	RNA-2',3'-PO4:RNA-5'-OH_ligase
acUKH-supercont1.1	143660	A	G	1	1	1	1	1	1	1	ANN=G	synonymous_variant	LOW	CIA_00122	c.954T>C	p.Ile318Ile	RNA-2',3'-PO4:RNA-5'-OH_ligase
acUKH-supercont1.1	143783	A	G	1	1	1	1	1	1	1	ANN=G	synonymous_variant	LOW	CIA_00122	c.831T>C	p.His277His	RNA-2',3'-PO4:RNA-5'-OH_ligase
acUKH-supercont1.1	143906	G	C	1	1	1	1	1	1	1	ANN=C	synonymous_variant	LOW	CIA_00122	c.708C>G	p.Val236Val	RNA-2',3'-PO4:RNA-5'-OH_ligase
acUKH-supercont1.1	143918	A	G	1	1	1	1	1	1	1	ANN=G	synonymous_variant	LOW	CIA_00122	c.696T>C	p.Tyr232Tyr	RNA-2',3'-PO4:RNA-5'-OH_ligase
acUKH-supercont1.1	49528	C	T	1	1	1	1	1	1	1	ANN=T	missense_variant	MODERATE	CIA_00047	c.2165G>A	p.Arg722Gln	Sigma-fimbriae_usher_protein
acUKH-supercont1.1	143957	C	T	1	1	1	1	1	1	1	ANN=T	synonymous_variant	LOW	CIA_00122	c.657G>A	p.Leu219Leu	RNA-2',3'-PO4:RNA-5'-OH_ligase
acUKH-supercont1.1	50261	C	T	1	1	1	1	1	1	1	ANN=T	missense_variant	MODERATE	CIA_00047	c.1432G>A	p.Ala478Thr	Sigma-fimbriae_usher_protein
acUKH-supercont1.1	144341	G	A	1	1	1	1	1	1	1	ANN=A	synonymous_variant	LOW	CIA_00122	c.273C>T	p.Ala91Ala	RNA-2',3'-PO4:RNA-5'-OH_ligase
acUKH-supercont1.1	144945	C	T	1	1	1	1	1	1	1	ANN=T	synonymous_variant	LOW	CIA_00123	c.870G>A	p.Val290Val	Putative_stomatin/prohibitin-family_membrane_protease_subunit_PA4582
acUKH-supercont1.1	145053	G	A	1	1	1	1	1	1	1	ANN=A	synonymous_variant	LOW	CIA_00123	c.762C>T	p.Arg254Arg	Putative_stomatin/prohibitin-family_membrane_protease_subunit_PA4582
acUKH-supercont1.1	145071	T	C	1	1	1	1	1	1	1	ANN=C	synonymous_variant	LOW	CIA_00123	c.744A>G	p.Arg248Arg	Putative_stomatin/prohibitin-family_membrane_protease_subunit_PA4582
acUKH-supercont1.1	50282	C	T	1	1	1	1	1	1	1	ANN=T	missense_variant	MODERATE	CIA_00047	c.1411G>A	p.Ala471Thr	Sigma-fimbriae_usher_protein
acUKH-supercont1.1	145089	C	T	1	1	1	1	1	1	1	ANN=T	synonymous_variant	LOW	CIA_00123	c.726G>A	p.Glu242Glu	Putative_stomatin/prohibitin-family_membrane_protease_subunit_PA4582
acUKH-supercont1.1	145101	G	A	1	1	1	1	1	1	1	ANN=A	synonymous_variant	LOW	CIA_00123	c.714C>T	p.Tyr238Tyr	Putative_stomatin/prohibitin-family_membrane_protease_subunit_PA4582
acUKH-supercont1.1	145113	C	T	1	1	1	1	1	1	1	ANN=T	synonymous_variant	LOW	CIA_00123	c.702G>A	p.Lys234Lys	Putative_stomatin/prohibitin-family_membrane_protease_subunit_PA4582
acUKH-supercont1.1	145140	T	C	1	1	1	1	1	1	1	ANN=C	synonymous_variant	LOW	CIA_00123	c.675A>G	p.Val225Val	Putative_stomatin/prohibitin-family_membrane_protease_subunit_PA4582
acUKH-supercont1.1	51229	G	T	1	1	1	1	1	1	1	ANN=T	missense_variant	MODERATE	CIA_00047	c.464C>A	p.Ala155Asp	Sigma-fimbriae_usher_protein
acUKH-supercont1.1	145158	G	A	1	1	1	1	1	1	1	ANN=A	synonymous_variant	LOW	CIA_00123	c.657C>T	p.Asn219Asn	Putative_stomatin/prohibitin-family_membrane_protease_subunit_PA4582
acUKH-supercont1.1	145296	G	A	1	1	1	1	1	1	1	ANN=A	synonymous_variant	LOW	CIA_00123	c.519C>T	p.Ala173Ala	Putative_stomatin/prohibitin-family_membrane_protease_subunit_PA4582
acUKH-supercont1.1	51661	T	C	1	1	1	1	1	1	1	ANN=C	missense_variant	MODERATE	CIA_00047	c.32A>G	p.His11Arg	Sigma-fimbriae_usher_protein
acUKH-supercont1.1	145599	A	G	1	1	1	1	1	1	1	ANN=G	synonymous_variant	LOW	CIA_00123	c.216T>C	p.Tyr72Tyr	Putative_stomatin/prohibitin-family_membrane_protease_subunit_PA4582
acUKH-supercont1.1	145761	G	A	1	1	1	1	1	1	1	ANN=A	synonymous_variant	LOW	CIA_00123	c.54C>T	p.Tyr18Tyr	Putative_stomatin/prohibitin-family_membrane_protease_subunit_PA4582
acUKH-supercont1.1	145871	C	T	1	1	1	1	1	1	1	ANN=T	intergenic_region	MODIFIER	CIA_00123-CIA_00124	n.145871C>T		Putative_stomatin/prohibitin-family_membrane_protease_subunit_PA4582
acUKH-supercont1.1	145916	G	A	1	1	1	1	1	1	1	ANN=A	intergenic_region	MODIFIER	CIA_00123-CIA_00124	n.145916G>A		Putative_stomatin/prohibitin-family_membrane_protease_subunit_PA4582
acUKH-supercont1.1	146284	A	G	1	1	1	1	1	1	1	ANN=G	intergenic_region	MODIFIER	CIA_00124-CIA_00125	n.146284A>G		tRNA-Arg-ACG
acUKH-supercont1.1	146338	A	G	1	1	1	1	1	1	1	ANN=G	intergenic_region	MODIFIER	CIA_00124-CIA_00125	n.146338A>G		tRNA-Arg-ACG
acUKH-supercont1.1	146356	A	G	1	1	1	1	1	1	1	ANN=G	intergenic_region	MODIFIER	CIA_00124-CIA_00125	n.146356A>G		tRNA-Arg-ACG
acUKH-supercont1.1	146391	A	C	1	1	1	1	1	1	1	ANN=C	intergenic_region	MODIFIER	CIA_00124-CIA_00125	n.146391A>C		tRNA-Arg-ACG
acUKH-supercont1.1	146421	CGA	TGG	1	1	1	1	1	1	1	ANN=TGG	intergenic_region	MODIFIER	CIA_00124-CIA_00125	n.146421_146423delCGAinsTGG		tRNA-Arg-ACG
acUKH-supercont1.1	51774	C	A	1	1	1	1	1	1	1	ANN=A	missense_variant	MODERATE	CIA_00048	c.724G>T	p.Ala242Ser	Sigma-fimbriae_chaperone_protein
acUKH-supercont1.1	147265	C	T	1	1	1	1	1	1	1	ANN=T	synonymous_variant	LOW	CIA_00125	c.792C>T	p.Gly264Gly	Transcriptional_regulatory_protein_RtcR
acUKH-supercont1.1	147367	T	C	1	1	1	1	1	1	1	ANN=C	synonymous_variant	LOW	CIA_00125	c.894T>C	p.Gly298Gly	Transcriptional_regulatory_protein_RtcR
acUKH-supercont1.1	147397	G	T	1	1	1	1	1	1	1	ANN=T	synonymous_variant	LOW	CIA_00125	c.924G>T	p.Ala308Ala	Transcriptional_regulatory_protein_RtcR
acUKH-supercont1.1	147805	T	C	1	1	1	1	1	1	1	ANN=C	synonymous_variant	LOW	CIA_00125	c.1332T>C	p.Leu444Leu	Transcriptional_regulatory_protein_RtcR
acUKH-supercont1.1	147853	T	C	1	1	1	1	1	1	1	ANN=C	synonymous_variant	LOW	CIA_00125	c.1380T>C	p.Ala460Ala	Transcriptional_regulatory_protein_RtcR
acUKH-supercont1.1	51815	T	C	1	1	1	1	1	1	1	ANN=C	missense_variant	MODERATE	CIA_00048	c.683A>G	p.Gln228Arg	Sigma-fimbriae_chaperone_protein
acUKH-supercont1.1	148070	G	A	1	1	1	1	1	1	1	ANN=A	intergenic_region	MODIFIER	CIA_00125-CIA_00126	n.148070G>A		Transcriptional_regulatory_protein_RtcR
acUKH-supercont1.1	148187	G	A	1	1	1	1	1	1	1	ANN=A	synonymous_variant	LOW	CIA_00126	c.63G>A	p.Lys21Lys	Uncharacterized_protein_COG3236
acUKH-supercont1.1	148211	T	C	1	1	1	1	1	1	1	ANN=C	synonymous_variant	LOW	CIA_00126	c.87T>C	p.Arg29Arg	Uncharacterized_protein_COG3236
acUKH-supercont1.1	51873	C	T	1	1	1	1	1	1	1	ANN=T	missense_variant	MODERATE	CIA_00048	c.625G>A	p.Gly209Ser	Sigma-fimbriae_chaperone_protein
acUKH-supercont1.1	52115	CT	TC	1	1	1	1	1	1	1	ANN=TC	missense_variant	MODERATE	CIA_00048	c.382_383delAGinsGA	p.Ser128Asp	Sigma-fimbriae_chaperone_protein
acUKH-supercont1.1	148691	T	C	1	1	1	1	1	1	1	ANN=C	synonymous_variant	LOW	CIA_00127	c.1839A>G	p.Leu613Leu	putative_outermembrane_protein
acUKH-supercont1.1	148703	G	C	1	1	1	1	1	1	1	ANN=C	synonymous_variant	LOW	CIA_00127	c.1827C>G	p.Val609Val	putative_outermembrane_protein
acUKH-supercont1.1	148817	G	A	1	1	1	1	1	1	1	ANN=A	synonymous_variant	LOW	CIA_00127	c.1713C>T	p.Gly571Gly	putative_outermembrane_protein
acUKH-supercont1.1	148864	A	G	1	1	1	1	1	1	1	ANN=G	synonymous_variant	LOW	CIA_00127	c.1666T>C	p.Leu556Leu	putative_outermembrane_protein
acUKH-supercont1.1	148882	A	G	1	1	1	1	1	1	1	ANN=G	synonymous_variant	LOW	CIA_00127	c.1648T>C	p.Leu550Leu	putative_outermembrane_protein
acUKH-supercont1.1	149012	G	C	1	1	1	1	1	1	1	ANN=C	synonymous_variant	LOW	CIA_00127	c.1518C>G	p.Leu506Leu	putative_outermembrane_protein
acUKH-supercont1.1	149027	A	G	1	1	1	1	1	1	1	ANN=G	synonymous_variant	LOW	CIA_00127	c.1503T>C	p.Asn501Asn	putative_outermembrane_protein
acUKH-supercont1.1	149267	C	T	1	1	1	1	1	1	1	ANN=T	synonymous_variant	LOW	CIA_00127	c.1263G>A	p.Glu421Glu	putative_outermembrane_protein
acUKH-supercont1.1	149333	T	C	1	1	1	1	1	1	1	ANN=C	synonymous_variant	LOW	CIA_00127	c.1197A>G	p.Glu399Glu	putative_outermembrane_protein
acUKH-supercont1.1	149372	T	C	1	1	1	1	1	1	1	ANN=C	synonymous_variant	LOW	CIA_00127	c.1158A>G	p.Pro386Pro	putative_outermembrane_protein
acUKH-supercont1.1	149390	A	T	1	1	1	1	1	1	1	ANN=T	synonymous_variant	LOW	CIA_00127	c.1140T>A	p.Arg380Arg	putative_outermembrane_protein
acUKH-supercont1.1	149438	A	G	1	1	1	1	1	1	1	ANN=G	synonymous_variant	LOW	CIA_00127	c.1092T>C	p.Gly364Gly	putative_outermembrane_protein
acUKH-supercont1.1	149462	A	G	1	1	1	1	1	1	1	ANN=G	synonymous_variant	LOW	CIA_00127	c.1068T>C	p.Arg356Arg	putative_outermembrane_protein
acUKH-supercont1.1	52316	AC	GT	1	1	1	1	1	1	1	ANN=GT	missense_variant	MODERATE	CIA_00048	c.181_182delGTinsAC	p.Val61Thr	Sigma-fimbriae_chaperone_protein
acUKH-supercont1.1	149669	C	G	1	1	1	1	1	1	1	ANN=G	synonymous_variant	LOW	CIA_00127	c.861G>C	p.Val287Val	putative_outermembrane_protein
acUKH-supercont1.1	149708	A	G	1	1	1	1	1	1	1	ANN=G	synonymous_variant	LOW	CIA_00127	c.822T>C	p.Thr274Thr	putative_outermembrane_protein
acUKH-supercont1.1	149828	T	G	1	1	1	1	1	1	1	ANN=G	synonymous_variant	LOW	CIA_00127	c.702A>C	p.Arg234Arg	putative_outermembrane_protein
acUKH-supercont1.1	149891	A	G	1	1	1	1	1	1	1	ANN=G	synonymous_variant	LOW	CIA_00127	c.639T>C	p.Ser213Ser	putative_outermembrane_protein
acUKH-supercont1.1	150194	G	C	1	1	1	1	1	1	1	ANN=C	synonymous_variant	LOW	CIA_00127	c.336C>G	p.Leu112Leu	putative_outermembrane_protein
acUKH-supercont1.1	150254	GGCA	AGCG	1	1	1	1	1	1	1	ANN=AGCG	synonymous_variant	LOW	CIA_00127	c.273_276delTGCCinsCGCT	p.93	putative_outermembrane_protein
acUKH-supercont1.1	52422	T	C	1	1	1	1	1	1	1	ANN=C	missense_variant	MODERATE	CIA_00048	c.76A>G	p.Thr26Ala	Sigma-fimbriae_chaperone_protein
acUKH-supercont1.1	150705	G	A	1	1	1	1	1	1	1	ANN=A	synonymous_variant	LOW	CIA_00128	c.372C>T	p.His124His	hypothetical_protein
acUKH-supercont1.1	52437	A	G	1	1	1	1	1	1	1	ANN=G	missense_variant	MODERATE	CIA_00048	c.61T>C	p.Phe21Leu	Sigma-fimbriae_chaperone_protein
acUKH-supercont1.1	151385	C	T	1	1	1	1	1	1	1	ANN=T	synonymous_variant	LOW	CIA_00129	c.75C>T	p.Arg25Arg	RNA_polymerase-binding_transcription_factor_DksA
acUKH-supercont1.1	151418	T	C	1	1	1	1	1	1	1	ANN=C	synonymous_variant	LOW	CIA_00129	c.108T>C	p.Phe36Phe	RNA_polymerase-binding_transcription_factor_DksA
acUKH-supercont1.1	151493	C	T	1	1	1	1	1	1	1	ANN=T	synonymous_variant	LOW	CIA_00129	c.183C>T	p.Arg61Arg	RNA_polymerase-binding_transcription_factor_DksA
acUKH-supercont1.1	52467	C	T	1	1	1	1	1	1	1	ANN=T	missense_variant	MODERATE	CIA_00048	c.31G>A	p.Gly11Ser	Sigma-fimbriae_chaperone_protein
acUKH-supercont1.1	151553	T	C	1	1	1	1	1	1	1	ANN=C	synonymous_variant	LOW	CIA_00129	c.243T>C	p.Cys81Cys	RNA_polymerase-binding_transcription_factor_DksA
acUKH-supercont1.1	151562	T	C	1	1	1	1	1	1	1	ANN=C	synonymous_variant	LOW	CIA_00129	c.252T>C	p.Ala84Ala	RNA_polymerase-binding_transcription_factor_DksA
acUKH-supercont1.1	152086	G	A	1	1	1	1	1	1	1	ANN=A	synonymous_variant	LOW	CIA_00130	c.351G>A	p.Glu117Glu	ATP-dependent_protease_La_(EC_3.4.21.53)_Type_II
acUKH-supercont1.1	152317	T	C	1	1	1	1	1	1	1	ANN=C	synonymous_variant	LOW	CIA_00130	c.582T>C	p.Asp194Asp	ATP-dependent_protease_La_(EC_3.4.21.53)_Type_II
acUKH-supercont1.1	52494	A	G	1	1	1	1	1	1	1	ANN=G	missense_variant	MODERATE	CIA_00048	c.4T>C	p.Ser2Pro	Sigma-fimbriae_chaperone_protein
acUKH-supercont1.1	152851	G	T	1	1	1	1	1	1	1	ANN=T	synonymous_variant	LOW	CIA_00130	c.1116G>T	p.Leu372Leu	ATP-dependent_protease_La_(EC_3.4.21.53)_Type_II
acUKH-supercont1.1	153064	G	A	1	1	1	1	1	1	1	ANN=A	synonymous_variant	LOW	CIA_00130	c.1329G>A	p.Val443Val	ATP-dependent_protease_La_(EC_3.4.21.53)_Type_II
acUKH-supercont1.1	153250	C	T	1	1	1	1	1	1	1	ANN=T	synonymous_variant	LOW	CIA_00130	c.1515C>T	p.Asp505Asp	ATP-dependent_protease_La_(EC_3.4.21.53)_Type_II
acUKH-supercont1.1	153364	A	G	1	1	1	1	1	1	1	ANN=G	synonymous_variant	LOW	CIA_00130	c.1629A>G	p.Arg543Arg	ATP-dependent_protease_La_(EC_3.4.21.53)_Type_II
acUKH-supercont1.1	153511	C	T	1	1	1	1	1	1	1	ANN=T	synonymous_variant	LOW	CIA_00130	c.1776C>T	p.Val592Val	ATP-dependent_protease_La_(EC_3.4.21.53)_Type_II
acUKH-supercont1.1	153538	C	T	1	1	1	1	1	1	1	ANN=T	synonymous_variant	LOW	CIA_00130	c.1803C>T	p.Asp601Asp	ATP-dependent_protease_La_(EC_3.4.21.53)_Type_II
acUKH-supercont1.1	153550	G	A	1	1	1	1	1	1	1	ANN=A	synonymous_variant	LOW	CIA_00130	c.1815G>A	p.Glu605Glu	ATP-dependent_protease_La_(EC_3.4.21.53)_Type_II
acUKH-supercont1.1	153583	C	T	1	1	1	1	1	1	1	ANN=T	synonymous_variant	LOW	CIA_00130	c.1848C>T	p.Gly616Gly	ATP-dependent_protease_La_(EC_3.4.21.53)_Type_II
acUKH-supercont1.1	153595	C	T	1	1	1	1	1	1	1	ANN=T	synonymous_variant	LOW	CIA_00130	c.1860C>T	p.Leu620Leu	ATP-dependent_protease_La_(EC_3.4.21.53)_Type_II
acUKH-supercont1.1	153673	C	T	1	1	1	1	1	1	1	ANN=T	synonymous_variant	LOW	CIA_00130	c.1938C>T	p.Tyr646Tyr	ATP-dependent_protease_La_(EC_3.4.21.53)_Type_II
acUKH-supercont1.1	153703	C	G	1	1	1	1	1	1	1	ANN=G	synonymous_variant	LOW	CIA_00130	c.1968C>G	p.Leu656Leu	ATP-dependent_protease_La_(EC_3.4.21.53)_Type_II
acUKH-supercont1.1	153727	AGCA	GGCG	1	1	1	1	1	1	1	ANN=GGCG	synonymous_variant	LOW	CIA_00130	c.1992_1995delAGCAinsGGCG	p.666	ATP-dependent_protease_La_(EC_3.4.21.53)_Type_II
acUKH-supercont1.1	153871	G	A	1	1	1	1	1	1	1	ANN=A	synonymous_variant	LOW	CIA_00130	c.2136G>A	p.Glu712Glu	ATP-dependent_protease_La_(EC_3.4.21.53)_Type_II
acUKH-supercont1.1	153877	C	T	1	1	1	1	1	1	1	ANN=T	synonymous_variant	LOW	CIA_00130	c.2142C>T	p.Gly714Gly	ATP-dependent_protease_La_(EC_3.4.21.53)_Type_II
acUKH-supercont1.1	153904	C	T	1	1	1	1	1	1	1	ANN=T	synonymous_variant	LOW	CIA_00130	c.2169C>T	p.Thr723Thr	ATP-dependent_protease_La_(EC_3.4.21.53)_Type_II
acUKH-supercont1.1	153916	G	C	1	1	1	1	1	1	1	ANN=C	synonymous_variant	LOW	CIA_00130	c.2181G>C	p.Leu727Leu	ATP-dependent_protease_La_(EC_3.4.21.53)_Type_II
acUKH-supercont1.1	153928	A	G	1	1	1	1	1	1	1	ANN=G	synonymous_variant	LOW	CIA_00130	c.2193A>G	p.Val731Val	ATP-dependent_protease_La_(EC_3.4.21.53)_Type_II
acUKH-supercont1.1	153973	T	C	1	1	1	1	1	1	1	ANN=C	synonymous_variant	LOW	CIA_00130	c.2238T>C	p.Arg746Arg	ATP-dependent_protease_La_(EC_3.4.21.53)_Type_II
acUKH-supercont1.1	52742	T	C	1	1	1	1	1	1	1	ANN=C	missense_variant	MODERATE	CIA_00049	c.317A>G	p.Asn106Ser	Sigma-fimbriae_uncharacterized_subunit
acUKH-supercont1.1	154132	G	A	1	1	1	1	1	1	1	ANN=A	synonymous_variant	LOW	CIA_00130	c.2397G>A	p.Lys799Lys	ATP-dependent_protease_La_(EC_3.4.21.53)_Type_II
acUKH-supercont1.1	52908	T	C	1	1	1	1	1	1	1	ANN=C	missense_variant	MODERATE	CIA_00049	c.151A>G	p.Asn51Asp	Sigma-fimbriae_uncharacterized_subunit
acUKH-supercont1.1	154191	TCC	CCT	1	1	1	1	1	1	1	ANN=CCT	intergenic_region	MODIFIER	CIA_00130-CIA_00131	n.154191_154193delTCCinsCCT		ATP-dependent_protease_La_(EC_3.4.21.53)_Type_II
acUKH-supercont1.1	154200	TTGC	CTGT	1	1	1	1	1	1	1	ANN=CTGT	intergenic_region	MODIFIER	CIA_00130-CIA_00131	n.154200_154203delTTGCinsCTGT		ATP-dependent_protease_La_(EC_3.4.21.53)_Type_II
acUKH-supercont1.1	154213	C	T	1	1	1	1	1	1	1	ANN=T	intergenic_region	MODIFIER	CIA_00130-CIA_00131	n.154213C>T		ATP-dependent_protease_La_(EC_3.4.21.53)_Type_II
acUKH-supercont1.1	154543	A	C	1	1	1	1	1	1	1	ANN=C	synonymous_variant	LOW	CIA_00131	c.204A>C	p.Ala68Ala	hypothetical_protein
acUKH-supercont1.1	154598	C	T	1	1	1	1	1	1	1	ANN=T	synonymous_variant	LOW	CIA_00131	c.259C>T	p.Leu87Leu	hypothetical_protein
acUKH-supercont1.1	154715	A	G	1	1	1	1	1	1	1	ANN=G	intergenic_region	MODIFIER	CIA_00131-CIA_00132	n.154715A>G		hypothetical_protein
acUKH-supercont1.1	154829	C	T	1	1	1	1	1	1	1	ANN=T	intergenic_region	MODIFIER	CIA_00131-CIA_00132	n.154829C>T		hypothetical_protein
acUKH-supercont1.1	154893	T	C	1	1	1	1	1	1	1	ANN=C	synonymous_variant	LOW	CIA_00132	c.39T>C	p.Arg13Arg	Putative_inner_membrane_protein_(Fragment)
acUKH-supercont1.1	155031	G	A	1	1	1	1	1	1	1	ANN=A	synonymous_variant	LOW	CIA_00132	c.177G>A	p.Ser59Ser	Putative_inner_membrane_protein_(Fragment)
acUKH-supercont1.1	155052	C	T	1	1	1	1	1	1	1	ANN=T	synonymous_variant	LOW	CIA_00132	c.198C>T	p.Val66Val	Putative_inner_membrane_protein_(Fragment)
acUKH-supercont1.1	155062	C	T	1	1	1	1	1	1	1	ANN=T	synonymous_variant	LOW	CIA_00132	c.208C>T	p.Leu70Leu	Putative_inner_membrane_protein_(Fragment)
acUKH-supercont1.1	155106	G	A	1	1	1	1	1	1	1	ANN=A	synonymous_variant	LOW	CIA_00132	c.252G>A	p.Gln84Gln	Putative_inner_membrane_protein_(Fragment)
acUKH-supercont1.1	53003	C	T	1	1	1	1	1	1	1	ANN=T	missense_variant	MODERATE	CIA_00049	c.56G>A	p.Ser19Asn	Sigma-fimbriae_uncharacterized_subunit
acUKH-supercont1.1	155215	T	C	1	1	1	1	1	1	1	ANN=C	synonymous_variant	LOW	CIA_00132	c.361T>C	p.Leu121Leu	Putative_inner_membrane_protein_(Fragment)
acUKH-supercont1.1	155425	GT	CC	1	1	1	1	1	1	1	ANN=CC	intergenic_region	MODIFIER	CIA_00132-CIA_00133	n.155425_155426delGTinsCC		Putative_inner_membrane_protein_(Fragment)
acUKH-supercont1.1	155498	G	C	1	1	1	1	1	1	1	ANN=C	intergenic_region	MODIFIER	CIA_00132-CIA_00133	n.155498G>C		Putative_inner_membrane_protein_(Fragment)
acUKH-supercont1.1	155635	T	C	1	1	1	1	1	1	1	ANN=C	synonymous_variant	LOW	CIA_00133	c.36T>C	p.Ala12Ala	hypothetical_protein
acUKH-supercont1.1	155922	C	T	1	1	1	1	1	1	1	ANN=T	intergenic_region	MODIFIER	CIA_00133-CIA_00134	n.155922C>T		hypothetical_protein
acUKH-supercont1.1	155985	C	G	1	1	1	1	1	1	1	ANN=G	intergenic_region	MODIFIER	CIA_00133-CIA_00134	n.155985C>G		hypothetical_protein
acUKH-supercont1.1	156082	A	G	1	1	1	1	1	1	1	ANN=G	synonymous_variant	LOW	CIA_00134	c.93A>G	p.Pro31Pro	FKBP-type_peptidyl-prolyl_cis-trans_isomerase_FklB_(EC_5.2.1.8)
acUKH-supercont1.1	156190	A	G	1	1	1	1	1	1	1	ANN=G	synonymous_variant	LOW	CIA_00134	c.201A>G	p.Glu67Glu	FKBP-type_peptidyl-prolyl_cis-trans_isomerase_FklB_(EC_5.2.1.8)
acUKH-supercont1.1	156292	G	C	1	1	1	1	1	1	1	ANN=C	synonymous_variant	LOW	CIA_00134	c.303G>C	p.Pro101Pro	FKBP-type_peptidyl-prolyl_cis-trans_isomerase_FklB_(EC_5.2.1.8)
acUKH-supercont1.1	156304	A	G	1	1	1	1	1	1	1	ANN=G	synonymous_variant	LOW	CIA_00134	c.315A>G	p.Gln105Gln	FKBP-type_peptidyl-prolyl_cis-trans_isomerase_FklB_(EC_5.2.1.8)
acUKH-supercont1.1	156319	T	C	1	1	1	1	1	1	1	ANN=C	synonymous_variant	LOW	CIA_00134	c.330T>C	p.Ser110Ser	FKBP-type_peptidyl-prolyl_cis-trans_isomerase_FklB_(EC_5.2.1.8)
acUKH-supercont1.1	156418	C	T	1	1	1	1	1	1	1	ANN=T	synonymous_variant	LOW	CIA_00134	c.429C>T	p.Arg143Arg	FKBP-type_peptidyl-prolyl_cis-trans_isomerase_FklB_(EC_5.2.1.8)
acUKH-supercont1.1	156670	G	T	1	1	1	1	1	1	1	ANN=T	intergenic_region	MODIFIER	CIA_00134-CIA_00135	n.156670G>T		FKBP-type_peptidyl-prolyl_cis-trans_isomerase_FklB_(EC_5.2.1.8)
acUKH-supercont1.1	156944	A	G	1	1	1	1	1	1	1	ANN=G	synonymous_variant	LOW	CIA_00135	c.1761T>C	p.Ser587Ser	Cytochrome_c_family_protein
acUKH-supercont1.1	53034	G	A	1	1	1	1	1	1	1	ANN=A	missense_variant	MODERATE	CIA_00049	c.25C>T	p.Leu9Phe	Sigma-fimbriae_uncharacterized_subunit
acUKH-supercont1.1	53338	T	C	1	1	1	1	1	1	1	ANN=C	missense_variant	MODERATE	CIA_00050	c.254A>G	p.Lys85Arg	Sigma-fimbriae_uncharacterized_paralogous_subunit
acUKH-supercont1.1	157544	C	T	1	1	1	1	1	1	1	ANN=T	synonymous_variant	LOW	CIA_00135	c.1161G>A	p.Glu387Glu	Cytochrome_c_family_protein
acUKH-supercont1.1	157628	A	G	1	1	1	1	1	1	1	ANN=G	synonymous_variant	LOW	CIA_00135	c.1077T>C	p.Gly359Gly	Cytochrome_c_family_protein
acUKH-supercont1.1	157693	G	A	1	1	1	1	1	1	1	ANN=A	synonymous_variant	LOW	CIA_00135	c.1012C>T	p.Leu338Leu	Cytochrome_c_family_protein
acUKH-supercont1.1	157766	A	G	1	1	1	1	1	1	1	ANN=G	synonymous_variant	LOW	CIA_00135	c.939T>C	p.Gly313Gly	Cytochrome_c_family_protein
acUKH-supercont1.1	157805	T	C	1	1	1	1	1	1	1	ANN=C	synonymous_variant	LOW	CIA_00135	c.900A>G	p.Pro300Pro	Cytochrome_c_family_protein
acUKH-supercont1.1	158042	T	G	1	1	1	1	1	1	1	ANN=G	synonymous_variant	LOW	CIA_00135	c.663A>C	p.Gly221Gly	Cytochrome_c_family_protein
acUKH-supercont1.1	56616	T	G	1	1	1	1	1	1	1	ANN=G	missense_variant	MODERATE	CIA_00054	c.35T>G	p.Met12Arg	Hypoxanthine-guanine_phosphoribosyltransferase_(EC_2.4.2.8)
acUKH-supercont1.1	158135	G	A	1	1	1	1	1	1	1	ANN=A	synonymous_variant	LOW	CIA_00135	c.570C>T	p.Gly190Gly	Cytochrome_c_family_protein
acUKH-supercont1.1	158896	A	T	1	1	1	1	1	1	1	ANN=T	intergenic_region	MODIFIER	CIA_00135-CIA_00136	n.158896A>T		Cytochrome_c_family_protein
acUKH-supercont1.1	158906	C	A	1	1	1	1	1	1	1	ANN=A	intergenic_region	MODIFIER	CIA_00135-CIA_00136	n.158906C>A		Cytochrome_c_family_protein
acUKH-supercont1.1	159407	A	G	1	1	1	1	1	1	1	ANN=G	intergenic_region	MODIFIER	CIA_00136-CIA_00137	n.159407A>G		hypothetical_protein
acUKH-supercont1.1	159592	G	A	1	1	1	1	1	1	1	ANN=A	synonymous_variant	LOW	CIA_00137	c.786C>T	p.Gly262Gly	Nonaprenyl_diphosphate_synthase_(geranyl-diphosphate_specific)_(EC_2.5.1.84)
acUKH-supercont1.1	160168	G	T	1	1	1	1	1	1	1	ANN=T	synonymous_variant	LOW	CIA_00137	c.210C>A	p.Ala70Ala	Nonaprenyl_diphosphate_synthase_(geranyl-diphosphate_specific)_(EC_2.5.1.84)
acUKH-supercont1.1	59101	C	T	1	1	1	1	1	1	1	ANN=T	missense_variant	MODERATE	CIA_00058	c.310C>T	p.Arg104Trp	PhnB_protein;_putative_DNA_binding_3-demethylubiquinone-9_3-methyltransferase_domain_protein
acUKH-supercont1.1	160422	AGGGGGGGGA	AGGGGGGGGGA	1	1	1	1	1	1	1	ANN=AGGGGGGGGGA	intergenic_region	MODIFIER	CIA_00137-CIA_00138	n.160430_160431insG		Nonaprenyl_diphosphate_synthase_(geranyl-diphosphate_specific)_(EC_2.5.1.84)
acUKH-supercont1.1	161310	GTTTTTTTTC	GTTTTTTTC	1	1	1	1	1	1	1	ANN=GTTTTTTTC	intergenic_region	MODIFIER	CIA_00139-CIA_00140	n.161318delT		LSU_ribosomal_protein_L27p
acUKH-supercont1.1	161347	A	G	1	1	1	1	1	1	1	ANN=G	intergenic_region	MODIFIER	CIA_00139-CIA_00140	n.161347A>G		LSU_ribosomal_protein_L27p
acUKH-supercont1.1	161475	T	C	1	1	1	1	1	1	1	ANN=C	synonymous_variant	LOW	CIA_00140	c.123T>C	p.Asp41Asp	GTP-binding_protein_Obg
acUKH-supercont1.1	161634	T	C	1	1	1	1	1	1	1	ANN=C	synonymous_variant	LOW	CIA_00140	c.282T>C	p.Thr94Thr	GTP-binding_protein_Obg
acUKH-supercont1.1	161661	G	A	1	1	1	1	1	1	1	ANN=A	synonymous_variant	LOW	CIA_00140	c.309G>A	p.Glu103Glu	GTP-binding_protein_Obg
acUKH-supercont1.1	161721	T	C	1	1	1	1	1	1	1	ANN=C	synonymous_variant	LOW	CIA_00140	c.369T>C	p.His123His	GTP-binding_protein_Obg
acUKH-supercont1.1	161802	C	T	1	1	1	1	1	1	1	ANN=T	synonymous_variant	LOW	CIA_00140	c.450C>T	p.Arg150Arg	GTP-binding_protein_Obg
acUKH-supercont1.1	161931	A	C	1	1	1	1	1	1	1	ANN=C	synonymous_variant	LOW	CIA_00140	c.579A>C	p.Thr193Thr	GTP-binding_protein_Obg
acUKH-supercont1.1	162039	C	T	1	1	1	1	1	1	1	ANN=T	synonymous_variant	LOW	CIA_00140	c.687C>T	p.Ile229Ile	GTP-binding_protein_Obg
acUKH-supercont1.1	162069	T	C	1	1	1	1	1	1	1	ANN=C	synonymous_variant	LOW	CIA_00140	c.717T>C	p.Arg239Arg	GTP-binding_protein_Obg
acUKH-supercont1.1	162075	C	T	1	1	1	1	1	1	1	ANN=T	synonymous_variant	LOW	CIA_00140	c.723C>T	p.Leu241Leu	GTP-binding_protein_Obg
acUKH-supercont1.1	162399	G	A	1	1	1	1	1	1	1	ANN=A	synonymous_variant	LOW	CIA_00140	c.1047G>A	p.Glu349Glu	GTP-binding_protein_Obg
acUKH-supercont1.1	162465	G	A	1	1	1	1	1	1	1	ANN=A	synonymous_variant	LOW	CIA_00140	c.1113G>A	p.Ala371Ala	GTP-binding_protein_Obg
acUKH-supercont1.1	162498	T	C	1	1	1	1	1	1	1	ANN=C	synonymous_variant	LOW	CIA_00140	c.1146T>C	p.Ala382Ala	GTP-binding_protein_Obg
acUKH-supercont1.1	162721	G	A	1	1	1	1	1	1	1	ANN=A	synonymous_variant	LOW	CIA_00141	c.78G>A	p.Gly26Gly	Glutamate_5-kinase_(EC_2.7.2.11)_/_RNA-binding_C-terminal_domain_PUA
acUKH-supercont1.1	162892	ACAG	GCAA	1	1	1	1	1	1	1	ANN=GCAA	synonymous_variant	LOW	CIA_00141	c.249_252delACAGinsGCAA	p.85	Glutamate_5-kinase_(EC_2.7.2.11)_/_RNA-binding_C-terminal_domain_PUA
acUKH-supercont1.1	163174	T	G	1	1	1	1	1	1	1	ANN=G	synonymous_variant	LOW	CIA_00141	c.531T>G	p.Gly177Gly	Glutamate_5-kinase_(EC_2.7.2.11)_/_RNA-binding_C-terminal_domain_PUA
acUKH-supercont1.1	163456	G	A	1	1	1	1	1	1	1	ANN=A	synonymous_variant	LOW	CIA_00141	c.813G>A	p.Gln271Gln	Glutamate_5-kinase_(EC_2.7.2.11)_/_RNA-binding_C-terminal_domain_PUA
acUKH-supercont1.1	163711	T	C	1	1	1	1	1	1	1	ANN=C	synonymous_variant	LOW	CIA_00141	c.1068T>C	p.Gly356Gly	Glutamate_5-kinase_(EC_2.7.2.11)_/_RNA-binding_C-terminal_domain_PUA
acUKH-supercont1.1	163851	T	C	1	1	1	1	1	1	1	ANN=C	synonymous_variant	LOW	CIA_00142	c.78T>C	p.Val26Val	Conserved_uncharacterized_protein_CreA
acUKH-supercont1.1	163914	T	C	1	1	1	1	1	1	1	ANN=C	synonymous_variant	LOW	CIA_00142	c.141T>C	p.Pro47Pro	Conserved_uncharacterized_protein_CreA
acUKH-supercont1.1	163923	A	G	1	1	1	1	1	1	1	ANN=G	synonymous_variant	LOW	CIA_00142	c.150A>G	p.Gln50Gln	Conserved_uncharacterized_protein_CreA
acUKH-supercont1.1	163974	T	C	1	1	1	1	1	1	1	ANN=C	synonymous_variant	LOW	CIA_00142	c.201T>C	p.Gly67Gly	Conserved_uncharacterized_protein_CreA
acUKH-supercont1.1	164178	GGGC	AGGT	1	1	1	1	1	1	1	ANN=AGGT	synonymous_variant	LOW	CIA_00142	c.405_408delGGGCinsAGGT	p.137	Conserved_uncharacterized_protein_CreA
acUKH-supercont1.1	164220	C	A	1	1	1	1	1	1	1	ANN=A	synonymous_variant	LOW	CIA_00142	c.447C>A	p.Pro149Pro	Conserved_uncharacterized_protein_CreA
acUKH-supercont1.1	164239	G	A	1	1	1	1	1	1	1	ANN=A	intergenic_region	MODIFIER	CIA_00142-CIA_00143	n.164239G>A		Conserved_uncharacterized_protein_CreA
acUKH-supercont1.1	164248	ATCGT	GTCGC	1	1	1	1	1	1	1	ANN=GTCGC	intergenic_region	MODIFIER	CIA_00142-CIA_00143	n.164248_164252delATCGTinsGTCGC		Conserved_uncharacterized_protein_CreA
acUKH-supercont1.1	164671	G	A	1	1	1	1	1	1	1	ANN=A	intergenic_region	MODIFIER	CIA_00143-CIA_00144	n.164671G>A		SSU_ribosomal_protein_S20p
acUKH-supercont1.1	164787	C	T	1	1	1	1	1	1	1	ANN=T	intergenic_region	MODIFIER	CIA_00143-CIA_00144	n.164787C>T		SSU_ribosomal_protein_S20p
acUKH-supercont1.1	164926	C	T	1	1	1	1	1	1	1	ANN=T	synonymous_variant	LOW	CIA_00144	c.21C>T	p.Gly7Gly	Peptidoglycan_lipid_II_flippase_MurJ
acUKH-supercont1.1	165034	G	A	1	1	1	1	1	1	1	ANN=A	synonymous_variant	LOW	CIA_00144	c.129G>A	p.Glu43Glu	Peptidoglycan_lipid_II_flippase_MurJ
acUKH-supercont1.1	165475	G	A	1	1	1	1	1	1	1	ANN=A	synonymous_variant	LOW	CIA_00144	c.570G>A	p.Gln190Gln	Peptidoglycan_lipid_II_flippase_MurJ
acUKH-supercont1.1	165571	C	G	1	1	1	1	1	1	1	ANN=G	synonymous_variant	LOW	CIA_00144	c.666C>G	p.Ala222Ala	Peptidoglycan_lipid_II_flippase_MurJ
acUKH-supercont1.1	165625	T	C	1	1	1	1	1	1	1	ANN=C	synonymous_variant	LOW	CIA_00144	c.720T>C	p.Ala240Ala	Peptidoglycan_lipid_II_flippase_MurJ
acUKH-supercont1.1	165649	T	G	1	1	1	1	1	1	1	ANN=G	synonymous_variant	LOW	CIA_00144	c.744T>G	p.Val248Val	Peptidoglycan_lipid_II_flippase_MurJ
acUKH-supercont1.1	165670	C	T	1	1	1	1	1	1	1	ANN=T	synonymous_variant	LOW	CIA_00144	c.765C>T	p.Asp255Asp	Peptidoglycan_lipid_II_flippase_MurJ
acUKH-supercont1.1	165823	G	C	1	1	1	1	1	1	1	ANN=C	synonymous_variant	LOW	CIA_00144	c.918G>C	p.Pro306Pro	Peptidoglycan_lipid_II_flippase_MurJ
acUKH-supercont1.1	165973	T	G	1	1	1	1	1	1	1	ANN=G	synonymous_variant	LOW	CIA_00144	c.1068T>G	p.Leu356Leu	Peptidoglycan_lipid_II_flippase_MurJ
acUKH-supercont1.1	166114	G	C	1	1	1	1	1	1	1	ANN=C	synonymous_variant	LOW	CIA_00144	c.1209G>C	p.Ala403Ala	Peptidoglycan_lipid_II_flippase_MurJ
acUKH-supercont1.1	166255	C	T	1	1	1	1	1	1	1	ANN=T	synonymous_variant	LOW	CIA_00144	c.1350C>T	p.His450His	Peptidoglycan_lipid_II_flippase_MurJ
acUKH-supercont1.1	166387	T	C	1	1	1	1	1	1	1	ANN=C	synonymous_variant	LOW	CIA_00144	c.1482T>C	p.Arg494Arg	Peptidoglycan_lipid_II_flippase_MurJ
acUKH-supercont1.1	60324	C	T	1	1	1	1	1	1	1	ANN=T	missense_variant	MODERATE	CIA_00059	c.457G>A	p.Ala153Thr	Malate:quinone_oxidoreductase_(EC_1.1.5.4)
acUKH-supercont1.1	166729	A	G	1	1	1	1	1	1	1	ANN=G	synonymous_variant	LOW	CIA_00145	c.231A>G	p.Lys77Lys	FMN_adenylyltransferase_(EC_2.7.7.2)_/_Riboflavin_kinase_(EC_2.7.1.26)
acUKH-supercont1.1	166855	C	T	1	1	1	1	1	1	1	ANN=T	synonymous_variant	LOW	CIA_00145	c.357C>T	p.His119His	FMN_adenylyltransferase_(EC_2.7.7.2)_/_Riboflavin_kinase_(EC_2.7.1.26)
acUKH-supercont1.1	60365	CTG	TTC	1	1	1	1	1	1	1	ANN=TTC	missense_variant	MODERATE	CIA_00059	c.414_416delCAGinsGAA	p.Arg139Lys	Malate:quinone_oxidoreductase_(EC_1.1.5.4)
acUKH-supercont1.1	166978	C	T	1	1	1	1	1	1	1	ANN=T	synonymous_variant	LOW	CIA_00145	c.480C>T	p.Gly160Gly	FMN_adenylyltransferase_(EC_2.7.7.2)_/_Riboflavin_kinase_(EC_2.7.1.26)
acUKH-supercont1.1	167841	A	G	1	1	1	1	1	1	1	ANN=G	synonymous_variant	LOW	CIA_00146	c.381A>G	p.Ala127Ala	Isoleucyl-tRNA_synthetase_(EC_6.1.1.5)
acUKH-supercont1.1	168087	C	T	1	1	1	1	1	1	1	ANN=T	synonymous_variant	LOW	CIA_00146	c.627C>T	p.Val209Val	Isoleucyl-tRNA_synthetase_(EC_6.1.1.5)
acUKH-supercont1.1	168207	G	A	1	1	1	1	1	1	1	ANN=A	synonymous_variant	LOW	CIA_00146	c.747G>A	p.Ala249Ala	Isoleucyl-tRNA_synthetase_(EC_6.1.1.5)
acUKH-supercont1.1	168354	A	G	1	1	1	1	1	1	1	ANN=G	synonymous_variant	LOW	CIA_00146	c.894A>G	p.Glu298Glu	Isoleucyl-tRNA_synthetase_(EC_6.1.1.5)
acUKH-supercont1.1	168399	C	G	1	1	1	1	1	1	1	ANN=G	synonymous_variant	LOW	CIA_00146	c.939C>G	p.Val313Val	Isoleucyl-tRNA_synthetase_(EC_6.1.1.5)
acUKH-supercont1.1	168426	T	C	1	1	1	1	1	1	1	ANN=C	synonymous_variant	LOW	CIA_00146	c.966T>C	p.Asp322Asp	Isoleucyl-tRNA_synthetase_(EC_6.1.1.5)
acUKH-supercont1.1	168450	G	A	1	1	1	1	1	1	1	ANN=A	synonymous_variant	LOW	CIA_00146	c.990G>A	p.Ser330Ser	Isoleucyl-tRNA_synthetase_(EC_6.1.1.5)
acUKH-supercont1.1	168480	T	C	1	1	1	1	1	1	1	ANN=C	synonymous_variant	LOW	CIA_00146	c.1020T>C	p.Tyr340Tyr	Isoleucyl-tRNA_synthetase_(EC_6.1.1.5)
acUKH-supercont1.1	168573	C	T	1	1	1	1	1	1	1	ANN=T	synonymous_variant	LOW	CIA_00146	c.1113C>T	p.Gly371Gly	Isoleucyl-tRNA_synthetase_(EC_6.1.1.5)
acUKH-supercont1.1	168597	T	C	1	1	1	1	1	1	1	ANN=C	synonymous_variant	LOW	CIA_00146	c.1137T>C	p.Pro379Pro	Isoleucyl-tRNA_synthetase_(EC_6.1.1.5)
acUKH-supercont1.1	168822	C	T	1	1	1	1	1	1	1	ANN=T	synonymous_variant	LOW	CIA_00146	c.1362C>T	p.Arg454Arg	Isoleucyl-tRNA_synthetase_(EC_6.1.1.5)
acUKH-supercont1.1	168901	T	C	1	1	1	1	1	1	1	ANN=C	synonymous_variant	LOW	CIA_00146	c.1441T>C	p.Leu481Leu	Isoleucyl-tRNA_synthetase_(EC_6.1.1.5)
acUKH-supercont1.1	168915	C	T	1	1	1	1	1	1	1	ANN=T	synonymous_variant	LOW	CIA_00146	c.1455C>T	p.Ser485Ser	Isoleucyl-tRNA_synthetase_(EC_6.1.1.5)
acUKH-supercont1.1	168939	C	G	1	1	1	1	1	1	1	ANN=G	synonymous_variant	LOW	CIA_00146	c.1479C>G	p.Val493Val	Isoleucyl-tRNA_synthetase_(EC_6.1.1.5)
acUKH-supercont1.1	169015	T	C	1	1	1	1	1	1	1	ANN=C	synonymous_variant	LOW	CIA_00146	c.1555T>C	p.Leu519Leu	Isoleucyl-tRNA_synthetase_(EC_6.1.1.5)
acUKH-supercont1.1	62808	G	A	1	1	1	1	1	1	1	ANN=A	missense_variant	MODERATE	CIA_00062	c.52G>A	p.Val18Met	hypothetical_protein
acUKH-supercont1.1	169092	C	T	1	1	1	1	1	1	1	ANN=T	synonymous_variant	LOW	CIA_00146	c.1632C>T	p.His544His	Isoleucyl-tRNA_synthetase_(EC_6.1.1.5)
acUKH-supercont1.1	169110	C	T	1	1	1	1	1	1	1	ANN=T	synonymous_variant	LOW	CIA_00146	c.1650C>T	p.Gly550Gly	Isoleucyl-tRNA_synthetase_(EC_6.1.1.5)
acUKH-supercont1.1	169296	A	G	1	1	1	1	1	1	1	ANN=G	synonymous_variant	LOW	CIA_00146	c.1836A>G	p.Ser612Ser	Isoleucyl-tRNA_synthetase_(EC_6.1.1.5)
acUKH-supercont1.1	169305	T	C	1	1	1	1	1	1	1	ANN=C	synonymous_variant	LOW	CIA_00146	c.1845T>C	p.Asn615Asn	Isoleucyl-tRNA_synthetase_(EC_6.1.1.5)
acUKH-supercont1.1	169365	AGCC	GGCT	1	1	1	1	1	1	1	ANN=GGCT	synonymous_variant	LOW	CIA_00146	c.1905_1908delAGCCinsGGCT	p.637	Isoleucyl-tRNA_synthetase_(EC_6.1.1.5)
acUKH-supercont1.1	169419	C	T	1	1	1	1	1	1	1	ANN=T	synonymous_variant	LOW	CIA_00146	c.1959C>T	p.Arg653Arg	Isoleucyl-tRNA_synthetase_(EC_6.1.1.5)
acUKH-supercont1.1	62923	A	C	1	1	1	1	1	1	1	ANN=C	missense_variant	MODERATE	CIA_00062	c.167A>C	p.Glu56Ala	hypothetical_protein
acUKH-supercont1.1	169497	T	G	1	1	1	1	1	1	1	ANN=G	synonymous_variant	LOW	CIA_00146	c.2037T>G	p.Thr679Thr	Isoleucyl-tRNA_synthetase_(EC_6.1.1.5)
acUKH-supercont1.1	169551	T	C	1	1	1	1	1	1	1	ANN=C	synonymous_variant	LOW	CIA_00146	c.2091T>C	p.Arg697Arg	Isoleucyl-tRNA_synthetase_(EC_6.1.1.5)
acUKH-supercont1.1	169659	C	T	1	1	1	1	1	1	1	ANN=T	synonymous_variant	LOW	CIA_00146	c.2199C>T	p.Tyr733Tyr	Isoleucyl-tRNA_synthetase_(EC_6.1.1.5)
acUKH-supercont1.1	169758	A	G	1	1	1	1	1	1	1	ANN=G	synonymous_variant	LOW	CIA_00146	c.2298A>G	p.Val766Val	Isoleucyl-tRNA_synthetase_(EC_6.1.1.5)
acUKH-supercont1.1	169887	G	A	1	1	1	1	1	1	1	ANN=A	synonymous_variant	LOW	CIA_00146	c.2427G>A	p.Thr809Thr	Isoleucyl-tRNA_synthetase_(EC_6.1.1.5)
acUKH-supercont1.1	169908	G	A	1	1	1	1	1	1	1	ANN=A	synonymous_variant	LOW	CIA_00146	c.2448G>A	p.Glu816Glu	Isoleucyl-tRNA_synthetase_(EC_6.1.1.5)
acUKH-supercont1.1	169995	A	G	1	1	1	1	1	1	1	ANN=G	synonymous_variant	LOW	CIA_00146	c.2535A>G	p.Glu845Glu	Isoleucyl-tRNA_synthetase_(EC_6.1.1.5)
acUKH-supercont1.1	170217	T	C	1	1	1	1	1	1	1	ANN=C	synonymous_variant	LOW	CIA_00146	c.2757T>C	p.His919His	Isoleucyl-tRNA_synthetase_(EC_6.1.1.5)
acUKH-supercont1.1	170238	T	C	1	1	1	1	1	1	1	ANN=C	synonymous_variant	LOW	CIA_00146	c.2778T>C	p.Cys926Cys	Isoleucyl-tRNA_synthetase_(EC_6.1.1.5)
acUKH-supercont1.1	62982	G	A	1	1	1	1	1	1	1	ANN=A	missense_variant	MODERATE	CIA_00062	c.226G>A	p.Ala76Thr	hypothetical_protein
acUKH-supercont1.1	170321	C	T	1	1	1	1	1	1	1	ANN=T	synonymous_variant	LOW	CIA_00147	c.37C>T	p.Leu13Leu	Lipoprotein_signal_peptidase_(EC_3.4.23.36)
acUKH-supercont1.1	170428	T	C	1	1	1	1	1	1	1	ANN=C	synonymous_variant	LOW	CIA_00147	c.144T>C	p.Ser48Ser	Lipoprotein_signal_peptidase_(EC_3.4.23.36)
acUKH-supercont1.1	170587	C	A	1	1	1	1	1	1	1	ANN=A	synonymous_variant	LOW	CIA_00147	c.303C>A	p.Ala101Ala	Lipoprotein_signal_peptidase_(EC_3.4.23.36)
acUKH-supercont1.1	170605	T	C	1	1	1	1	1	1	1	ANN=C	synonymous_variant	LOW	CIA_00147	c.321T>C	p.Gly107Gly	Lipoprotein_signal_peptidase_(EC_3.4.23.36)
acUKH-supercont1.1	170741	T	C	1	1	1	1	1	1	1	ANN=C	synonymous_variant	LOW	CIA_00147	c.457T>C	p.Leu153Leu	Lipoprotein_signal_peptidase_(EC_3.4.23.36)
acUKH-supercont1.1	170891	G	T	1	1	1	1	1	1	1	ANN=T	synonymous_variant	LOW	CIA_00148	c.105G>T	p.Pro35Pro	FKBP-type_peptidyl-prolyl_cis-trans_isomerase_SlpA_(EC_5.2.1.8)
acUKH-supercont1.1	171209	C	T	1	1	1	1	1	1	1	ANN=T	synonymous_variant	LOW	CIA_00148	c.423C>T	p.Ile141Ile	FKBP-type_peptidyl-prolyl_cis-trans_isomerase_SlpA_(EC_5.2.1.8)
acUKH-supercont1.1	171681	C	G	1	1	1	1	1	1	1	ANN=G	synonymous_variant	LOW	CIA_00149	c.369C>G	p.Gly123Gly	4-hydroxy-3-methylbut-2-enyl_diphosphate_reductase_(EC_1.17.7.4)
acUKH-supercont1.1	172026	C	G	1	1	1	1	1	1	1	ANN=G	synonymous_variant	LOW	CIA_00149	c.714C>G	p.Arg238Arg	4-hydroxy-3-methylbut-2-enyl_diphosphate_reductase_(EC_1.17.7.4)
acUKH-supercont1.1	172146	A	C	1	1	1	1	1	1	1	ANN=C	synonymous_variant	LOW	CIA_00149	c.834A>C	p.Gly278Gly	4-hydroxy-3-methylbut-2-enyl_diphosphate_reductase_(EC_1.17.7.4)
acUKH-supercont1.1	172164	T	C	1	1	1	1	1	1	1	ANN=C	synonymous_variant	LOW	CIA_00149	c.852T>C	p.Arg284Arg	4-hydroxy-3-methylbut-2-enyl_diphosphate_reductase_(EC_1.17.7.4)
acUKH-supercont1.1	172182	A	G	1	1	1	1	1	1	1	ANN=G	synonymous_variant	LOW	CIA_00149	c.870A>G	p.Glu290Glu	4-hydroxy-3-methylbut-2-enyl_diphosphate_reductase_(EC_1.17.7.4)
acUKH-supercont1.1	172200	A	G	1	1	1	1	1	1	1	ANN=G	synonymous_variant	LOW	CIA_00149	c.888A>G	p.Gly296Gly	4-hydroxy-3-methylbut-2-enyl_diphosphate_reductase_(EC_1.17.7.4)
acUKH-supercont1.1	172256	A	G	1	1	1	1	1	1	1	ANN=G	splice_region_variant&stop_retained_variant	LOW	CIA_00149	c.944A>G	p.Ter315Ter	4-hydroxy-3-methylbut-2-enyl_diphosphate_reductase_(EC_1.17.7.4)
acUKH-supercont1.1	63030	T	C	1	1	1	1	1	1	1	ANN=C	missense_variant	MODERATE	CIA_00062	c.274T>C	p.Phe92Leu	hypothetical_protein
acUKH-supercont1.1	180059	C	T	1	1	1	1	1	1	1	ANN=T	synonymous_variant	LOW	CIA_00158	c.282C>T	p.Tyr94Tyr	Glycine_oxidase_ThiO_(EC_1.4.3.19)
acUKH-supercont1.1	66060	C	G	1	1	1	1	1	1	1	ANN=G	missense_variant	MODERATE	CIA_00067	c.81C>G	p.His27Gln	hypothetical_protein
acUKH-supercont1.1	180173	A	C	1	1	1	1	1	1	1	ANN=C	synonymous_variant	LOW	CIA_00158	c.396A>C	p.Ala132Ala	Glycine_oxidase_ThiO_(EC_1.4.3.19)
acUKH-supercont1.1	180275	GT	AC	1	1	1	1	1	1	1	ANN=AC	synonymous_variant	LOW	CIA_00158	c.498_499delGTinsAC	p.168	Glycine_oxidase_ThiO_(EC_1.4.3.19)
acUKH-supercont1.1	180284	A	G	1	1	1	1	1	1	1	ANN=G	synonymous_variant	LOW	CIA_00158	c.507A>G	p.Glu169Glu	Glycine_oxidase_ThiO_(EC_1.4.3.19)
acUKH-supercont1.1	66366	G	T	1	1	1	1	1	1	1	ANN=T	missense_variant	MODERATE	CIA_00067	c.387G>T	p.Gln129His	hypothetical_protein
acUKH-supercont1.1	180383	A	G	1	1	1	1	1	1	1	ANN=G	synonymous_variant	LOW	CIA_00158	c.606A>G	p.Ala202Ala	Glycine_oxidase_ThiO_(EC_1.4.3.19)
acUKH-supercont1.1	180449	T	G	1	1	1	1	1	1	1	ANN=G	synonymous_variant	LOW	CIA_00158	c.672T>G	p.Gly224Gly	Glycine_oxidase_ThiO_(EC_1.4.3.19)
acUKH-supercont1.1	66454	G	A	1	1	1	1	1	1	1	ANN=A	missense_variant	MODERATE	CIA_00067	c.475G>A	p.Ala159Thr	hypothetical_protein
acUKH-supercont1.1	181017	T	C	1	1	1	1	1	1	1	ANN=C	synonymous_variant	LOW	CIA_00159	c.1239A>G	p.Ala413Ala	Type_IV_fimbriae_expression_regulatory_protein_PilR
acUKH-supercont1.1	181071	G	T	1	1	1	1	1	1	1	ANN=T	synonymous_variant	LOW	CIA_00159	c.1185C>A	p.Ile395Ile	Type_IV_fimbriae_expression_regulatory_protein_PilR
acUKH-supercont1.1	181167	A	G	1	1	1	1	1	1	1	ANN=G	synonymous_variant	LOW	CIA_00159	c.1089T>C	p.Tyr363Tyr	Type_IV_fimbriae_expression_regulatory_protein_PilR
acUKH-supercont1.1	181344	T	C	1	1	1	1	1	1	1	ANN=C	synonymous_variant	LOW	CIA_00159	c.912A>G	p.Pro304Pro	Type_IV_fimbriae_expression_regulatory_protein_PilR
acUKH-supercont1.1	181572	A	G	1	1	1	1	1	1	1	ANN=G	synonymous_variant	LOW	CIA_00159	c.684T>C	p.Gly228Gly	Type_IV_fimbriae_expression_regulatory_protein_PilR
acUKH-supercont1.1	181662	C	T	1	1	1	1	1	1	1	ANN=T	synonymous_variant	LOW	CIA_00159	c.594G>A	p.Glu198Glu	Type_IV_fimbriae_expression_regulatory_protein_PilR
acUKH-supercont1.1	181746	T	C	1	1	1	1	1	1	1	ANN=C	synonymous_variant	LOW	CIA_00159	c.510A>G	p.Glu170Glu	Type_IV_fimbriae_expression_regulatory_protein_PilR
acUKH-supercont1.1	181758	G	A	1	1	1	1	1	1	1	ANN=A	synonymous_variant	LOW	CIA_00159	c.498C>T	p.Gly166Gly	Type_IV_fimbriae_expression_regulatory_protein_PilR
acUKH-supercont1.1	181899	T	C	1	1	1	1	1	1	1	ANN=C	synonymous_variant	LOW	CIA_00159	c.357A>G	p.Leu119Leu	Type_IV_fimbriae_expression_regulatory_protein_PilR
acUKH-supercont1.1	182443	G	A	1	1	1	1	1	1	1	ANN=A	synonymous_variant	LOW	CIA_00160	c.1420C>T	p.Leu474Leu	Two-component_sensor_PilS
acUKH-supercont1.1	66873	G	C	1	1	1	1	1	1	1	ANN=C	missense_variant	MODERATE	CIA_00068	c.1863C>G	p.Asp621Glu	Methyl-accepting_chemotaxis_sensor/transducer_protein
acUKH-supercont1.1	182933	A	G	1	1	1	1	1	1	1	ANN=G	synonymous_variant	LOW	CIA_00160	c.930T>C	p.Leu310Leu	Two-component_sensor_PilS
acUKH-supercont1.1	183233	G	A	1	1	1	1	1	1	1	ANN=A	synonymous_variant	LOW	CIA_00160	c.630C>T	p.Leu210Leu	Two-component_sensor_PilS
acUKH-supercont1.1	183347	A	G	1	1	1	1	1	1	1	ANN=G	synonymous_variant	LOW	CIA_00160	c.516T>C	p.Ala172Ala	Two-component_sensor_PilS
acUKH-supercont1.1	183644	C	T	1	1	1	1	1	1	1	ANN=T	synonymous_variant	LOW	CIA_00160	c.219G>A	p.Ser73Ser	Two-component_sensor_PilS
acUKH-supercont1.1	184156	A	C	1	1	1	1	1	1	1	ANN=C	intergenic_region	MODIFIER	CIA_00161-CIA_00162	n.184156A>C		hypothetical_protein
acUKH-supercont1.1	184296	A	G	1	1	1	1	1	1	1	ANN=G	synonymous_variant	LOW	CIA_00162	c.984T>C	p.Gly328Gly	Outer_membrane_beta-barrel_assembly_protein_BamD
acUKH-supercont1.1	184362	C	T	1	1	1	1	1	1	1	ANN=T	synonymous_variant	LOW	CIA_00162	c.918G>A	p.Lys306Lys	Outer_membrane_beta-barrel_assembly_protein_BamD
acUKH-supercont1.1	184425	C	T	1	1	1	1	1	1	1	ANN=T	synonymous_variant	LOW	CIA_00162	c.855G>A	p.Gln285Gln	Outer_membrane_beta-barrel_assembly_protein_BamD
acUKH-supercont1.1	184458	T	C	1	1	1	1	1	1	1	ANN=C	synonymous_variant	LOW	CIA_00162	c.822A>G	p.Glu274Glu	Outer_membrane_beta-barrel_assembly_protein_BamD
acUKH-supercont1.1	184563	C	G	1	1	1	1	1	1	1	ANN=G	synonymous_variant	LOW	CIA_00162	c.717G>C	p.Leu239Leu	Outer_membrane_beta-barrel_assembly_protein_BamD
acUKH-supercont1.1	184947	TTTG	CTTA	1	1	1	1	1	1	1	ANN=CTTA	synonymous_variant	LOW	CIA_00162	c.330_333delCAAAinsTAAG	p.112	Outer_membrane_beta-barrel_assembly_protein_BamD
acUKH-supercont1.1	185106	T	C	1	1	1	1	1	1	1	ANN=C	synonymous_variant	LOW	CIA_00162	c.174A>G	p.Glu58Glu	Outer_membrane_beta-barrel_assembly_protein_BamD
acUKH-supercont1.1	185709	T	C	1	1	1	1	1	1	1	ANN=C	synonymous_variant	LOW	CIA_00163	c.285T>C	p.Ile95Ile	LSU_rRNA_pseudouridine(1911/1915/1917)_synthase_(EC_5.4.99.23)
acUKH-supercont1.1	186150	T	C	1	1	1	1	1	1	1	ANN=C	synonymous_variant	LOW	CIA_00163	c.726T>C	p.Ile242Ile	LSU_rRNA_pseudouridine(1911/1915/1917)_synthase_(EC_5.4.99.23)
acUKH-supercont1.1	186240	A	G	1	1	1	1	1	1	1	ANN=G	synonymous_variant	LOW	CIA_00163	c.816A>G	p.Glu272Glu	LSU_rRNA_pseudouridine(1911/1915/1917)_synthase_(EC_5.4.99.23)
acUKH-supercont1.1	186384	T	A	1	1	1	1	1	1	1	ANN=A	initiator_codon_variant	LOW	CIA_00164	c.1T>A	p.Leu1?	FIG00003370:_Multicopper_polyphenol_oxidase
acUKH-supercont1.1	67841	T	C	1	1	1	1	1	1	1	ANN=C	missense_variant	MODERATE	CIA_00068	c.895A>G	p.Ile299Val	Methyl-accepting_chemotaxis_sensor/transducer_protein
acUKH-supercont1.1	186554	T	C	1	1	1	1	1	1	1	ANN=C	synonymous_variant	LOW	CIA_00164	c.171T>C	p.Arg57Arg	FIG00003370:_Multicopper_polyphenol_oxidase
acUKH-supercont1.1	67874	T	C	1	1	1	1	1	1	1	ANN=C	missense_variant	MODERATE	CIA_00068	c.862A>G	p.Ser288Gly	Methyl-accepting_chemotaxis_sensor/transducer_protein
acUKH-supercont1.1	68351	C	G	1	1	1	1	1	1	1	ANN=G	missense_variant	MODERATE	CIA_00068	c.385G>C	p.Ala129Pro	Methyl-accepting_chemotaxis_sensor/transducer_protein
acUKH-supercont1.1	186734	C	G	1	1	1	1	1	1	1	ANN=G	synonymous_variant	LOW	CIA_00164	c.351C>G	p.Ala117Ala	FIG00003370:_Multicopper_polyphenol_oxidase
acUKH-supercont1.1	187016	C	T	1	1	1	1	1	1	1	ANN=T	synonymous_variant	LOW	CIA_00164	c.633C>T	p.Gly211Gly	FIG00003370:_Multicopper_polyphenol_oxidase
acUKH-supercont1.1	188323	C	T	1	1	1	1	1	1	1	ANN=T	synonymous_variant	LOW	CIA_00165	c.1056C>T	p.Gly352Gly	Chaperone_protein_ClpB_(ATP-dependent_unfoldase)
acUKH-supercont1.1	188545	C	T	1	1	1	1	1	1	1	ANN=T	synonymous_variant	LOW	CIA_00165	c.1278C>T	p.Arg426Arg	Chaperone_protein_ClpB_(ATP-dependent_unfoldase)
acUKH-supercont1.1	189163	A	C	1	1	1	1	1	1	1	ANN=C	synonymous_variant	LOW	CIA_00165	c.1896A>C	p.Ile632Ile	Chaperone_protein_ClpB_(ATP-dependent_unfoldase)
acUKH-supercont1.1	189235	C	T	1	1	1	1	1	1	1	ANN=T	synonymous_variant	LOW	CIA_00165	c.1968C>T	p.Phe656Phe	Chaperone_protein_ClpB_(ATP-dependent_unfoldase)
acUKH-supercont1.1	189436	G	A	1	1	1	1	1	1	1	ANN=A	synonymous_variant	LOW	CIA_00165	c.2169G>A	p.Ala723Ala	Chaperone_protein_ClpB_(ATP-dependent_unfoldase)
acUKH-supercont1.1	189502	G	A	1	1	1	1	1	1	1	ANN=A	synonymous_variant	LOW	CIA_00165	c.2235G>A	p.Ala745Ala	Chaperone_protein_ClpB_(ATP-dependent_unfoldase)
acUKH-supercont1.1	189547	G	A	1	1	1	1	1	1	1	ANN=A	synonymous_variant	LOW	CIA_00165	c.2280G>A	p.Val760Val	Chaperone_protein_ClpB_(ATP-dependent_unfoldase)
acUKH-supercont1.1	189673	T	C	1	1	1	1	1	1	1	ANN=C	synonymous_variant	LOW	CIA_00165	c.2406T>C	p.Ile802Ile	Chaperone_protein_ClpB_(ATP-dependent_unfoldase)
acUKH-supercont1.1	189841	GGGG	TGGA	1	1	1	1	1	1	1	ANN=TGGA	intergenic_region	MODIFIER	CIA_00165-CIA_00166	n.189841_189844delGGGGinsTGGA		Chaperone_protein_ClpB_(ATP-dependent_unfoldase)
acUKH-supercont1.1	189897	C	A	1	1	1	1	1	1	1	ANN=A	intergenic_region	MODIFIER	CIA_00165-CIA_00166	n.189897C>A		Chaperone_protein_ClpB_(ATP-dependent_unfoldase)
acUKH-supercont1.1	189936	T	C	1	1	1	1	1	1	1	ANN=C	intergenic_region	MODIFIER	CIA_00165-CIA_00166	n.189936T>C		Chaperone_protein_ClpB_(ATP-dependent_unfoldase)
acUKH-supercont1.1	190144	A	C	1	1	1	1	1	1	1	ANN=C	intergenic_region	MODIFIER	CIA_00166-CIA_00167	n.190144A>C		tRNA-Asn-GTT
acUKH-supercont1.1	190437	C	A	1	1	1	1	1	1	1	ANN=A	intergenic_region	MODIFIER	CIA_00168-CIA_00169	n.190437C>A		tRNA-Lys-TTT
acUKH-supercont1.1	190496	C	T	1	1	1	1	1	1	1	ANN=T	intergenic_region	MODIFIER	CIA_00168-CIA_00169	n.190496C>T		tRNA-Lys-TTT
acUKH-supercont1.1	190528	G	T	1	1	1	1	1	1	1	ANN=T	intergenic_region	MODIFIER	CIA_00168-CIA_00169	n.190528G>T		tRNA-Lys-TTT
acUKH-supercont1.1	190549	CGCT	CCC	1	1	1	1	1	1	1	ANN=CC	intergenic_region	MODIFIER	CIA_00168-CIA_00169	n.190550_190552delGCTinsCC		tRNA-Lys-TTT
acUKH-supercont1.1	190622	A	G	1	1	1	1	1	1	1	ANN=G	intergenic_region	MODIFIER	CIA_00168-CIA_00169	n.190622A>G		tRNA-Lys-TTT
acUKH-supercont1.1	190634	A	G	1	1	1	1	1	1	1	ANN=G	intergenic_region	MODIFIER	CIA_00168-CIA_00169	n.190634A>G		tRNA-Lys-TTT
acUKH-supercont1.1	190639	A	G	1	1	1	1	1	1	1	ANN=G	intergenic_region	MODIFIER	CIA_00168-CIA_00169	n.190639A>G		tRNA-Lys-TTT
acUKH-supercont1.1	69189	A	G	1	1	1	1	1	1	1	ANN=G	missense_variant	MODERATE	CIA_00069	c.292A>G	p.Ser98Gly	Zn-dependent_protease_with_chaperone_function_PA4632
acUKH-supercont1.1	69589	A	G	1	1	1	1	1	1	1	ANN=G	missense_variant	MODERATE	CIA_00069	c.692A>G	p.Lys231Arg	Zn-dependent_protease_with_chaperone_function_PA4632
acUKH-supercont1.1	71214	T	C	1	1	1	1	1	1	1	ANN=C	missense_variant	MODERATE	CIA_00071	c.128A>G	p.His43Arg	hypothetical_protein
acUKH-supercont1.1	73270	C	T	1	1	1	1	1	1	1	ANN=T	missense_variant	MODERATE	CIA_00073	c.583G>A	p.Gly195Ser	Lysine-specific_permease
acUKH-supercont1.1	73837	T	C	1	1	1	1	1	1	1	ANN=C	missense_variant	MODERATE	CIA_00073	c.16A>G	p.Thr6Ala	Lysine-specific_permease
acUKH-supercont1.1	74289	AG	GC	1	1	1	1	1	1	1	ANN=GC	missense_variant	MODERATE	CIA_00074	c.656_657delCTinsGC	p.Thr219Ser	16S_rRNA_(guanine(1207)-N(2))-methyltransferase_(EC_2.1.1.172)
acUKH-supercont1.1	190884	C	T	1	1	1	1	1	1	1	ANN=T	synonymous_variant	LOW	CIA_00169	c.1083G>A	p.Thr361Thr	Integrase
acUKH-supercont1.1	190893	C	T	1	1	1	1	1	1	1	ANN=T	synonymous_variant	LOW	CIA_00169	c.1074G>A	p.Arg358Arg	Integrase
acUKH-supercont1.1	75636	T	C	1	1	1	1	1	1	1	ANN=C	missense_variant	MODERATE	CIA_00075	c.391A>G	p.Ser131Gly	Glycerate_dehydrogenase_(EC_1.1.1.29)
acUKH-supercont1.1	75921	C	T	1	1	1	1	1	1	1	ANN=T	missense_variant	MODERATE	CIA_00075	c.106G>A	p.Ala36Thr	Glycerate_dehydrogenase_(EC_1.1.1.29)
acUKH-supercont1.1	77238	A	G	1	1	1	1	1	1	1	ANN=G	missense_variant	MODERATE	CIA_00076	c.892A>G	p.Ile298Val	hypothetical_protein
acUKH-supercont1.1	77272	ACGGT	GCGGC	1	1	1	1	1	1	1	ANN=GCGGC	missense_variant	MODERATE	CIA_00076	c.926_930delACGGTinsGCGGC	p.Asn309Ser	hypothetical_protein
acUKH-supercont1.2	28745	T	C	0	1	1	1	1	1	1	ANN=C	missense_variant	MODERATE	CIA_05062	c.893T>C	p.Leu298Pro	Methionyl-tRNA_formyltransferase_(EC_2.1.2.9)
acUKH-supercont1.1	190986	T	C	1	1	1	1	1	1	1	ANN=C	synonymous_variant	LOW	CIA_00169	c.981A>G	p.Gln327Gln	Integrase
acUKH-supercont1.1	191019	A	G	1	1	1	1	1	1	1	ANN=G	synonymous_variant	LOW	CIA_00169	c.948T>C	p.Asn316Asn	Integrase
acUKH-supercont1.1	191055	C	T	1	1	1	1	1	1	1	ANN=T	synonymous_variant	LOW	CIA_00169	c.912G>A	p.Leu304Leu	Integrase
acUKH-supercont1.1	191061	G	T	1	1	1	1	1	1	1	ANN=T	synonymous_variant	LOW	CIA_00169	c.906C>A	p.Ala302Ala	Integrase
acUKH-supercont1.1	77959	A	G	1	1	1	1	1	1	1	ANN=G	missense_variant	MODERATE	CIA_00076	c.1613A>G	p.Asn538Ser	hypothetical_protein
acUKH-supercont1.1	79503	G	C	1	1	1	1	1	1	1	ANN=C	missense_variant	MODERATE	CIA_00076	c.3157G>C	p.Val1053Leu	hypothetical_protein
acUKH-supercont1.1	79509	A	G	1	1	1	.	1	1	.	ANN=G	missense_variant	MODERATE	CIA_00076	c.3163A>G	p.Ser1055Gly	hypothetical_protein
acUKH-supercont1.1	87586	C	G	1	1	1	1	1	1	1	ANN=G	missense_variant	MODERATE	CIA_00077	c.40C>G	p.Arg14Gly	hypothetical_protein
acUKH-supercont1.1	87601	G	C	1	1	1	1	1	1	1	ANN=C	missense_variant	MODERATE	CIA_00077	c.55G>C	p.Val19Leu	hypothetical_protein
acUKH-supercont1.1	87918	CGGCAA	TGCCAG	1	1	1	1	1	1	1	ANN=TGCCAG	missense_variant	MODERATE	CIA_00077	c.372_377delCGGCAAinsTGCCAG	p.GlyLys125AlaArg	hypothetical_protein
acUKH-supercont1.1	87952	AGC	GCA	1	1	1	1	1	1	1	ANN=GCA	missense_variant	MODERATE	CIA_00077	c.406_408delAGCinsGCA	p.Ser136Ala	hypothetical_protein
acUKH-supercont1.1	91115	G	A	1	1	1	1	1	1	1	ANN=A	missense_variant	MODERATE	CIA_00079	c.214G>A	p.Glu72Lys	Hemolysin_activation/secretion_protein
acUKH-supercont1.1	91196	A	G	1	1	1	1	1	1	1	ANN=G	missense_variant	MODERATE	CIA_00079	c.295A>G	p.Lys99Glu	Hemolysin_activation/secretion_protein
acUKH-supercont1.1	91266	AT	TC	1	1	1	1	1	1	1	ANN=TC	missense_variant	MODERATE	CIA_00079	c.365_366delATinsTC	p.Tyr122Phe	Hemolysin_activation/secretion_protein
acUKH-supercont1.1	209073	G	T	1	1	1	1	1	1	1	ANN=T	synonymous_variant	LOW	CIA_00183	c.360C>A	p.Ala120Ala	Protein-disulfide_isomerase
acUKH-supercont1.1	209079	G	A	1	1	1	1	1	1	1	ANN=A	synonymous_variant	LOW	CIA_00183	c.354C>T	p.Ala118Ala	Protein-disulfide_isomerase
acUKH-supercont1.1	92165	G	A	1	1	1	1	1	1	1	ANN=A	missense_variant	MODERATE	CIA_00079	c.1264G>A	p.Val422Ile	Hemolysin_activation/secretion_protein
acUKH-supercont1.1	95313	CCGAA	TCGAG	1	1	1	1	1	1	1	ANN=TCGAG	missense_variant	MODERATE	CIA_00082	c.332_336delCCGAAinsTCGAG	p.Ala111Val	Aerobic-type_carbon_monoxide_dehydrogenase,_large_subunit_CoxL/CutL_homologs
acUKH-supercont1.1	209280	A	G	1	1	1	1	1	1	1	ANN=G	synonymous_variant	LOW	CIA_00183	c.153T>C	p.Asp51Asp	Protein-disulfide_isomerase
acUKH-supercont1.1	95516	G	A	1	1	1	1	1	1	1	ANN=A	missense_variant	MODERATE	CIA_00082	c.535G>A	p.Val179Ile	Aerobic-type_carbon_monoxide_dehydrogenase,_large_subunit_CoxL/CutL_homologs
acUKH-supercont1.1	248580	ACAC	GCAG	1	1	1	1	1	1	1	ANN=GCAG	intergenic_region	MODIFIER	CIA_00218-CIA_00219	n.248580_248583delACACinsGCAG		Mobile_element_protein
acUKH-supercont1.1	248588	G	A	1	1	1	1	1	1	1	ANN=A	intergenic_region	MODIFIER	CIA_00218-CIA_00219	n.248588G>A		Mobile_element_protein
acUKH-supercont1.1	248616	GTTC	CTTT	1	1	1	1	1	1	1	ANN=CTTT	intergenic_region	MODIFIER	CIA_00218-CIA_00219	n.248616_248619delGTTCinsCTTT		Mobile_element_protein
acUKH-supercont1.1	248624	G	A	1	1	1	1	1	1	1	ANN=A	intergenic_region	MODIFIER	CIA_00218-CIA_00219	n.248624G>A		Mobile_element_protein
acUKH-supercont1.1	248633	T	A	1	1	1	1	1	1	1	ANN=A	intergenic_region	MODIFIER	CIA_00218-CIA_00219	n.248633T>A		Mobile_element_protein
acUKH-supercont1.1	96258	C	T	1	1	1	1	1	1	1	ANN=T	missense_variant	MODERATE	CIA_00082	c.1277C>T	p.Thr426Ile	Aerobic-type_carbon_monoxide_dehydrogenase,_large_subunit_CoxL/CutL_homologs
acUKH-supercont1.1	271972	G	A	1	1	1	1	1	1	1	ANN=A	synonymous_variant	LOW	CIA_00245	c.291C>T	p.Tyr97Tyr	hypothetical_protein
acUKH-supercont1.1	272092	A	G	1	1	1	1	1	1	1	ANN=G	synonymous_variant	LOW	CIA_00245	c.171T>C	p.Tyr57Tyr	hypothetical_protein
acUKH-supercont1.1	272149	A	G	1	1	1	1	1	1	1	ANN=G	synonymous_variant	LOW	CIA_00245	c.114T>C	p.Leu38Leu	hypothetical_protein
acUKH-supercont1.1	272176	G	A	1	1	1	1	1	1	1	ANN=A	synonymous_variant	LOW	CIA_00245	c.87C>T	p.Phe29Phe	hypothetical_protein
acUKH-supercont1.1	272188	G	A	1	1	1	1	1	1	1	ANN=A	synonymous_variant	LOW	CIA_00245	c.75C>T	p.Ala25Ala	hypothetical_protein
acUKH-supercont1.1	272197	A	G	1	1	1	1	1	1	1	ANN=G	synonymous_variant	LOW	CIA_00245	c.66T>C	p.Ala22Ala	hypothetical_protein
acUKH-supercont1.1	272227	C	T	1	1	1	1	1	1	1	ANN=T	synonymous_variant	LOW	CIA_00245	c.36G>A	p.Leu12Leu	hypothetical_protein
acUKH-supercont1.1	272266	GG	AA	1	1	1	1	1	1	1	ANN=AA	intergenic_region	MODIFIER	CIA_00245-CIA_00246	n.272266_272267delGGinsAA		hypothetical_protein
acUKH-supercont1.1	272292	G	A	1	1	1	1	1	1	1	ANN=A	intergenic_region	MODIFIER	CIA_00245-CIA_00246	n.272292G>A		hypothetical_protein
acUKH-supercont1.1	272303	TC	GT	1	1	1	1	1	1	1	ANN=GT	intergenic_region	MODIFIER	CIA_00245-CIA_00246	n.272303_272304delTCinsGT		hypothetical_protein
acUKH-supercont1.1	272310	CGCA	TGCC	1	1	1	1	1	1	1	ANN=TGCC	intergenic_region	MODIFIER	CIA_00245-CIA_00246	n.272310_272313delCGCAinsTGCC		hypothetical_protein
acUKH-supercont1.1	272428	CCTAA	CCTACTAA	1	1	1	1	1	1	1	ANN=CCTACTAA	intergenic_region	MODIFIER	CIA_00245-CIA_00246	n.272431_272432insCTA		hypothetical_protein
acUKH-supercont1.1	272435	C	G	1	1	1	1	1	1	1	ANN=G	intergenic_region	MODIFIER	CIA_00245-CIA_00246	n.272435C>G		hypothetical_protein
acUKH-supercont1.1	272440	C	T	1	1	1	1	1	1	1	ANN=T	intergenic_region	MODIFIER	CIA_00245-CIA_00246	n.272440C>T		hypothetical_protein
acUKH-supercont1.1	272470	A	G	1	1	1	1	1	1	1	ANN=G	intergenic_region	MODIFIER	CIA_00245-CIA_00246	n.272470A>G		hypothetical_protein
acUKH-supercont1.1	272486	GTT	GT	1	1	1	1	1	1	1	ANN=GT	intergenic_region	MODIFIER	CIA_00245-CIA_00246	n.272488delT		hypothetical_protein
acUKH-supercont1.1	272495	T	C	1	1	1	1	1	1	1	ANN=C	intergenic_region	MODIFIER	CIA_00245-CIA_00246	n.272495T>C		hypothetical_protein
acUKH-supercont1.1	272521	T	A	1	1	1	1	1	1	1	ANN=A	intergenic_region	MODIFIER	CIA_00245-CIA_00246	n.272521T>A		hypothetical_protein
acUKH-supercont1.1	272560	A	G	1	1	1	1	1	1	1	ANN=G	intergenic_region	MODIFIER	CIA_00245-CIA_00246	n.272560A>G		hypothetical_protein
acUKH-supercont1.1	272593	C	G	1	1	1	1	1	1	1	ANN=G	intergenic_region	MODIFIER	CIA_00245-CIA_00246	n.272593C>G		hypothetical_protein
acUKH-supercont1.1	272617	A	C	1	1	1	1	1	1	1	ANN=C	intergenic_region	MODIFIER	CIA_00245-CIA_00246	n.272617A>C		hypothetical_protein
acUKH-supercont1.1	272653	AT	GC	1	1	1	1	1	1	1	ANN=GC	intergenic_region	MODIFIER	CIA_00245-CIA_00246	n.272653_272654delATinsGC		hypothetical_protein
acUKH-supercont1.1	272685	G	A	1	1	1	1	1	1	1	ANN=A	intergenic_region	MODIFIER	CIA_00245-CIA_00246	n.272685G>A		hypothetical_protein
acUKH-supercont1.1	272721	A	G	1	1	1	1	1	1	1	ANN=G	intergenic_region	MODIFIER	CIA_00245-CIA_00246	n.272721A>G		hypothetical_protein
acUKH-supercont1.1	272737	A	G	1	1	1	1	1	1	1	ANN=G	intergenic_region	MODIFIER	CIA_00245-CIA_00246	n.272737A>G		hypothetical_protein
acUKH-supercont1.1	272761	A	C	1	1	1	1	1	1	1	ANN=C	intergenic_region	MODIFIER	CIA_00245-CIA_00246	n.272761A>C		hypothetical_protein
acUKH-supercont1.1	272770	A	T	1	1	1	1	1	1	1	ANN=T	intergenic_region	MODIFIER	CIA_00245-CIA_00246	n.272770A>T		hypothetical_protein
acUKH-supercont1.1	272792	G	T	1	1	1	1	1	1	1	ANN=T	intergenic_region	MODIFIER	CIA_00245-CIA_00246	n.272792G>T		hypothetical_protein
acUKH-supercont1.1	272825	A	G	1	1	1	1	1	1	1	ANN=G	intergenic_region	MODIFIER	CIA_00245-CIA_00246	n.272825A>G		hypothetical_protein
acUKH-supercont1.1	272842	ATAC	GTAT	1	1	1	1	1	1	1	ANN=GTAT	intergenic_region	MODIFIER	CIA_00245-CIA_00246	n.272842_272845delATACinsGTAT		hypothetical_protein
acUKH-supercont1.1	272862	A	G	1	1	1	1	1	1	1	ANN=G	intergenic_region	MODIFIER	CIA_00245-CIA_00246	n.272862A>G		hypothetical_protein
acUKH-supercont1.1	272868	C	T	1	1	1	1	1	1	1	ANN=T	intergenic_region	MODIFIER	CIA_00245-CIA_00246	n.272868C>T		hypothetical_protein
acUKH-supercont1.1	96993	C	A	1	1	1	1	1	1	1	ANN=A	missense_variant	MODERATE	CIA_00082	c.2012C>A	p.Ala671Glu	Aerobic-type_carbon_monoxide_dehydrogenase,_large_subunit_CoxL/CutL_homologs
acUKH-supercont1.1	272903	G	A	1	1	1	1	1	1	1	ANN=A	synonymous_variant	LOW	CIA_00246	c.1479C>T	p.Asn493Asn	colicin/pyosin_nuclease_family_protein
acUKH-supercont1.1	97635	A	G	1	1	1	1	1	1	1	ANN=G	missense_variant	MODERATE	CIA_00082	c.2654A>G	p.Asn885Ser	Aerobic-type_carbon_monoxide_dehydrogenase,_large_subunit_CoxL/CutL_homologs
acUKH-supercont1.1	272975	G	A	1	1	1	1	1	1	1	ANN=A	synonymous_variant	LOW	CIA_00246	c.1407C>T	p.Ile469Ile	colicin/pyosin_nuclease_family_protein
acUKH-supercont1.1	272993	C	T	1	1	1	1	1	1	1	ANN=T	synonymous_variant	LOW	CIA_00246	c.1389G>A	p.Thr463Thr	colicin/pyosin_nuclease_family_protein
acUKH-supercont1.1	98559	A	G	1	1	1	1	1	1	1	ANN=G	missense_variant	MODERATE	CIA_00084	c.212A>G	p.Asn71Ser	Putative_diheme_cytochrome_c-553
acUKH-supercont1.1	273272	T	C	1	1	1	1	1	1	1	ANN=C	synonymous_variant	LOW	CIA_00246	c.1110A>G	p.Lys370Lys	colicin/pyosin_nuclease_family_protein
acUKH-supercont1.1	99146	G	A	1	1	1	1	1	1	1	ANN=A	missense_variant	MODERATE	CIA_00084	c.799G>A	p.Gly267Ser	Putative_diheme_cytochrome_c-553
acUKH-supercont1.1	99558	C	T	1	1	1	1	1	1	1	ANN=T	missense_variant	MODERATE	CIA_00084	c.1211C>T	p.Thr404Met	Putative_diheme_cytochrome_c-553
acUKH-supercont1.1	273353	T	C	1	1	1	1	1	1	1	ANN=C	synonymous_variant	LOW	CIA_00246	c.1029A>G	p.Ser343Ser	colicin/pyosin_nuclease_family_protein
acUKH-supercont1.1	99573	T	C	1	1	1	1	1	1	1	ANN=C	missense_variant	MODERATE	CIA_00084	c.1226T>C	p.Val409Ala	Putative_diheme_cytochrome_c-553
acUKH-supercont1.1	99629	C	A	1	1	1	1	1	1	1	ANN=A	missense_variant	MODERATE	CIA_00085	c.31C>A	p.Gln11Lys	Xanthine_and_CO_dehydrogenases_maturation_factor,_XdhC/CoxF_family
acUKH-supercont1.1	99738	ACGGCCAC	GCGGTGAA	1	1	1	1	1	1	1	ANN=GCGGTGAA	missense_variant	MODERATE	CIA_00085	c.140_147delACGGCCACinsGCGGTGAA	p.AsnGlyHis47SerGlyGlu	Xanthine_and_CO_dehydrogenases_maturation_factor,_XdhC/CoxF_family
acUKH-supercont1.1	99869	GTG	ATC	1	1	1	1	1	1	1	ANN=ATC	missense_variant	MODERATE	CIA_00085	c.271_273delGTGinsATC	p.Val91Ile	Xanthine_and_CO_dehydrogenases_maturation_factor,_XdhC/CoxF_family
acUKH-supercont1.1	273754	T	G	1	1	1	1	1	1	1	ANN=G	synonymous_variant	LOW	CIA_00246	c.628A>C	p.Arg210Arg	colicin/pyosin_nuclease_family_protein
acUKH-supercont1.1	100070	C	T	1	1	1	1	1	1	1	ANN=T	missense_variant	MODERATE	CIA_00085	c.472C>T	p.Arg158Cys	Xanthine_and_CO_dehydrogenases_maturation_factor,_XdhC/CoxF_family
acUKH-supercont1.1	273803	C	T	1	1	1	1	1	1	1	ANN=T	synonymous_variant	LOW	CIA_00246	c.579G>A	p.Ala193Ala	colicin/pyosin_nuclease_family_protein
acUKH-supercont1.1	100214	C	G	1	1	1	1	1	1	1	ANN=G	missense_variant	MODERATE	CIA_00085	c.616C>G	p.Leu206Val	Xanthine_and_CO_dehydrogenases_maturation_factor,_XdhC/CoxF_family
acUKH-supercont1.1	274256	C	T	1	1	1	1	1	1	1	ANN=T	synonymous_variant	LOW	CIA_00246	c.126G>A	p.Leu42Leu	colicin/pyosin_nuclease_family_protein
acUKH-supercont1.1	274430	C	T	1	1	1	1	1	1	1	ANN=T	intergenic_region	MODIFIER	CIA_00246-CIA_00247	n.274430C>T		colicin/pyosin_nuclease_family_protein
acUKH-supercont1.1	274462	T	C	1	1	1	1	1	1	1	ANN=C	intergenic_region	MODIFIER	CIA_00246-CIA_00247	n.274462T>C		colicin/pyosin_nuclease_family_protein
acUKH-supercont1.1	274470	G	A	1	1	1	1	1	1	1	ANN=A	intergenic_region	MODIFIER	CIA_00246-CIA_00247	n.274470G>A		colicin/pyosin_nuclease_family_protein
acUKH-supercont1.1	274514	G	T	1	1	1	1	1	1	1	ANN=T	intergenic_region	MODIFIER	CIA_00246-CIA_00247	n.274514G>T		colicin/pyosin_nuclease_family_protein
acUKH-supercont1.1	274543	A	G	1	1	1	1	1	1	1	ANN=G	intergenic_region	MODIFIER	CIA_00246-CIA_00247	n.274543A>G		colicin/pyosin_nuclease_family_protein
acUKH-supercont1.1	274592	A	G	1	1	1	1	1	1	1	ANN=G	intergenic_region	MODIFIER	CIA_00246-CIA_00247	n.274592A>G		colicin/pyosin_nuclease_family_protein
acUKH-supercont1.1	274610	T	G	1	1	1	1	1	1	1	ANN=G	intergenic_region	MODIFIER	CIA_00246-CIA_00247	n.274610T>G		colicin/pyosin_nuclease_family_protein
acUKH-supercont1.1	274671	C	A	1	1	1	1	1	1	1	ANN=A	intergenic_region	MODIFIER	CIA_00246-CIA_00247	n.274671C>A		colicin/pyosin_nuclease_family_protein
acUKH-supercont1.1	274689	G	T	1	1	1	1	1	1	1	ANN=T	intergenic_region	MODIFIER	CIA_00246-CIA_00247	n.274689G>T		colicin/pyosin_nuclease_family_protein
acUKH-supercont1.1	100743	G	C	1	1	1	1	1	1	1	ANN=C	missense_variant	MODERATE	CIA_00086	c.174G>C	p.Glu58Asp	Molybdenum_cofactor_cytidylyltransferase_(EC_2.7.7.76)
acUKH-supercont1.1	274896	G	A	1	1	1	1	1	1	1	ANN=A	synonymous_variant	LOW	CIA_00247	c.87C>T	p.Phe29Phe
acUKH-supercont1.1	274908	G	A	1	1	1	1	1	1	1	ANN=A	synonymous_variant	LOW	CIA_00247	c.75C>T	p.Ala25Ala
acUKH-supercont1.1	274947	C	T	1	1	1	1	1	1	1	ANN=T	synonymous_variant	LOW	CIA_00247	c.36G>A	p.Leu12Leu
acUKH-supercont1.1	274986	GG	AA	1	1	1	1	1	1	1	ANN=AA	intergenic_region	MODIFIER	CIA_00247-CIA_00248	n.274986_274987delGGinsAA
acUKH-supercont1.1	291650	G	A	.	.	.	1	.	.	.	ANN=A	synonymous_variant	LOW	CIA_00263	c.420C>T	p.Arg140Arg	hypothetical_protein
acUKH-supercont1.1	291701	G	T	.	.	.	1	.	.	.	ANN=T	synonymous_variant	LOW	CIA_00263	c.369C>A	p.Ser123Ser	hypothetical_protein
acUKH-supercont1.1	298214	C	G	1	.	1	.	1	1	1	ANN=G	intergenic_region	MODIFIER	CIA_00273-CIA_00274	n.298214C>G		ParA-like_protein
acUKH-supercont1.1	298221	T	G	1	1	1	1	1	1	1	ANN=G	intergenic_region	MODIFIER	CIA_00273-CIA_00274	n.298221T>G		ParA-like_protein
acUKH-supercont1.1	298293	A	G	1	1	1	1	1	1	1	ANN=G	intergenic_region	MODIFIER	CIA_00273-CIA_00274	n.298293A>G		ParA-like_protein
acUKH-supercont1.1	298317	GCCATTAC	ACCCTTAT	1	1	1	1	1	1	1	ANN=ACCCTTAT	intergenic_region	MODIFIER	CIA_00273-CIA_00274	n.298317_298324delGCCATTACinsACCCTTAT		ParA-like_protein
acUKH-supercont1.1	298355	TGGT	GGGG	1	1	1	1	1	1	1	ANN=GGGG	intergenic_region	MODIFIER	CIA_00273-CIA_00274	n.298355_298358delTGGTinsGGGG		ParA-like_protein
acUKH-supercont1.1	298374	A	T	1	1	1	1	1	1	1	ANN=T	intergenic_region	MODIFIER	CIA_00273-CIA_00274	n.298374A>T		ParA-like_protein
acUKH-supercont1.1	298380	TCC	TC	1	1	1	1	1	1	1	ANN=TC	intergenic_region	MODIFIER	CIA_00273-CIA_00274	n.298382delC		ParA-like_protein
acUKH-supercont1.1	298409	TCC	TC	1	1	1	1	1	1	1	ANN=TC	intergenic_region	MODIFIER	CIA_00273-CIA_00274	n.298411delC		ParA-like_protein
acUKH-supercont1.1	298491	G	A	1	1	1	1	1	1	1	ANN=A	intergenic_region	MODIFIER	CIA_00273-CIA_00274	n.298491G>A		ParA-like_protein
acUKH-supercont1.1	298525	G	T	1	1	1	1	1	1	1	ANN=T	synonymous_variant	LOW	CIA_00274	c.4227C>A	p.Pro1409Pro	Large_exoproteins_involved_in_heme_utilization_or_adhesion
acUKH-supercont1.1	298618	C	T	1	1	1	1	1	1	1	ANN=T	synonymous_variant	LOW	CIA_00274	c.4134G>A	p.Pro1378Pro	Large_exoproteins_involved_in_heme_utilization_or_adhesion
acUKH-supercont1.1	298690	G	A	1	1	1	1	1	1	1	ANN=A	synonymous_variant	LOW	CIA_00274	c.4062C>T	p.Gly1354Gly	Large_exoproteins_involved_in_heme_utilization_or_adhesion
acUKH-supercont1.1	298720	G	A	1	1	1	1	1	1	1	ANN=A	synonymous_variant	LOW	CIA_00274	c.4032C>T	p.Ala1344Ala	Large_exoproteins_involved_in_heme_utilization_or_adhesion
acUKH-supercont1.1	100805	C	T	1	1	1	1	1	1	1	ANN=T	missense_variant	MODERATE	CIA_00086	c.236C>T	p.Ser79Leu	Molybdenum_cofactor_cytidylyltransferase_(EC_2.7.7.76)
acUKH-supercont1.1	100855	C	A	1	1	1	1	1	1	1	ANN=A	missense_variant	MODERATE	CIA_00086	c.286C>A	p.Pro96Thr	Molybdenum_cofactor_cytidylyltransferase_(EC_2.7.7.76)
acUKH-supercont1.1	101051	GC	AT	1	1	1	1	1	1	1	ANN=AT	missense_variant	MODERATE	CIA_00086	c.482_483delGCinsAT	p.Arg161His	Molybdenum_cofactor_cytidylyltransferase_(EC_2.7.7.76)
acUKH-supercont1.1	298762	G	A	1	1	1	1	1	1	1	ANN=A	synonymous_variant	LOW	CIA_00274	c.3990C>T	p.Ile1330Ile	Large_exoproteins_involved_in_heme_utilization_or_adhesion
acUKH-supercont1.1	298771	GTCATAT	ATCGTAG	1	1	1	1	1	1	1	ANN=ATCGTAG	synonymous_variant	LOW	CIA_00274	c.3975_3981delATATGACinsCTACGAT	p.1328	Large_exoproteins_involved_in_heme_utilization_or_adhesion
acUKH-supercont1.1	101060	T	A	1	1	1	1	1	1	1	ANN=A	missense_variant	MODERATE	CIA_00086	c.491T>A	p.Leu164Gln	Molybdenum_cofactor_cytidylyltransferase_(EC_2.7.7.76)
acUKH-supercont1.1	101080	C	T	1	1	1	1	1	1	1	ANN=T	missense_variant	MODERATE	CIA_00086	c.511C>T	p.Arg171Cys	Molybdenum_cofactor_cytidylyltransferase_(EC_2.7.7.76)
acUKH-supercont1.1	298849	C	T	1	1	1	1	1	1	1	ANN=T	synonymous_variant	LOW	CIA_00274	c.3903G>A	p.Gly1301Gly	Large_exoproteins_involved_in_heme_utilization_or_adhesion
acUKH-supercont1.1	101153	C	A	1	1	1	1	1	1	1	ANN=A	missense_variant	MODERATE	CIA_00087	c.1118G>T	p.Gly373Val	23S_rRNA_(guanine(1835)-N(2))-methyltransferase_(EC_2.1.1.174)
acUKH-supercont1.1	101496	T	C	1	1	1	1	1	1	1	ANN=C	missense_variant	MODERATE	CIA_00087	c.775A>G	p.Thr259Ala	23S_rRNA_(guanine(1835)-N(2))-methyltransferase_(EC_2.1.1.174)
acUKH-supercont1.1	102252	G	A	1	1	1	1	1	1	1	ANN=A	missense_variant	MODERATE	CIA_00087	c.19C>T	p.Pro7Ser	23S_rRNA_(guanine(1835)-N(2))-methyltransferase_(EC_2.1.1.174)
acUKH-supercont1.1	298915	A	G	1	1	1	1	1	1	1	ANN=G	synonymous_variant	LOW	CIA_00274	c.3837T>C	p.Asn1279Asn	Large_exoproteins_involved_in_heme_utilization_or_adhesion
acUKH-supercont1.1	104236	G	T	1	1	1	1	1	1	1	ANN=T	missense_variant	MODERATE	CIA_00089	c.534G>T	p.Gln178His	Ferredoxin--NADP(+)_reductase_(EC_1.18.1.2)_@_Flavodoxin--NADP(+)_reductase_(EC_1.19.1.1)
acUKH-supercont1.1	104754	T	C	1	1	1	1	1	1	1	ANN=C	missense_variant	MODERATE	CIA_00090	c.244A>G	p.Ile82Val	Large-conductance_mechanosensitive_channel
acUKH-supercont1.1	107325	C	G	1	1	1	1	1	1	1	ANN=G	missense_variant	MODERATE	CIA_00092	c.197C>G	p.Ala66Gly	FOG:_Ankyrin_repeat
acUKH-supercont1.1	107546	A	G	1	1	1	1	1	1	1	ANN=G	missense_variant	MODERATE	CIA_00092	c.418A>G	p.Lys140Glu	FOG:_Ankyrin_repeat
acUKH-supercont1.1	107667	A	G	1	1	1	1	1	1	1	ANN=G	missense_variant	MODERATE	CIA_00092	c.539A>G	p.Lys180Arg	FOG:_Ankyrin_repeat
acUKH-supercont1.1	298999	G	A	1	1	1	1	1	1	1	ANN=A	synonymous_variant	LOW	CIA_00274	c.3753C>T	p.Gly1251Gly	Large_exoproteins_involved_in_heme_utilization_or_adhesion
acUKH-supercont1.1	299008	ATCG	GTCA	1	1	1	1	1	1	1	ANN=GTCA	synonymous_variant	LOW	CIA_00274	c.3741_3744delCGATinsTGAC	p.1249	Large_exoproteins_involved_in_heme_utilization_or_adhesion
acUKH-supercont1.1	107845	A	G	1	1	1	1	1	1	1	ANN=G	missense_variant	MODERATE	CIA_00093	c.100A>G	p.Thr34Ala	hypothetical_protein
acUKH-supercont1.1	108109	A	C	1	1	1	1	1	1	1	ANN=C	missense_variant	MODERATE	CIA_00094	c.388T>G	p.Cys130Gly	hypothetical_protein
acUKH-supercont1.1	299098	G	A	1	1	1	1	1	1	1	ANN=A	synonymous_variant	LOW	CIA_00274	c.3654C>T	p.Tyr1218Tyr	Large_exoproteins_involved_in_heme_utilization_or_adhesion
acUKH-supercont1.1	299155	G	C	1	1	1	1	1	1	1	ANN=C	synonymous_variant	LOW	CIA_00274	c.3597C>G	p.Ala1199Ala	Large_exoproteins_involved_in_heme_utilization_or_adhesion
acUKH-supercont1.1	108262	G	A	1	1	1	1	1	1	1	ANN=A	missense_variant	MODERATE	CIA_00094	c.235C>T	p.Pro79Ser	hypothetical_protein
acUKH-supercont1.1	299362	G	T	1	1	1	1	1	1	1	ANN=T	synonymous_variant	LOW	CIA_00274	c.3390C>A	p.Gly1130Gly	Large_exoproteins_involved_in_heme_utilization_or_adhesion
acUKH-supercont1.1	299404	G	A	1	1	1	1	1	1	1	ANN=A	synonymous_variant	LOW	CIA_00274	c.3348C>T	p.Asn1116Asn	Large_exoproteins_involved_in_heme_utilization_or_adhesion
acUKH-supercont1.1	108283	G	C	1	1	1	1	1	1	1	ANN=C	missense_variant	MODERATE	CIA_00094	c.214C>G	p.His72Asp	hypothetical_protein
acUKH-supercont1.1	299553	A	G	1	1	1	1	1	1	1	ANN=G	synonymous_variant	LOW	CIA_00274	c.3199T>C	p.Leu1067Leu	Large_exoproteins_involved_in_heme_utilization_or_adhesion
acUKH-supercont1.1	112318	T	A	1	1	1	1	1	1	1	ANN=A	missense_variant	MODERATE	CIA_00098	c.921T>A	p.Asp307Glu	Carbon_starvation_protein_A
acUKH-supercont1.1	114475	A	C	1	1	1	1	1	1	1	ANN=C	missense_variant	MODERATE	CIA_00100	c.700A>C	p.Ser234Arg	Metal-binding_GTPase_YjiA
acUKH-supercont1.1	114806	G	A	1	1	1	1	1	1	1	ANN=A	missense_variant	MODERATE	CIA_00101	c.10G>A	p.Asp4Asn	Dehydrogenases_with_different_specificities_(related_to_short-chain_alcohol_dehydrogenases)
acUKH-supercont1.1	299854	G	A	1	1	1	1	1	1	1	ANN=A	synonymous_variant	LOW	CIA_00274	c.2898C>T	p.Ser966Ser	Large_exoproteins_involved_in_heme_utilization_or_adhesion
acUKH-supercont1.1	114832	G	C	1	1	1	1	1	1	1	ANN=C	missense_variant	MODERATE	CIA_00101	c.36G>C	p.Glu12Asp	Dehydrogenases_with_different_specificities_(related_to_short-chain_alcohol_dehydrogenases)
acUKH-supercont1.1	300079	ACTA	GCTG	1	1	1	1	1	1	1	ANN=GCTG	synonymous_variant	LOW	CIA_00274	c.2670_2673delTAGTinsCAGC	p.892	Large_exoproteins_involved_in_heme_utilization_or_adhesion
acUKH-supercont1.1	300094	T	C	1	1	1	1	1	1	1	ANN=C	synonymous_variant	LOW	CIA_00274	c.2658A>G	p.Ala886Ala	Large_exoproteins_involved_in_heme_utilization_or_adhesion
acUKH-supercont1.1	115308	T	C	1	1	1	1	1	1	1	ANN=C	missense_variant	MODERATE	CIA_00102	c.1195A>G	p.Asn399Asp	Serine_hydroxymethyltransferase_(EC_2.1.2.1)
acUKH-supercont1.1	300304	A	G	1	1	1	1	1	1	1	ANN=G	synonymous_variant	LOW	CIA_00274	c.2448T>C	p.Gly816Gly	Large_exoproteins_involved_in_heme_utilization_or_adhesion
acUKH-supercont1.1	300316	C	G	1	1	1	1	1	1	1	ANN=G	synonymous_variant	LOW	CIA_00274	c.2436G>C	p.Val812Val	Large_exoproteins_involved_in_heme_utilization_or_adhesion
acUKH-supercont1.1	300322	A	G	1	1	1	1	1	1	1	ANN=G	synonymous_variant	LOW	CIA_00274	c.2430T>C	p.Leu810Leu	Large_exoproteins_involved_in_heme_utilization_or_adhesion
acUKH-supercont1.1	115616	G	C	1	1	1	1	1	1	1	ANN=C	missense_variant	MODERATE	CIA_00102	c.887C>G	p.Thr296Ser	Serine_hydroxymethyltransferase_(EC_2.1.2.1)
acUKH-supercont1.1	300556	G	C	1	1	1	1	1	1	1	ANN=C	synonymous_variant	LOW	CIA_00274	c.2196C>G	p.Leu732Leu	Large_exoproteins_involved_in_heme_utilization_or_adhesion
acUKH-supercont1.1	300604	A	G	1	1	1	1	1	1	1	ANN=G	synonymous_variant	LOW	CIA_00274	c.2148T>C	p.Thr716Thr	Large_exoproteins_involved_in_heme_utilization_or_adhesion
acUKH-supercont1.1	300850	A	G	1	1	1	1	1	1	1	ANN=G	synonymous_variant	LOW	CIA_00274	c.1902T>C	p.Gly634Gly	Large_exoproteins_involved_in_heme_utilization_or_adhesion
acUKH-supercont1.1	119388	C	A	1	1	1	1	1	1	1	ANN=A	missense_variant	MODERATE	CIA_00103	c.1485G>T	p.Glu495Asp	Sensory_box/GGDEF_domain/EAL_domain_protein
acUKH-supercont1.1	301009	A	G	1	1	1	1	1	1	1	ANN=G	synonymous_variant	LOW	CIA_00274	c.1743T>C	p.Ile581Ile	Large_exoproteins_involved_in_heme_utilization_or_adhesion
acUKH-supercont1.1	301021	C	T	1	1	1	1	1	1	1	ANN=T	synonymous_variant	LOW	CIA_00274	c.1731G>A	p.Thr577Thr	Large_exoproteins_involved_in_heme_utilization_or_adhesion
acUKH-supercont1.1	301045	G	T	1	1	1	1	1	1	1	ANN=T	synonymous_variant	LOW	CIA_00274	c.1707C>A	p.Gly569Gly	Large_exoproteins_involved_in_heme_utilization_or_adhesion
acUKH-supercont1.1	120502	C	T	1	1	1	1	1	1	1	ANN=T	missense_variant	MODERATE	CIA_00103	c.371G>A	p.Gly124Asp	Sensory_box/GGDEF_domain/EAL_domain_protein
acUKH-supercont1.1	120580	CC	TT	1	1	1	1	1	1	1	ANN=TT	missense_variant	MODERATE	CIA_00103	c.292_293delGGinsAA	p.Gly98Asn	Sensory_box/GGDEF_domain/EAL_domain_protein
acUKH-supercont1.1	301300	C	T	1	1	1	1	1	1	1	ANN=T	synonymous_variant	LOW	CIA_00274	c.1452G>A	p.Gln484Gln	Large_exoproteins_involved_in_heme_utilization_or_adhesion
acUKH-supercont1.1	120611	T	C	1	1	1	1	1	1	1	ANN=C	missense_variant	MODERATE	CIA_00103	c.262A>G	p.Met88Val	Sensory_box/GGDEF_domain/EAL_domain_protein
acUKH-supercont1.1	121513	C	T	1	1	1	1	1	1	1	ANN=T	missense_variant	MODERATE	CIA_00104	c.167G>A	p.Gly56Asp	Transcriptional_regulator_NfxB
acUKH-supercont1.1	301438	G	A	1	1	1	1	1	1	1	ANN=A	synonymous_variant	LOW	CIA_00274	c.1314C>T	p.Gly438Gly	Large_exoproteins_involved_in_heme_utilization_or_adhesion
acUKH-supercont1.1	121618	T	C	1	1	1	1	1	1	1	ANN=C	missense_variant	MODERATE	CIA_00104	c.62A>G	p.His21Arg	Transcriptional_regulator_NfxB
acUKH-supercont1.1	302017	A	G	1	1	1	1	1	1	1	ANN=G	synonymous_variant	LOW	CIA_00274	c.735T>C	p.Leu245Leu	Large_exoproteins_involved_in_heme_utilization_or_adhesion
acUKH-supercont1.1	121978	T	C	1	1	1	1	1	1	1	ANN=C	missense_variant	MODERATE	CIA_00105	c.40T>C	p.Ser14Pro	MexC, Multidrug_efflux_system,_membrane_fusion_component_=>_MexC_of_MexCD-OprJ_system
acUKH-supercont1.1	122066	A	G	1	1	1	1	1	1	1	ANN=G	missense_variant	MODERATE	CIA_00105	c.128A>G	p.Gln43Arg	MexC, Multidrug_efflux_system,_membrane_fusion_component_=>_MexC_of_MexCD-OprJ_system
acUKH-supercont1.1	302332	A	G	1	1	1	1	1	1	1	ANN=G	synonymous_variant	LOW	CIA_00274	c.420T>C	p.Gly140Gly	Large_exoproteins_involved_in_heme_utilization_or_adhesion
acUKH-supercont1.1	302491	A	G	1	1	1	1	1	1	1	ANN=G	synonymous_variant	LOW	CIA_00274	c.261T>C	p.Thr87Thr	Large_exoproteins_involved_in_heme_utilization_or_adhesion
acUKH-supercont1.1	302823	G	A	1	1	1	1	1	1	1	ANN=A	synonymous_variant	LOW	CIA_00275	c.1603C>T	p.Leu535Leu	Hemolysin_activation/secretion_protein
acUKH-supercont1.1	122768	G	A	1	1	1	1	1	1	1	ANN=A	missense_variant	MODERATE	CIA_00105	c.830G>A	p.Arg277His	MexC, Multidrug_efflux_system,_membrane_fusion_component_=>_MexC_of_MexCD-OprJ_system
acUKH-supercont1.1	302995	T	G	1	1	1	1	1	1	1	ANN=G	synonymous_variant	LOW	CIA_00275	c.1431A>C	p.Gly477Gly	Hemolysin_activation/secretion_protein
acUKH-supercont1.1	122971	A	G	1	1	1	1	1	1	1	ANN=G	missense_variant	MODERATE	CIA_00105	c.1033A>G	p.Thr345Ala	MexC, Multidrug_efflux_system,_membrane_fusion_component_=>_MexC_of_MexCD-OprJ_system
acUKH-supercont1.1	122985	GTCCGT	ACCTGC	1	1	1	1	1	1	1	ANN=ACCTGC	missense_variant	MODERATE	CIA_00105	c.1047_1052delGTCCGTinsACCTGC	p.SerVal350ProAla	MexC, Multidrug_efflux_system,_membrane_fusion_component_=>_MexC_of_MexCD-OprJ_system
acUKH-supercont1.1	303532	G	A	1	1	1	1	1	1	1	ANN=A	synonymous_variant	LOW	CIA_00275	c.894C>T	p.Ser298Ser	Hemolysin_activation/secretion_protein
acUKH-supercont1.1	303679	A	G	1	1	1	1	1	1	1	ANN=G	synonymous_variant	LOW	CIA_00275	c.747T>C	p.Asp249Asp	Hemolysin_activation/secretion_protein
acUKH-supercont1.1	303934	G	C	1	1	1	1	1	1	1	ANN=C	synonymous_variant	LOW	CIA_00275	c.492C>G	p.Ser164Ser	Hemolysin_activation/secretion_protein
acUKH-supercont1.1	123290	G	C	1	1	1	1	1	1	1	ANN=C	missense_variant	MODERATE	CIA_00106	c.260G>C	p.Ser87Thr	MexD, Multidrug_efflux_system,_inner_membrane_proton/drug_antiporter_(RND_type)_=>_MexD_of_MexCD-OprJ_system
acUKH-supercont1.1	123493	A	G	1	1	1	1	1	1	1	ANN=G	missense_variant	MODERATE	CIA_00106	c.463A>G	p.Thr155Ala	MexD, Multidrug_efflux_system,_inner_membrane_proton/drug_antiporter_(RND_type)_=>_MexD_of_MexCD-OprJ_system
acUKH-supercont1.1	125007	CA	GG	1	1	1	1	1	1	1	ANN=GG	missense_variant	MODERATE	CIA_00106	c.1977_1978delCAinsGG	p.Ile660Val	MexD, Multidrug_efflux_system,_inner_membrane_proton/drug_antiporter_(RND_type)_=>_MexD_of_MexCD-OprJ_system
acUKH-supercont1.1	125035	G	A	1	1	1	1	1	1	1	ANN=A	missense_variant	MODERATE	CIA_00106	c.2005G>A	p.Asp669Asn	MexD, Multidrug_efflux_system,_inner_membrane_proton/drug_antiporter_(RND_type)_=>_MexD_of_MexCD-OprJ_system
acUKH-supercont1.1	304422	G	A	1	1	1	1	1	1	1	ANN=A	synonymous_variant	LOW	CIA_00275	c.4C>T	p.Leu2Leu	Hemolysin_activation/secretion_protein
acUKH-supercont1.1	304475	T	G	1	1	1	1	1	1	1	ANN=G	intergenic_region	MODIFIER	CIA_00275-CIA_00276	n.304475T>G		Hemolysin_activation/secretion_protein
acUKH-supercont1.1	304497	T	C	1	1	1	1	1	1	1	ANN=C	intergenic_region	MODIFIER	CIA_00275-CIA_00276	n.304497T>C		Hemolysin_activation/secretion_protein
acUKH-supercont1.1	304504	C	T	1	1	1	1	1	1	1	ANN=T	intergenic_region	MODIFIER	CIA_00275-CIA_00276	n.304504C>T		Hemolysin_activation/secretion_protein
acUKH-supercont1.1	304510	G	A	1	1	1	1	1	1	1	ANN=A	intergenic_region	MODIFIER	CIA_00275-CIA_00276	n.304510G>A		Hemolysin_activation/secretion_protein
acUKH-supercont1.1	304516	CGGC	AGGT	1	1	1	1	1	1	1	ANN=AGGT	intergenic_region	MODIFIER	CIA_00275-CIA_00276	n.304516_304519delCGGCinsAGGT		Hemolysin_activation/secretion_protein
acUKH-supercont1.1	304604	A	G	1	1	1	1	1	1	1	ANN=G	intergenic_region	MODIFIER	CIA_00275-CIA_00276	n.304604A>G		Hemolysin_activation/secretion_protein
acUKH-supercont1.1	304623	TCG	TG	1	1	1	1	1	1	1	ANN=TG	intergenic_region	MODIFIER	CIA_00275-CIA_00276	n.304624delC		Hemolysin_activation/secretion_protein
acUKH-supercont1.1	304672	G	A	1	1	1	1	1	1	1	ANN=A	intergenic_region	MODIFIER	CIA_00275-CIA_00276	n.304672G>A		Hemolysin_activation/secretion_protein
acUKH-supercont1.1	304710	G	T	1	1	1	1	1	1	1	ANN=T	intergenic_region	MODIFIER	CIA_00275-CIA_00276	n.304710G>T		Hemolysin_activation/secretion_protein
acUKH-supercont1.1	304792	T	A	1	1	1	1	1	1	1	ANN=A	intergenic_region	MODIFIER	CIA_00275-CIA_00276	n.304792T>A		Hemolysin_activation/secretion_protein
acUKH-supercont1.1	304919	A	G	1	1	1	1	1	1	1	ANN=G	intergenic_region	MODIFIER	CIA_00275-CIA_00276	n.304919A>G		Hemolysin_activation/secretion_protein
acUKH-supercont1.1	304941	TCCGTC	GCCGTTC	1	1	1	1	1	1	1	ANN=GCCGTTC	intergenic_region	MODIFIER	CIA_00275-CIA_00276	n.304941_304946delTCCGTCinsGCCGTTC		Hemolysin_activation/secretion_protein
acUKH-supercont1.1	304955	CGGT	AGGG	1	1	1	1	1	1	1	ANN=AGGG	intergenic_region	MODIFIER	CIA_00275-CIA_00276	n.304955_304958delCGGTinsAGGG		Hemolysin_activation/secretion_protein
acUKH-supercont1.1	304983	C	A	1	1	1	1	1	1	1	ANN=A	intergenic_region	MODIFIER	CIA_00275-CIA_00276	n.304983C>A		Hemolysin_activation/secretion_protein
acUKH-supercont1.1	305007	C	T	1	1	1	1	1	1	1	ANN=T	intergenic_region	MODIFIER	CIA_00275-CIA_00276	n.305007C>T		Hemolysin_activation/secretion_protein
acUKH-supercont1.1	305102	T	C	1	1	1	1	1	1	1	ANN=C	synonymous_variant	LOW	CIA_00276	c.84T>C	p.Ala28Ala	ATPase
acUKH-supercont1.1	305156	C	T	1	1	1	1	1	1	1	ANN=T	synonymous_variant	LOW	CIA_00276	c.138C>T	p.Gly46Gly	ATPase
acUKH-supercont1.1	305201	T	G	1	1	1	1	1	1	1	ANN=G	synonymous_variant	LOW	CIA_00276	c.183T>G	p.Gly61Gly	ATPase
acUKH-supercont1.1	305252	T	C	1	1	1	1	1	1	1	ANN=C	synonymous_variant	LOW	CIA_00276	c.234T>C	p.Ala78Ala	ATPase
acUKH-supercont1.1	125082	CGGTGGC	TAGCGGG	1	1	1	1	1	1	1	ANN=TAGCGGG	missense_variant	MODERATE	CIA_00106	c.2052_2058delCGGTGGCinsTAGCGGG	p.Gly685Ser	MexD, Multidrug_efflux_system,_inner_membrane_proton/drug_antiporter_(RND_type)_=>_MexD_of_MexCD-OprJ_system
acUKH-supercont1.1	305417	C	T	1	1	1	1	1	1	1	ANN=T	synonymous_variant	LOW	CIA_00276	c.399C>T	p.Ile133Ile	ATPase
acUKH-supercont1.1	305690	C	T	1	1	1	1	1	1	1	ANN=T	synonymous_variant	LOW	CIA_00276	c.672C>T	p.Asp224Asp	ATPase
acUKH-supercont1.1	125137	G	A	1	1	1	1	1	1	1	ANN=A	missense_variant	MODERATE	CIA_00106	c.2107G>A	p.Val703Ile	MexD, Multidrug_efflux_system,_inner_membrane_proton/drug_antiporter_(RND_type)_=>_MexD_of_MexCD-OprJ_system
acUKH-supercont1.1	125773	GCG	AGC	1	1	1	1	1	1	1	ANN=AGC	missense_variant	MODERATE	CIA_00106	c.2743_2745delGCGinsAGC	p.Ala915Ser	MexD, Multidrug_efflux_system,_inner_membrane_proton/drug_antiporter_(RND_type)_=>_MexD_of_MexCD-OprJ_system
acUKH-supercont1.1	306085	T	C	1	1	1	1	1	1	1	ANN=C	intergenic_region	MODIFIER	CIA_00276-CIA_00277	n.306085T>C		ATPase
acUKH-supercont1.1	306243	T	C	1	1	1	1	1	1	1	ANN=C	synonymous_variant	LOW	CIA_00277	c.1182A>G	p.Leu394Leu	NADH_dehydrogenase_(EC_1.6.99.3)
acUKH-supercont1.1	306288	A	G	1	1	1	1	1	1	1	ANN=G	synonymous_variant	LOW	CIA_00277	c.1137T>C	p.Asn379Asn	NADH_dehydrogenase_(EC_1.6.99.3)
acUKH-supercont1.1	306297	T	C	1	1	1	1	1	1	1	ANN=C	synonymous_variant	LOW	CIA_00277	c.1128A>G	p.Ala376Ala	NADH_dehydrogenase_(EC_1.6.99.3)
acUKH-supercont1.1	306323	A	G	1	1	1	1	1	1	1	ANN=G	synonymous_variant	LOW	CIA_00277	c.1102T>C	p.Leu368Leu	NADH_dehydrogenase_(EC_1.6.99.3)
acUKH-supercont1.1	306381	C	T	1	1	1	1	1	1	1	ANN=T	synonymous_variant	LOW	CIA_00277	c.1044G>A	p.Leu348Leu	NADH_dehydrogenase_(EC_1.6.99.3)
acUKH-supercont1.1	306507	A	G	1	1	1	1	1	1	1	ANN=G	synonymous_variant	LOW	CIA_00277	c.918T>C	p.Asp306Asp	NADH_dehydrogenase_(EC_1.6.99.3)
acUKH-supercont1.1	306609	C	T	1	1	1	1	1	1	1	ANN=T	synonymous_variant	LOW	CIA_00277	c.816G>A	p.Ala272Ala	NADH_dehydrogenase_(EC_1.6.99.3)
acUKH-supercont1.1	306642	C	T	1	1	1	1	1	1	1	ANN=T	synonymous_variant	LOW	CIA_00277	c.783G>A	p.Glu261Glu	NADH_dehydrogenase_(EC_1.6.99.3)
acUKH-supercont1.1	306690	C	G	1	1	1	1	1	1	1	ANN=G	synonymous_variant	LOW	CIA_00277	c.735G>C	p.Ser245Ser	NADH_dehydrogenase_(EC_1.6.99.3)
acUKH-supercont1.1	306735	C	T	1	1	1	1	1	1	1	ANN=T	synonymous_variant	LOW	CIA_00277	c.690G>A	p.Val230Val	NADH_dehydrogenase_(EC_1.6.99.3)
acUKH-supercont1.1	306753	T	C	1	1	1	1	1	1	1	ANN=C	synonymous_variant	LOW	CIA_00277	c.672A>G	p.Glu224Glu	NADH_dehydrogenase_(EC_1.6.99.3)
acUKH-supercont1.1	306777	T	C	1	1	1	1	1	1	1	ANN=C	synonymous_variant	LOW	CIA_00277	c.648A>G	p.Pro216Pro	NADH_dehydrogenase_(EC_1.6.99.3)
acUKH-supercont1.1	306878	G	A	1	1	1	1	1	1	1	ANN=A	synonymous_variant	LOW	CIA_00277	c.547C>T	p.Leu183Leu	NADH_dehydrogenase_(EC_1.6.99.3)
acUKH-supercont1.1	306975	CTGG	TTGT	1	1	1	1	1	1	1	ANN=TTGT	synonymous_variant	LOW	CIA_00277	c.447_450delCCAGinsACAA	p.151	NADH_dehydrogenase_(EC_1.6.99.3)
acUKH-supercont1.1	307116	C	T	1	1	1	1	1	1	1	ANN=T	synonymous_variant	LOW	CIA_00277	c.309G>A	p.Glu103Glu	NADH_dehydrogenase_(EC_1.6.99.3)
acUKH-supercont1.1	307215	T	C	1	1	1	1	1	1	1	ANN=C	synonymous_variant	LOW	CIA_00277	c.210A>G	p.Lys70Lys	NADH_dehydrogenase_(EC_1.6.99.3)
acUKH-supercont1.1	125974	G	A	1	1	1	1	1	1	1	ANN=A	missense_variant	MODERATE	CIA_00106	c.2944G>A	p.Val982Ile	MexD, Multidrug_efflux_system,_inner_membrane_proton/drug_antiporter_(RND_type)_=>_MexD_of_MexCD-OprJ_system
acUKH-supercont1.1	307786	T	C	1	1	1	1	1	1	1	ANN=C	synonymous_variant	LOW	CIA_00279	c.348A>G	p.Lys116Lys	hypothetical_protein
acUKH-supercont1.1	307792	C	T	1	1	1	1	1	1	1	ANN=T	synonymous_variant	LOW	CIA_00279	c.342G>A	p.Thr114Thr	hypothetical_protein
acUKH-supercont1.1	126122	G	A	1	1	1	1	1	1	1	ANN=A	missense_variant	MODERATE	CIA_00106	c.3092G>A	p.Arg1031Lys	MexD, Multidrug_efflux_system,_inner_membrane_proton/drug_antiporter_(RND_type)_=>_MexD_of_MexCD-OprJ_system
acUKH-supercont1.1	307981	G	A	1	1	1	1	1	1	1	ANN=A	synonymous_variant	LOW	CIA_00279	c.153C>T	p.His51His	hypothetical_protein
acUKH-supercont1.1	307990	C	T	1	1	1	1	1	1	1	ANN=T	synonymous_variant	LOW	CIA_00279	c.144G>A	p.Gln48Gln	hypothetical_protein
acUKH-supercont1.1	308187	C	T	1	1	1	1	1	1	1	ANN=T	synonymous_variant	LOW	CIA_00280	c.573G>A	p.Glu191Glu	hypothetical_protein
acUKH-supercont1.1	126148	A	T	1	1	1	1	1	1	1	ANN=T	missense_variant	MODERATE	CIA_00106	c.3118A>T	p.Thr1040Ser	MexD, Multidrug_efflux_system,_inner_membrane_proton/drug_antiporter_(RND_type)_=>_MexD_of_MexCD-OprJ_system
acUKH-supercont1.1	308799	T	C	1	1	1	1	1	1	1	ANN=C	intergenic_region	MODIFIER	CIA_00280-CIA_00281	n.308799T>C		hypothetical_protein
acUKH-supercont1.1	308813	T	C	1	1	1	1	1	1	1	ANN=C	intergenic_region	MODIFIER	CIA_00280-CIA_00281	n.308813T>C		hypothetical_protein
acUKH-supercont1.1	308897	G	A	1	1	1	1	1	1	1	ANN=A	synonymous_variant	LOW	CIA_00281	c.6G>A	p.Gln2Gln	Acetyltransferase
acUKH-supercont1.1	308942	G	A	1	1	1	1	1	1	1	ANN=A	synonymous_variant	LOW	CIA_00281	c.51G>A	p.Leu17Leu	Acetyltransferase
acUKH-supercont1.1	309164	AGTGC	GGTGT	1	1	1	1	1	1	1	ANN=GGTGT	synonymous_variant	LOW	CIA_00281	c.273_277delAGTGCinsGGTGT	p.94	Acetyltransferase
acUKH-supercont1.1	309176	T	C	1	1	1	1	1	1	1	ANN=C	synonymous_variant	LOW	CIA_00281	c.285T>C	p.Arg95Arg	Acetyltransferase
acUKH-supercont1.1	126370	G	A	1	1	1	1	1	1	1	ANN=A	missense_variant	MODERATE	CIA_00107	c.203G>A	p.Gly68Asp	OprJ, Multidrug_efflux_system,_outer_membrane_factor_lipoprotein_=>_OprJ_of_MexCD-OprJ_system
acUKH-supercont1.1	309364	G	A	1	1	1	1	1	1	1	ANN=A	synonymous_variant	LOW	CIA_00282	c.51G>A	p.Ala17Ala	FAD/FMN-containing_dehydrogenases
acUKH-supercont1.1	126967	A	G	1	1	1	1	1	1	1	ANN=G	missense_variant	MODERATE	CIA_00107	c.800A>G	p.Gln267Arg	OprJ, Multidrug_efflux_system,_outer_membrane_factor_lipoprotein_=>_OprJ_of_MexCD-OprJ_system
acUKH-supercont1.1	309511	G	A	1	1	1	1	1	1	1	ANN=A	synonymous_variant	LOW	CIA_00282	c.198G>A	p.Glu66Glu	FAD/FMN-containing_dehydrogenases
acUKH-supercont1.1	309616	C	T	1	1	1	1	1	1	1	ANN=T	synonymous_variant	LOW	CIA_00282	c.303C>T	p.Asp101Asp	FAD/FMN-containing_dehydrogenases
acUKH-supercont1.1	309789	G	T	1	1	1	1	1	1	1	ANN=T	synonymous_variant	LOW	CIA_00283	c.9G>T	p.Ala3Ala	Predicted_membrane_protein
acUKH-supercont1.1	309840	A	G	1	1	1	1	1	1	1	ANN=G	synonymous_variant	LOW	CIA_00283	c.60A>G	p.Ala20Ala	Predicted_membrane_protein
acUKH-supercont1.1	310320	T	C	1	1	1	1	1	1	1	ANN=C	synonymous_variant	LOW	CIA_00283	c.540T>C	p.Ala180Ala	Predicted_membrane_protein
acUKH-supercont1.1	310440	G	A	1	1	1	1	1	1	1	ANN=A	synonymous_variant	LOW	CIA_00283	c.660G>A	p.Ala220Ala	Predicted_membrane_protein
acUKH-supercont1.1	310502	G	A	1	1	1	1	1	1	1	ANN=A	intergenic_region	MODIFIER	CIA_00283-CIA_00284	n.310502G>A		Predicted_membrane_protein
acUKH-supercont1.1	310536	T	C	1	1	1	1	1	1	1	ANN=C	intergenic_region	MODIFIER	CIA_00283-CIA_00284	n.310536T>C		Predicted_membrane_protein
acUKH-supercont1.1	310546	T	C	1	1	1	1	1	1	1	ANN=C	intergenic_region	MODIFIER	CIA_00283-CIA_00284	n.310546T>C		Predicted_membrane_protein
acUKH-supercont1.1	128073	T	C	1	1	1	1	1	1	1	ANN=C	missense_variant	MODERATE	CIA_00108	c.221A>G	p.Gln74Arg	Transcriptional_regulator_NfxB
acUKH-supercont1.1	310752	C	T	1	1	1	1	1	1	1	ANN=T	synonymous_variant	LOW	CIA_00284	c.177C>T	p.Asp59Asp	hypothetical_protein
acUKH-supercont1.1	310858	A	G	1	1	1	1	1	1	1	ANN=G	synonymous_variant	LOW	CIA_00285	c.165T>C	p.Asp55Asp	DNA_gyrase_inhibitor_YacG
acUKH-supercont1.1	128411	T	C	1	1	1	1	1	1	1	ANN=C	missense_variant	MODERATE	CIA_00109	c.118A>G	p.Thr40Ala	hypothetical_protein
acUKH-supercont1.1	311424	G	T	1	1	1	1	1	1	1	ANN=T	synonymous_variant	LOW	CIA_00286	c.207C>A	p.Arg69Arg	Dephospho-CoA_kinase_(EC_2.7.1.24)
acUKH-supercont1.1	311520	G	A	1	1	1	1	1	1	1	ANN=A	synonymous_variant	LOW	CIA_00286	c.111C>T	p.Ala37Ala	Dephospho-CoA_kinase_(EC_2.7.1.24)
acUKH-supercont1.1	311702	C	A	1	1	1	1	1	1	1	ANN=A	synonymous_variant	LOW	CIA_00287	c.798G>T	p.Ala266Ala	Leader_peptidase_(Prepilin_peptidase)_(EC_3.4.23.43)_/_N-methyltransferase_(EC_2.1.1.-)
acUKH-supercont1.1	311828	G	A	1	1	1	1	1	1	1	ANN=A	synonymous_variant	LOW	CIA_00287	c.672C>T	p.Gly224Gly	Leader_peptidase_(Prepilin_peptidase)_(EC_3.4.23.43)_/_N-methyltransferase_(EC_2.1.1.-)
acUKH-supercont1.1	130145	TCC	GCT	1	1	1	1	1	1	1	ANN=GCT	missense_variant	MODERATE	CIA_00110	c.1477_1479delTCCinsGCT	p.Ser493Ala	Energy-dependent_translational_throttle_protein_EttA
acUKH-supercont1.1	312143	A	G	1	1	1	1	1	1	1	ANN=G	synonymous_variant	LOW	CIA_00287	c.357T>C	p.Ser119Ser	Leader_peptidase_(Prepilin_peptidase)_(EC_3.4.23.43)_/_N-methyltransferase_(EC_2.1.1.-)
acUKH-supercont1.1	312212	T	C	1	1	1	1	1	1	1	ANN=C	synonymous_variant	LOW	CIA_00287	c.288A>G	p.Lys96Lys	Leader_peptidase_(Prepilin_peptidase)_(EC_3.4.23.43)_/_N-methyltransferase_(EC_2.1.1.-)
acUKH-supercont1.1	312359	C	T	1	1	1	1	1	1	1	ANN=T	synonymous_variant	LOW	CIA_00287	c.141G>A	p.Glu47Glu	Leader_peptidase_(Prepilin_peptidase)_(EC_3.4.23.43)_/_N-methyltransferase_(EC_2.1.1.-)
acUKH-supercont1.1	312446	G	A	1	1	1	1	1	1	1	ANN=A	synonymous_variant	LOW	CIA_00287	c.54C>T	p.Ala18Ala	Leader_peptidase_(Prepilin_peptidase)_(EC_3.4.23.43)_/_N-methyltransferase_(EC_2.1.1.-)
acUKH-supercont1.1	312589	CGGC	AGGT	1	1	1	1	1	1	1	ANN=AGGT	synonymous_variant	LOW	CIA_00288	c.1128_1131delGCCGinsACCT	p.378	Type_IV_fimbrial_assembly_protein_PilC
acUKH-supercont1.1	312598	CAAC	GAGA	1	1	1	1	1	1	1	ANN=GAGA	synonymous_variant	LOW	CIA_00288	c.1119_1122delGTTGinsTCTC	p.375	Type_IV_fimbrial_assembly_protein_PilC
acUKH-supercont1.1	312610	G	A	1	1	1	1	1	1	1	ANN=A	synonymous_variant	LOW	CIA_00288	c.1110C>T	p.Asn370Asn	Type_IV_fimbrial_assembly_protein_PilC
acUKH-supercont1.1	312622	GTTATCG	ATTGTCT	1	1	1	1	1	1	1	ANN=ATTGTCT	synonymous_variant	LOW	CIA_00288	c.1092_1098delCGATAACinsAGACAAT	p.367	Type_IV_fimbrial_assembly_protein_PilC
acUKH-supercont1.1	312634	T	C	1	1	1	1	1	1	1	ANN=C	synonymous_variant	LOW	CIA_00288	c.1086A>G	p.Glu362Glu	Type_IV_fimbrial_assembly_protein_PilC
acUKH-supercont1.1	312646	A	C	1	1	1	1	1	1	1	ANN=C	synonymous_variant	LOW	CIA_00288	c.1074T>G	p.Gly358Gly	Type_IV_fimbrial_assembly_protein_PilC
acUKH-supercont1.1	313669	ATCA	GTCC	1	1	1	1	1	1	1	ANN=GTCC	synonymous_variant	LOW	CIA_00288	c.48_51delTGATinsGGAC	p.18	Type_IV_fimbrial_assembly_protein_PilC
acUKH-supercont1.1	130850	A	G	1	1	1	1	1	1	1	ANN=G	missense_variant	MODERATE	CIA_00111	c.41A>G	p.Gln14Arg	ABC-type_antimicrobial_peptide_transport_system,_ATPase_component
acUKH-supercont1.1	131494	C	G	1	1	1	1	1	1	1	ANN=G	missense_variant	MODERATE	CIA_00111	c.685C>G	p.His229Asp	ABC-type_antimicrobial_peptide_transport_system,_ATPase_component
acUKH-supercont1.1	313711	G	A	1	1	1	1	1	1	1	ANN=A	synonymous_variant	LOW	CIA_00288	c.9C>T	p.Asp3Asp	Type_IV_fimbrial_assembly_protein_PilC
acUKH-supercont1.1	313726	G	A	1	1	1	1	1	1	1	ANN=A	synonymous_variant	LOW	CIA_00289	c.1701C>T	p.Asp567Asp	Type_IV_fimbrial_assembly,_ATPase_PilB
acUKH-supercont1.1	313894	C	T	1	1	1	1	1	1	1	ANN=T	synonymous_variant	LOW	CIA_00289	c.1533G>A	p.Val511Val	Type_IV_fimbrial_assembly,_ATPase_PilB
acUKH-supercont1.1	313972	G	A	1	1	1	1	1	1	1	ANN=A	synonymous_variant	LOW	CIA_00289	c.1455C>T	p.Gly485Gly	Type_IV_fimbrial_assembly,_ATPase_PilB
acUKH-supercont1.1	313990	G	A	1	1	1	1	1	1	1	ANN=A	synonymous_variant	LOW	CIA_00289	c.1437C>T	p.Phe479Phe	Type_IV_fimbrial_assembly,_ATPase_PilB
acUKH-supercont1.1	314047	G	A	1	1	1	1	1	1	1	ANN=A	synonymous_variant	LOW	CIA_00289	c.1380C>T	p.Cys460Cys	Type_IV_fimbrial_assembly,_ATPase_PilB
acUKH-supercont1.1	314083	A	G	1	1	1	1	1	1	1	ANN=G	synonymous_variant	LOW	CIA_00289	c.1344T>C	p.Asn448Asn	Type_IV_fimbrial_assembly,_ATPase_PilB
acUKH-supercont1.1	314110	T	C	1	1	1	1	1	1	1	ANN=C	synonymous_variant	LOW	CIA_00289	c.1317A>G	p.Pro439Pro	Type_IV_fimbrial_assembly,_ATPase_PilB
acUKH-supercont1.1	314134	G	A	1	1	1	1	1	1	1	ANN=A	synonymous_variant	LOW	CIA_00289	c.1293C>T	p.Thr431Thr	Type_IV_fimbrial_assembly,_ATPase_PilB
acUKH-supercont1.1	314164	C	T	1	1	1	1	1	1	1	ANN=T	synonymous_variant	LOW	CIA_00289	c.1263G>A	p.Leu421Leu	Type_IV_fimbrial_assembly,_ATPase_PilB
acUKH-supercont1.1	314185	C	T	1	1	1	1	1	1	1	ANN=T	synonymous_variant	LOW	CIA_00289	c.1242G>A	p.Gly414Gly	Type_IV_fimbrial_assembly,_ATPase_PilB
acUKH-supercont1.1	314218	C	G	1	1	1	1	1	1	1	ANN=G	synonymous_variant	LOW	CIA_00289	c.1209G>C	p.Thr403Thr	Type_IV_fimbrial_assembly,_ATPase_PilB
acUKH-supercont1.1	314233	A	G	1	1	1	1	1	1	1	ANN=G	synonymous_variant	LOW	CIA_00289	c.1194T>C	p.Ile398Ile	Type_IV_fimbrial_assembly,_ATPase_PilB
acUKH-supercont1.1	314314	A	G	1	1	1	1	1	1	1	ANN=G	synonymous_variant	LOW	CIA_00289	c.1113T>C	p.Asn371Asn	Type_IV_fimbrial_assembly,_ATPase_PilB
acUKH-supercont1.1	314368	A	G	1	1	1	1	1	1	1	ANN=G	synonymous_variant	LOW	CIA_00289	c.1059T>C	p.Thr353Thr	Type_IV_fimbrial_assembly,_ATPase_PilB
acUKH-supercont1.1	314374	G	A	1	1	1	1	1	1	1	ANN=A	synonymous_variant	LOW	CIA_00289	c.1053C>T	p.Ile351Ile	Type_IV_fimbrial_assembly,_ATPase_PilB
acUKH-supercont1.1	314392	G	A	1	1	1	1	1	1	1	ANN=A	synonymous_variant	LOW	CIA_00289	c.1035C>T	p.Asn345Asn	Type_IV_fimbrial_assembly,_ATPase_PilB
acUKH-supercont1.1	314416	CAGGGAG	TAGCGAT	1	1	1	1	1	1	1	ANN=TAGCGAT	synonymous_variant	LOW	CIA_00289	c.1005_1011delCTCCCTGinsATCGCTA	p.338	Type_IV_fimbrial_assembly,_ATPase_PilB
acUKH-supercont1.1	314446	C	G	1	1	1	1	1	1	1	ANN=G	synonymous_variant	LOW	CIA_00289	c.981G>C	p.Gly327Gly	Type_IV_fimbrial_assembly,_ATPase_PilB
acUKH-supercont1.1	314470	C	T	1	1	1	1	1	1	1	ANN=T	synonymous_variant	LOW	CIA_00289	c.957G>A	p.Pro319Pro	Type_IV_fimbrial_assembly,_ATPase_PilB
acUKH-supercont1.1	314482	CGCA	TGCG	1	1	1	1	1	1	1	ANN=TGCG	synonymous_variant	LOW	CIA_00289	c.942_945delTGCGinsCGCA	p.316	Type_IV_fimbrial_assembly,_ATPase_PilB
acUKH-supercont1.1	314521	C	G	1	1	1	1	1	1	1	ANN=G	synonymous_variant	LOW	CIA_00289	c.906G>C	p.Leu302Leu	Type_IV_fimbrial_assembly,_ATPase_PilB
acUKH-supercont1.1	314539	CTGC	TTGT	1	1	1	1	1	1	1	ANN=TTGT	synonymous_variant	LOW	CIA_00289	c.885_888delGCAGinsACAA	p.297	Type_IV_fimbrial_assembly,_ATPase_PilB
acUKH-supercont1.1	314548	A	G	1	1	1	1	1	1	1	ANN=G	synonymous_variant	LOW	CIA_00289	c.879T>C	p.Ser293Ser	Type_IV_fimbrial_assembly,_ATPase_PilB
acUKH-supercont1.1	131709	A	G	1	1	1	1	1	1	1	ANN=G	missense_variant	MODERATE	CIA_00112	c.190A>G	p.Thr64Ala	ABC-type_antimicrobial_peptide_transport_system,_permease_component
acUKH-supercont1.1	314653	C	T	1	1	1	1	1	1	1	ANN=T	synonymous_variant	LOW	CIA_00289	c.774G>A	p.Gly258Gly	Type_IV_fimbrial_assembly,_ATPase_PilB
acUKH-supercont1.1	314665	C	T	1	1	1	1	1	1	1	ANN=T	synonymous_variant	LOW	CIA_00289	c.762G>A	p.Lys254Lys	Type_IV_fimbrial_assembly,_ATPase_PilB
acUKH-supercont1.1	314680	GATA	AATG	1	1	1	1	1	1	1	ANN=AATG	synonymous_variant	LOW	CIA_00289	c.744_747delTATCinsCATT	p.250	Type_IV_fimbrial_assembly,_ATPase_PilB
acUKH-supercont1.1	314692	T	G	1	1	1	1	1	1	1	ANN=G	synonymous_variant	LOW	CIA_00289	c.735A>C	p.Ala245Ala	Type_IV_fimbrial_assembly,_ATPase_PilB
acUKH-supercont1.1	314749	T	C	1	1	1	1	1	1	1	ANN=C	synonymous_variant	LOW	CIA_00289	c.678A>G	p.Val226Val	Type_IV_fimbrial_assembly,_ATPase_PilB
acUKH-supercont1.1	314755	A	G	1	1	1	1	1	1	1	ANN=G	synonymous_variant	LOW	CIA_00289	c.672T>C	p.His224His	Type_IV_fimbrial_assembly,_ATPase_PilB
acUKH-supercont1.1	314767	A	G	1	1	1	1	1	1	1	ANN=G	synonymous_variant	LOW	CIA_00289	c.660T>C	p.Asp220Asp	Type_IV_fimbrial_assembly,_ATPase_PilB
acUKH-supercont1.1	314779	ACGTACG	GCGCACC	1	1	1	1	1	1	1	ANN=GCGCACC	synonymous_variant	LOW	CIA_00289	c.642_648delCGTACGTinsGGTGCGC	p.217	Type_IV_fimbrial_assembly,_ATPase_PilB
acUKH-supercont1.1	314791	A	G	1	1	1	1	1	1	1	ANN=G	synonymous_variant	LOW	CIA_00289	c.636T>C	p.Ile212Ile	Type_IV_fimbrial_assembly,_ATPase_PilB
acUKH-supercont1.1	314797	TTCA	CTCG	1	1	1	1	1	1	1	ANN=CTCG	synonymous_variant	LOW	CIA_00289	c.627_630delTGAAinsCGAG	p.211	Type_IV_fimbrial_assembly,_ATPase_PilB
acUKH-supercont1.1	314812	A	G	1	1	1	1	1	1	1	ANN=G	synonymous_variant	LOW	CIA_00289	c.615T>C	p.His205His	Type_IV_fimbrial_assembly,_ATPase_PilB
acUKH-supercont1.1	314824	G	A	1	1	1	1	1	1	1	ANN=A	synonymous_variant	LOW	CIA_00289	c.603C>T	p.Ser201Ser	Type_IV_fimbrial_assembly,_ATPase_PilB
acUKH-supercont1.1	315633	GGAT	ATAC	1	1	1	1	1	1	1	ANN=ATAC	intergenic_region	MODIFIER	CIA_00289-CIA_00290	n.315633_315636delGGATinsATAC		Type_IV_fimbrial_assembly,_ATPase_PilB
acUKH-supercont1.1	315650	GATA	AATT	1	1	1	1	1	1	1	ANN=AATT	intergenic_region	MODIFIER	CIA_00289-CIA_00290	n.315650_315653delGATAinsAATT		Type_IV_fimbrial_assembly,_ATPase_PilB
acUKH-supercont1.1	315660	AGCTC	AGCTGCTC	1	1	1	1	1	1	1	ANN=AGCTGCTC	intergenic_region	MODIFIER	CIA_00289-CIA_00290	n.315663_315664insGCT		Type_IV_fimbrial_assembly,_ATPase_PilB
acUKH-supercont1.1	315666	G	A	1	1	1	1	1	1	1	ANN=A	intergenic_region	MODIFIER	CIA_00289-CIA_00290	n.315666G>A		Type_IV_fimbrial_assembly,_ATPase_PilB
acUKH-supercont1.1	315688	C	T	1	1	1	1	1	1	1	ANN=T	intergenic_region	MODIFIER	CIA_00289-CIA_00290	n.315688C>T		Type_IV_fimbrial_assembly,_ATPase_PilB
acUKH-supercont1.1	315702	T	C	1	1	1	1	1	1	1	ANN=C	intergenic_region	MODIFIER	CIA_00289-CIA_00290	n.315702T>C		Type_IV_fimbrial_assembly,_ATPase_PilB
acUKH-supercont1.1	315720	T	G	1	1	1	1	1	1	1	ANN=G	intergenic_region	MODIFIER	CIA_00289-CIA_00290	n.315720T>G		Type_IV_fimbrial_assembly,_ATPase_PilB
acUKH-supercont1.1	315727	G	A	1	1	1	1	1	1	1	ANN=A	intergenic_region	MODIFIER	CIA_00289-CIA_00290	n.315727G>A		Type_IV_fimbrial_assembly,_ATPase_PilB
acUKH-supercont1.1	315733	TTGCCGGCA	ATTCCAGCG	1	1	1	1	1	1	1	ANN=ATTCCAGCG	intergenic_region	MODIFIER	CIA_00289-CIA_00290	n.315733_315741delTTGCCGGCAinsATTCCAGCG		Type_IV_fimbrial_assembly,_ATPase_PilB
acUKH-supercont1.1	315750	T	C	1	1	1	1	1	1	1	ANN=C	intergenic_region	MODIFIER	CIA_00289-CIA_00290	n.315750T>C		Type_IV_fimbrial_assembly,_ATPase_PilB
acUKH-supercont1.1	317071	C	T	1	1	1	1	1	1	1	ANN=T	intergenic_region	MODIFIER	CIA_00291-CIA_00292	n.317071C>T
acUKH-supercont1.1	317075	TAAAAAG	TAAAAAAG	1	1	1	1	1	1	1	ANN=TAAAAAAG	intergenic_region	MODIFIER	CIA_00291-CIA_00292	n.317080_317081insA
acUKH-supercont1.1	317103	TTC	TATT	1	1	1	1	1	1	1	ANN=ATT	intergenic_region	MODIFIER	CIA_00291-CIA_00292	n.317104_317105delTCinsATT
acUKH-supercont1.1	317158	A	G	1	1	1	1	1	1	1	ANN=G	synonymous_variant	LOW	CIA_00292	c.810T>C	p.Asp270Asp	Quinolinate_phosphoribosyltransferase_[decarboxylating]_(EC_2.4.2.19)
acUKH-supercont1.1	131944	A	G	1	1	1	1	1	1	1	ANN=G	missense_variant	MODERATE	CIA_00112	c.425A>G	p.His142Arg	ABC-type_antimicrobial_peptide_transport_system,_permease_component
acUKH-supercont1.1	317266	G	A	1	1	1	1	1	1	1	ANN=A	synonymous_variant	LOW	CIA_00292	c.702C>T	p.Thr234Thr	Quinolinate_phosphoribosyltransferase_[decarboxylating]_(EC_2.4.2.19)
acUKH-supercont1.1	317329	G	A	1	1	1	1	1	1	1	ANN=A	synonymous_variant	LOW	CIA_00292	c.639C>T	p.Gly213Gly	Quinolinate_phosphoribosyltransferase_[decarboxylating]_(EC_2.4.2.19)
acUKH-supercont1.1	317410	T	C	1	1	1	1	1	1	1	ANN=C	synonymous_variant	LOW	CIA_00292	c.558A>G	p.Glu186Glu	Quinolinate_phosphoribosyltransferase_[decarboxylating]_(EC_2.4.2.19)
acUKH-supercont1.1	132742	G	A	1	1	1	1	1	1	1	ANN=A	missense_variant	MODERATE	CIA_00113	c.37G>A	p.Ala13Thr	PA14_60770 (ompF), Efflux_transport_system,_outer_membrane_factor_(OMF)_lipoprotein
acUKH-supercont1.1	317491	G	A	1	1	1	1	1	1	1	ANN=A	synonymous_variant	LOW	CIA_00292	c.477C>T	p.His159His	Quinolinate_phosphoribosyltransferase_[decarboxylating]_(EC_2.4.2.19)
acUKH-supercont1.1	317533	G	C	1	1	1	1	1	1	1	ANN=C	synonymous_variant	LOW	CIA_00292	c.435C>G	p.Leu145Leu	Quinolinate_phosphoribosyltransferase_[decarboxylating]_(EC_2.4.2.19)
acUKH-supercont1.1	317560	G	C	1	1	1	1	1	1	1	ANN=C	synonymous_variant	LOW	CIA_00292	c.408C>G	p.Thr136Thr	Quinolinate_phosphoribosyltransferase_[decarboxylating]_(EC_2.4.2.19)
acUKH-supercont1.1	317569	C	G	1	1	1	1	1	1	1	ANN=G	synonymous_variant	LOW	CIA_00292	c.399G>C	p.Leu133Leu	Quinolinate_phosphoribosyltransferase_[decarboxylating]_(EC_2.4.2.19)
acUKH-supercont1.1	133471	G	A	1	1	1	1	1	1	1	ANN=A	missense_variant	MODERATE	CIA_00113	c.766G>A	p.Ala256Thr	Efflux_transport_system,_outer_membrane_factor_(OMF)_lipoprotein
acUKH-supercont1.1	317587	T	G	1	1	1	1	1	1	1	ANN=G	synonymous_variant	LOW	CIA_00292	c.381A>C	p.Ala127Ala	Quinolinate_phosphoribosyltransferase_[decarboxylating]_(EC_2.4.2.19)
acUKH-supercont1.1	318008	G	A	1	1	1	1	1	1	1	ANN=A	intergenic_region	MODIFIER	CIA_00292-CIA_00293	n.318008G>A		Quinolinate_phosphoribosyltransferase_[decarboxylating]_(EC_2.4.2.19)
acUKH-supercont1.1	318028	A	G	1	1	1	1	1	1	1	ANN=G	intergenic_region	MODIFIER	CIA_00292-CIA_00293	n.318028A>G		Quinolinate_phosphoribosyltransferase_[decarboxylating]_(EC_2.4.2.19)
acUKH-supercont1.1	318142	G	T	1	1	1	1	1	1	1	ANN=T	intergenic_region	MODIFIER	CIA_00292-CIA_00293	n.318142G>T		Quinolinate_phosphoribosyltransferase_[decarboxylating]_(EC_2.4.2.19)
acUKH-supercont1.1	318367	C	T	1	1	1	1	1	1	1	ANN=T	synonymous_variant	LOW	CIA_00293	c.115C>T	p.Leu39Leu	Thymidine_phosphorylase_(EC_2.4.2.4)
acUKH-supercont1.1	318609	T	C	1	1	1	1	1	1	1	ANN=C	synonymous_variant	LOW	CIA_00293	c.357T>C	p.Asp119Asp	Thymidine_phosphorylase_(EC_2.4.2.4)
acUKH-supercont1.1	134219	C	T	1	1	1	1	1	1	1	ANN=T	missense_variant	MODERATE	CIA_00114	c.43C>T	p.Pro15Ser	ABC_transporter,_RND-adapter-like_protein
acUKH-supercont1.1	135262	C	A	1	1	1	1	1	1	1	ANN=A	missense_variant	MODERATE	CIA_00114	c.1086C>A	p.Asn362Lys	ABC_transporter,_RND-adapter-like_protein
acUKH-supercont1.1	318915	G	A	1	1	1	1	1	1	1	ANN=A	synonymous_variant	LOW	CIA_00293	c.663G>A	p.Leu221Leu	Thymidine_phosphorylase_(EC_2.4.2.4)
acUKH-supercont1.1	318990	G	A	1	1	1	1	1	1	1	ANN=A	synonymous_variant	LOW	CIA_00293	c.738G>A	p.Val246Val	Thymidine_phosphorylase_(EC_2.4.2.4)
acUKH-supercont1.1	319038	T	C	1	1	1	1	1	1	1	ANN=C	synonymous_variant	LOW	CIA_00293	c.786T>C	p.Gly262Gly	Thymidine_phosphorylase_(EC_2.4.2.4)
acUKH-supercont1.1	319326	G	A	1	1	1	1	1	1	1	ANN=A	synonymous_variant	LOW	CIA_00293	c.1074G>A	p.Glu358Glu	Thymidine_phosphorylase_(EC_2.4.2.4)
acUKH-supercont1.1	319338	C	T	1	1	1	1	1	1	1	ANN=T	synonymous_variant	LOW	CIA_00293	c.1086C>T	p.Asp362Asp	Thymidine_phosphorylase_(EC_2.4.2.4)
acUKH-supercont1.1	137906	A	C	1	1	1	1	1	1	1	ANN=C	missense_variant	MODERATE	CIA_00116	c.1152A>C	p.Glu384Asp	Long-chain_fatty_acid_transport_protein
acUKH-supercont1.1	319659	A	G	1	1	1	1	1	1	1	ANN=G	synonymous_variant	LOW	CIA_00293	c.1407A>G	p.Gln469Gln	Thymidine_phosphorylase_(EC_2.4.2.4)
acUKH-supercont1.1	319707	T	G	1	1	1	1	1	1	1	ANN=G	synonymous_variant	LOW	CIA_00293	c.1455T>G	p.Arg485Arg	Thymidine_phosphorylase_(EC_2.4.2.4)
acUKH-supercont1.1	319932	C	T	1	1	1	1	1	1	1	ANN=T	synonymous_variant	LOW	CIA_00293	c.1680C>T	p.Arg560Arg	Thymidine_phosphorylase_(EC_2.4.2.4)
acUKH-supercont1.1	320001	A	T	1	1	1	1	1	1	1	ANN=T	synonymous_variant	LOW	CIA_00293	c.1749A>T	p.Gly583Gly	Thymidine_phosphorylase_(EC_2.4.2.4)
acUKH-supercont1.1	320085	G	C	1	1	1	1	1	1	1	ANN=C	synonymous_variant	LOW	CIA_00293	c.1833G>C	p.Pro611Pro	Thymidine_phosphorylase_(EC_2.4.2.4)
acUKH-supercont1.1	142639	C	T	1	1	1	1	1	1	1	ANN=T	missense_variant	MODERATE	CIA_00121	c.724G>A	p.Ala242Thr	Uncharacterized_protein_YcgL
acUKH-supercont1.1	320163	T	C	1	1	1	1	1	1	1	ANN=C	synonymous_variant	LOW	CIA_00293	c.1911T>C	p.Ile637Ile	Thymidine_phosphorylase_(EC_2.4.2.4)
acUKH-supercont1.1	320172	C	T	1	1	1	1	1	1	1	ANN=T	synonymous_variant	LOW	CIA_00293	c.1920C>T	p.Thr640Thr	Thymidine_phosphorylase_(EC_2.4.2.4)
acUKH-supercont1.1	320187	C	A	1	1	1	1	1	1	1	ANN=A	synonymous_variant	LOW	CIA_00293	c.1935C>A	p.Ala645Ala	Thymidine_phosphorylase_(EC_2.4.2.4)
acUKH-supercont1.1	320277	A	G	1	1	1	1	1	1	1	ANN=G	synonymous_variant	LOW	CIA_00293	c.2025A>G	p.Glu675Glu	Thymidine_phosphorylase_(EC_2.4.2.4)
acUKH-supercont1.1	320546	G	T	1	1	1	1	1	1	1	ANN=T	intergenic_region	MODIFIER	CIA_00293-CIA_00294	n.320546G>T		Thymidine_phosphorylase_(EC_2.4.2.4)
acUKH-supercont1.1	142804	G	A	1	1	1	1	1	1	1	ANN=A	missense_variant	MODERATE	CIA_00121	c.559C>T	p.Leu187Phe	Uncharacterized_protein_YcgL
acUKH-supercont1.1	320829	T	C	1	1	1	1	1	1	1	ANN=C	synonymous_variant	LOW	CIA_00294	c.171T>C	p.Arg57Arg	1,6-anhydro-N-acetylmuramyl-L-alanine_amidase
acUKH-supercont1.1	142977	T	C	1	1	1	1	1	1	1	ANN=C	missense_variant	MODERATE	CIA_00121	c.386A>G	p.Asn129Ser	Uncharacterized_protein_YcgL
acUKH-supercont1.1	143943	T	C	1	1	1	1	1	1	1	ANN=C	missense_variant	MODERATE	CIA_00122	c.671A>G	p.Glu224Gly	RNA-2',3'-PO4:RNA-5'-OH_ligase
acUKH-supercont1.1	321248	T	C	1	1	1	1	1	1	1	ANN=C	synonymous_variant	LOW	CIA_00295	c.27T>C	p.Ala9Ala	Membrane_protein_required_for_beta-lactamase_induction
acUKH-supercont1.1	144198	T	C	1	1	1	1	1	1	1	ANN=C	missense_variant	MODERATE	CIA_00122	c.416A>G	p.Asp139Gly	RNA-2',3'-PO4:RNA-5'-OH_ligase
acUKH-supercont1.1	321408	C	T	1	1	1	1	1	1	1	ANN=T	synonymous_variant	LOW	CIA_00295	c.187C>T	p.Leu63Leu	Membrane_protein_required_for_beta-lactamase_induction
acUKH-supercont1.1	321534	C	A	1	1	1	1	1	1	1	ANN=A	synonymous_variant	LOW	CIA_00295	c.313C>A	p.Arg105Arg	Membrane_protein_required_for_beta-lactamase_induction
acUKH-supercont1.1	145082	G	A	1	1	1	1	1	1	1	ANN=A	missense_variant	MODERATE	CIA_00123	c.733C>T	p.Leu245Phe	Putative_stomatin/prohibitin-family_membrane_protease_subunit_PA4582
acUKH-supercont1.1	322007	T	C	1	1	1	1	1	1	1	ANN=C	synonymous_variant	LOW	CIA_00295	c.786T>C	p.Arg262Arg	Membrane_protein_required_for_beta-lactamase_induction
acUKH-supercont1.1	322062	T	C	1	1	1	1	1	1	1	ANN=C	intergenic_region	MODIFIER	CIA_00295-CIA_00296	n.322062T>C		Membrane_protein_required_for_beta-lactamase_induction
acUKH-supercont1.1	322080	T	C	1	1	1	1	1	1	1	ANN=C	intergenic_region	MODIFIER	CIA_00295-CIA_00296	n.322080T>C		Membrane_protein_required_for_beta-lactamase_induction
acUKH-supercont1.1	322208	G	A	0	1	1	1	1	1	1	ANN=A	intergenic_region	MODIFIER	CIA_00295-CIA_00296	n.322208G>A		Membrane_protein_required_for_beta-lactamase_induction
acUKH-supercont1.1	322271	T	C	1	1	1	1	1	1	1	ANN=C	synonymous_variant	LOW	CIA_00296	c.24T>C	p.Ala8Ala	Methyl-accepting_chemotaxis_sensor/transducer_protein
acUKH-supercont1.1	322805	C	T	1	1	1	1	1	1	1	ANN=T	synonymous_variant	LOW	CIA_00296	c.558C>T	p.Gly186Gly	Methyl-accepting_chemotaxis_sensor/transducer_protein
acUKH-supercont1.1	322949	C	T	1	1	1	1	1	1	1	ANN=T	synonymous_variant	LOW	CIA_00296	c.702C>T	p.Tyr234Tyr	Methyl-accepting_chemotaxis_sensor/transducer_protein
acUKH-supercont1.1	145147	T	C	1	1	1	1	1	1	1	ANN=C	missense_variant	MODERATE	CIA_00123	c.668A>G	p.Asn223Ser	Putative_stomatin/prohibitin-family_membrane_protease_subunit_PA4582
acUKH-supercont1.1	145395	CCGGC	GCGGT	1	1	1	1	1	1	1	ANN=GCGGT	missense_variant	MODERATE	CIA_00123	c.416_420delGCCGGinsACCGC	p.Gly139Asp	Putative_stomatin/prohibitin-family_membrane_protease_subunit_PA4582
acUKH-supercont1.1	147025	T	G	1	1	1	1	1	1	1	ANN=G	missense_variant	MODERATE	CIA_00125	c.552T>G	p.Phe184Leu	Transcriptional_regulatory_protein_RtcR
acUKH-supercont1.1	323279	C	T	1	1	1	1	1	1	1	ANN=T	synonymous_variant	LOW	CIA_00296	c.1032C>T	p.Val344Val	Methyl-accepting_chemotaxis_sensor/transducer_protein
acUKH-supercont1.1	323288	C	T	1	1	1	1	1	1	1	ANN=T	synonymous_variant	LOW	CIA_00296	c.1041C>T	p.Arg347Arg	Methyl-accepting_chemotaxis_sensor/transducer_protein
acUKH-supercont1.1	323375	A	G	1	1	1	1	1	1	1	ANN=G	synonymous_variant	LOW	CIA_00296	c.1128A>G	p.Glu376Glu	Methyl-accepting_chemotaxis_sensor/transducer_protein
acUKH-supercont1.1	323405	G	A	1	1	1	1	1	1	1	ANN=A	synonymous_variant	LOW	CIA_00296	c.1158G>A	p.Glu386Glu	Methyl-accepting_chemotaxis_sensor/transducer_protein
acUKH-supercont1.1	323909	A	G	1	1	1	1	1	1	1	ANN=G	synonymous_variant	LOW	CIA_00296	c.1662A>G	p.Gln554Gln	Methyl-accepting_chemotaxis_sensor/transducer_protein
acUKH-supercont1.1	324254	T	C	1	1	1	1	1	1	1	ANN=C	synonymous_variant	LOW	CIA_00296	c.2007T>C	p.Gly669Gly	Methyl-accepting_chemotaxis_sensor/transducer_protein
acUKH-supercont1.1	324332	C	T	1	1	1	1	1	1	1	ANN=T	intergenic_region	MODIFIER	CIA_00296-CIA_00297	n.324332C>T		Methyl-accepting_chemotaxis_sensor/transducer_protein
acUKH-supercont1.1	324804	CGTG	TGTA	1	1	1	1	1	1	1	ANN=TGTA	synonymous_variant	LOW	CIA_00297	c.84_87delCGTGinsTGTA	p.30	Pyridoxal_5-phosphate_(PLP)-dependent_ornithine_decarboxylase_(EC_4.1.1.17)
acUKH-supercont1.1	324822	A	G	1	1	1	1	1	1	1	ANN=G	synonymous_variant	LOW	CIA_00297	c.102A>G	p.Gln34Gln	Pyridoxal_5-phosphate_(PLP)-dependent_ornithine_decarboxylase_(EC_4.1.1.17)
acUKH-supercont1.1	325072	T	C	1	1	1	1	1	1	1	ANN=C	synonymous_variant	LOW	CIA_00297	c.352T>C	p.Leu118Leu	Pyridoxal_5-phosphate_(PLP)-dependent_ornithine_decarboxylase_(EC_4.1.1.17)
acUKH-supercont1.1	325326	T	C	1	1	1	1	1	1	1	ANN=C	synonymous_variant	LOW	CIA_00297	c.606T>C	p.Ala202Ala	Pyridoxal_5-phosphate_(PLP)-dependent_ornithine_decarboxylase_(EC_4.1.1.17)
acUKH-supercont1.1	325767	C	G	1	1	1	1	1	1	1	ANN=G	synonymous_variant	LOW	CIA_00297	c.1047C>G	p.Leu349Leu	Pyridoxal_5-phosphate_(PLP)-dependent_ornithine_decarboxylase_(EC_4.1.1.17)
acUKH-supercont1.1	325899	T	C	1	1	1	1	1	1	1	ANN=C	intergenic_region	MODIFIER	CIA_00297-CIA_00298	n.325899T>C		Pyridoxal_5-phosphate_(PLP)-dependent_ornithine_decarboxylase_(EC_4.1.1.17)
acUKH-supercont1.1	325963	C	T	1	1	1	1	1	1	1	ANN=T	intergenic_region	MODIFIER	CIA_00297-CIA_00298	n.325963C>T		Pyridoxal_5-phosphate_(PLP)-dependent_ornithine_decarboxylase_(EC_4.1.1.17)
acUKH-supercont1.1	326008	TAAC	CAAT	1	1	1	1	1	1	1	ANN=CAAT	synonymous_variant	LOW	CIA_00298	c.9_12delTAACinsCAAT	p.5	Lactoylglutathione_lyase_and_related_lyases
acUKH-supercont1.1	147911	T	G	1	1	1	1	1	1	1	ANN=G	missense_variant	MODERATE	CIA_00125	c.1438T>G	p.Ser480Ala	Transcriptional_regulatory_protein_RtcR
acUKH-supercont1.1	326245	C	T	1	1	1	1	1	1	1	ANN=T	synonymous_variant	LOW	CIA_00298	c.246C>T	p.Asp82Asp	Lactoylglutathione_lyase_and_related_lyases
acUKH-supercont1.1	326465	TTTTCT	CATTCC	1	1	1	1	1	1	1	ANN=CATTCC	intergenic_region	MODIFIER	CIA_00298-CIA_00299	n.326465_326470delTTTTCTinsCATTCC		Lactoylglutathione_lyase_and_related_lyases
acUKH-supercont1.1	326547	G	T	1	1	1	1	1	1	1	ANN=T	synonymous_variant	LOW	CIA_00299	c.1737C>A	p.Val579Val	Phosphoethanolamine_transferase_EptC_[E.coli],_specific_for_LPS_heptose_I_residue
acUKH-supercont1.1	326772	TGGG	CGGA	1	1	1	1	1	1	1	ANN=CGGA	synonymous_variant	LOW	CIA_00299	c.1509_1512delCCCAinsTCCG	p.505	Phosphoethanolamine_transferase_EptC_[E.coli],_specific_for_LPS_heptose_I_residue
acUKH-supercont1.1	326862	G	A	1	1	1	1	1	1	1	ANN=A	synonymous_variant	LOW	CIA_00299	c.1422C>T	p.Arg474Arg	Phosphoethanolamine_transferase_EptC_[E.coli],_specific_for_LPS_heptose_I_residue
acUKH-supercont1.1	327024	G	A	1	1	1	1	1	1	1	ANN=A	synonymous_variant	LOW	CIA_00299	c.1260C>T	p.Asp420Asp	Phosphoethanolamine_transferase_EptC_[E.coli],_specific_for_LPS_heptose_I_residue
acUKH-supercont1.1	327072	G	A	1	1	1	1	1	1	1	ANN=A	synonymous_variant	LOW	CIA_00299	c.1212C>T	p.Asp404Asp	Phosphoethanolamine_transferase_EptC_[E.coli],_specific_for_LPS_heptose_I_residue
acUKH-supercont1.1	327132	C	T	1	1	1	1	1	1	1	ANN=T	synonymous_variant	LOW	CIA_00299	c.1152G>A	p.Lys384Lys	Phosphoethanolamine_transferase_EptC_[E.coli],_specific_for_LPS_heptose_I_residue
acUKH-supercont1.1	327191	G	A	1	1	1	1	1	1	1	ANN=A	synonymous_variant	LOW	CIA_00299	c.1093C>T	p.Leu365Leu	Phosphoethanolamine_transferase_EptC_[E.coli],_specific_for_LPS_heptose_I_residue
acUKH-supercont1.1	327285	A	G	1	1	1	1	1	1	1	ANN=G	synonymous_variant	LOW	CIA_00299	c.999T>C	p.Thr333Thr	Phosphoethanolamine_transferase_EptC_[E.coli],_specific_for_LPS_heptose_I_residue
acUKH-supercont1.1	327312	T	C	1	1	1	1	1	1	1	ANN=C	synonymous_variant	LOW	CIA_00299	c.972A>G	p.Lys324Lys	Phosphoethanolamine_transferase_EptC_[E.coli],_specific_for_LPS_heptose_I_residue
acUKH-supercont1.1	327393	T	C	1	1	1	1	1	1	1	ANN=C	synonymous_variant	LOW	CIA_00299	c.891A>G	p.Leu297Leu	Phosphoethanolamine_transferase_EptC_[E.coli],_specific_for_LPS_heptose_I_residue
acUKH-supercont1.1	327420	A	G	1	1	1	1	1	1	1	ANN=G	synonymous_variant	LOW	CIA_00299	c.864T>C	p.Tyr288Tyr	Phosphoethanolamine_transferase_EptC_[E.coli],_specific_for_LPS_heptose_I_residue
acUKH-supercont1.1	327488	G	A	1	1	1	1	1	1	1	ANN=A	synonymous_variant	LOW	CIA_00299	c.796C>T	p.Leu266Leu	Phosphoethanolamine_transferase_EptC_[E.coli],_specific_for_LPS_heptose_I_residue
acUKH-supercont1.1	148293	G	C	1	1	1	1	1	1	1	ANN=C	missense_variant	MODERATE	CIA_00126	c.169G>C	p.Ala57Pro	Uncharacterized_protein_COG3236
acUKH-supercont1.1	327906	G	A	1	1	1	1	1	1	1	ANN=A	synonymous_variant	LOW	CIA_00299	c.378C>T	p.Thr126Thr	Phosphoethanolamine_transferase_EptC_[E.coli],_specific_for_LPS_heptose_I_residue
acUKH-supercont1.1	327993	A	G	1	1	1	1	1	1	1	ANN=G	synonymous_variant	LOW	CIA_00299	c.291T>C	p.Phe97Phe	Phosphoethanolamine_transferase_EptC_[E.coli],_specific_for_LPS_heptose_I_residue
acUKH-supercont1.1	328098	T	C	1	1	1	1	1	1	1	ANN=C	synonymous_variant	LOW	CIA_00299	c.186A>G	p.Leu62Leu	Phosphoethanolamine_transferase_EptC_[E.coli],_specific_for_LPS_heptose_I_residue
acUKH-supercont1.1	328194	A	G	1	1	1	1	1	1	1	ANN=G	synonymous_variant	LOW	CIA_00299	c.90T>C	p.Gly30Gly	Phosphoethanolamine_transferase_EptC_[E.coli],_specific_for_LPS_heptose_I_residue
acUKH-supercont1.1	148344	TCCAGGC	CCTAGGT	1	1	1	1	1	1	1	ANN=CCTAGGT	missense_variant	MODERATE	CIA_00126	c.220_226delTCCAGGCinsCCTAGGT	p.Ser74Pro	Uncharacterized_protein_COG3236
acUKH-supercont1.1	328272	G	A	1	1	1	1	1	1	1	ANN=A	synonymous_variant	LOW	CIA_00299	c.12C>T	p.Thr4Thr	Phosphoethanolamine_transferase_EptC_[E.coli],_specific_for_LPS_heptose_I_residue
acUKH-supercont1.1	328295	T	A	1	1	1	1	1	1	1	ANN=A	intergenic_region	MODIFIER	CIA_00299-CIA_00300	n.328295T>A		Phosphoethanolamine_transferase_EptC_[E.coli],_specific_for_LPS_heptose_I_residue
acUKH-supercont1.1	328303	T	C	1	1	1	1	1	1	1	ANN=C	intergenic_region	MODIFIER	CIA_00299-CIA_00300	n.328303T>C		Phosphoethanolamine_transferase_EptC_[E.coli],_specific_for_LPS_heptose_I_residue
acUKH-supercont1.1	328321	T	C	1	1	1	1	1	1	1	ANN=C	intergenic_region	MODIFIER	CIA_00299-CIA_00300	n.328321T>C		Phosphoethanolamine_transferase_EptC_[E.coli],_specific_for_LPS_heptose_I_residue
acUKH-supercont1.1	328335	A	G	1	1	1	1	1	1	1	ANN=G	intergenic_region	MODIFIER	CIA_00299-CIA_00300	n.328335A>G		Phosphoethanolamine_transferase_EptC_[E.coli],_specific_for_LPS_heptose_I_residue
acUKH-supercont1.1	328379	C	T	1	1	1	1	1	1	1	ANN=T	intergenic_region	MODIFIER	CIA_00299-CIA_00300	n.328379C>T		Phosphoethanolamine_transferase_EptC_[E.coli],_specific_for_LPS_heptose_I_residue
acUKH-supercont1.1	328393	CGT	TGG	1	1	1	1	1	1	1	ANN=TGG	intergenic_region	MODIFIER	CIA_00299-CIA_00300	n.328393_328395delCGTinsTGG		Phosphoethanolamine_transferase_EptC_[E.coli],_specific_for_LPS_heptose_I_residue
acUKH-supercont1.1	149664	G	A	1	1	1	1	1	1	1	ANN=A	missense_variant	MODERATE	CIA_00127	c.866C>T	p.Ala289Val	putative_outermembrane_protein
acUKH-supercont1.1	151057	C	G	1	1	1	1	1	1	1	ANN=G	missense_variant	MODERATE	CIA_00128	c.20G>C	p.Gly7Ala	hypothetical_protein
acUKH-supercont1.1	328454	G	A	1	1	1	1	1	1	1	ANN=A	synonymous_variant	LOW	CIA_00300	c.768C>T	p.Ala256Ala	FOG:_TPR_repeat,_SEL1_subfamily
acUKH-supercont1.1	328526	T	C	1	1	1	1	1	1	1	ANN=C	synonymous_variant	LOW	CIA_00300	c.696A>G	p.Pro232Pro	FOG:_TPR_repeat,_SEL1_subfamily
acUKH-supercont1.1	328559	G	A	1	1	1	1	1	1	1	ANN=A	synonymous_variant	LOW	CIA_00300	c.663C>T	p.Ser221Ser	FOG:_TPR_repeat,_SEL1_subfamily
acUKH-supercont1.1	328676	ACCA	GCCG	1	1	1	1	1	1	1	ANN=GCCG	synonymous_variant	LOW	CIA_00300	c.543_546delTGGTinsCGGC	p.183	FOG:_TPR_repeat,_SEL1_subfamily
acUKH-supercont1.1	328691	G	A	1	1	1	1	1	1	1	ANN=A	synonymous_variant	LOW	CIA_00300	c.531C>T	p.Arg177Arg	FOG:_TPR_repeat,_SEL1_subfamily
acUKH-supercont1.1	151539	CAG	TAC	1	1	1	1	1	1	1	ANN=TAC	missense_variant	MODERATE	CIA_00129	c.229_231delCAGinsTAC	p.Gln77Tyr	RNA_polymerase-binding_transcription_factor_DksA
acUKH-supercont1.1	154032	G	A	1	1	1	1	1	1	1	ANN=A	missense_variant	MODERATE	CIA_00130	c.2297G>A	p.Arg766Lys	ATP-dependent_protease_La_(EC_3.4.21.53)_Type_II
acUKH-supercont1.1	328853	A	G	1	1	1	1	1	1	1	ANN=G	synonymous_variant	LOW	CIA_00300	c.369T>C	p.Ala123Ala	FOG:_TPR_repeat,_SEL1_subfamily
acUKH-supercont1.1	328859	A	G	1	1	1	1	1	1	1	ANN=G	synonymous_variant	LOW	CIA_00300	c.363T>C	p.Leu121Leu	FOG:_TPR_repeat,_SEL1_subfamily
acUKH-supercont1.1	154155	C	T	1	1	1	1	1	1	1	ANN=T	missense_variant	MODERATE	CIA_00130	c.2420C>T	p.Ala807Val	ATP-dependent_protease_La_(EC_3.4.21.53)_Type_II
acUKH-supercont1.1	328889	G	A	1	1	1	1	1	1	1	ANN=A	synonymous_variant	LOW	CIA_00300	c.333C>T	p.Leu111Leu	FOG:_TPR_repeat,_SEL1_subfamily
acUKH-supercont1.1	328922	C	G	1	1	1	1	1	1	1	ANN=G	synonymous_variant	LOW	CIA_00300	c.300G>C	p.Ala100Ala	FOG:_TPR_repeat,_SEL1_subfamily
acUKH-supercont1.1	328964	CAGG	AAGA	1	1	1	1	1	1	1	ANN=AAGA	synonymous_variant	LOW	CIA_00300	c.255_258delCCTGinsTCTT	p.87	FOG:_TPR_repeat,_SEL1_subfamily
acUKH-supercont1.1	155138	A	G	1	1	1	1	1	1	1	ANN=G	missense_variant	MODERATE	CIA_00132	c.284A>G	p.Asn95Ser	Putative_inner_membrane_protein_(Fragment)
acUKH-supercont1.1	156951	C	T	1	1	1	1	1	1	1	ANN=T	missense_variant	MODERATE	CIA_00135	c.1754G>A	p.Arg585Lys	Cytochrome_c_family_protein
acUKH-supercont1.1	157243	A	G	1	1	1	1	1	1	1	ANN=G	missense_variant	MODERATE	CIA_00135	c.1462T>C	p.Phe488Leu	Cytochrome_c_family_protein
acUKH-supercont1.1	329192	T	C	1	1	1	1	1	1	1	ANN=C	synonymous_variant	LOW	CIA_00300	c.30A>G	p.Ala10Ala	FOG:_TPR_repeat,_SEL1_subfamily
acUKH-supercont1.1	329204	G	A	1	1	1	1	1	1	1	ANN=A	synonymous_variant	LOW	CIA_00300	c.18C>T	p.Leu6Leu	FOG:_TPR_repeat,_SEL1_subfamily
acUKH-supercont1.1	329263	G	A	1	1	1	1	1	1	1	ANN=A	synonymous_variant	LOW	CIA_00301	c.690C>T	p.Gly230Gly	PKHD-type_hydroxylase_YbiX
acUKH-supercont1.1	329269	T	G	1	1	1	1	1	1	1	ANN=G	synonymous_variant	LOW	CIA_00301	c.684A>C	p.Leu228Leu	PKHD-type_hydroxylase_YbiX
acUKH-supercont1.1	329296	C	G	1	1	1	1	1	1	1	ANN=G	synonymous_variant	LOW	CIA_00301	c.657G>C	p.Val219Val	PKHD-type_hydroxylase_YbiX
acUKH-supercont1.1	158056	A	G	1	1	1	1	1	1	1	ANN=G	missense_variant	MODERATE	CIA_00135	c.649T>C	p.Phe217Leu	Cytochrome_c_family_protein
acUKH-supercont1.1	329353	A	G	1	1	1	1	1	1	1	ANN=G	synonymous_variant	LOW	CIA_00301	c.600T>C	p.Ser200Ser	PKHD-type_hydroxylase_YbiX
acUKH-supercont1.1	329446	A	G	1	1	1	1	1	1	1	ANN=G	synonymous_variant	LOW	CIA_00301	c.507T>C	p.Tyr169Tyr	PKHD-type_hydroxylase_YbiX
acUKH-supercont1.1	160232	GGA	AGG	1	1	1	1	1	1	1	ANN=AGG	missense_variant	MODERATE	CIA_00137	c.144_146delTCCinsCCT	p.Pro49Leu	Nonaprenyl_diphosphate_synthase_(geranyl-diphosphate_specific)_(EC_2.5.1.84)
acUKH-supercont1.1	329656	C	T	1	1	1	1	1	1	1	ANN=T	synonymous_variant	LOW	CIA_00301	c.297G>A	p.Leu99Leu	PKHD-type_hydroxylase_YbiX
acUKH-supercont1.1	329956	AC	CG	1	1	1	1	1	1	1	ANN=CG	intergenic_region	MODIFIER	CIA_00301-CIA_00302	n.329956_329957delACinsCG		PKHD-type_hydroxylase_YbiX
acUKH-supercont1.1	329972	GAGGTTGT	AATGTTCC	1	1	1	1	1	1	1	ANN=AATGTTCC	intergenic_region	MODIFIER	CIA_00301-CIA_00302	n.329972_329979delGAGGTTGTinsAATGTTCC		PKHD-type_hydroxylase_YbiX
acUKH-supercont1.1	330175	T	G	1	1	1	1	1	1	1	ANN=G	synonymous_variant	LOW	CIA_00302	c.54T>G	p.Ser18Ser	Ferrichrome-iron_receptor
acUKH-supercont1.1	330187	C	G	1	1	1	1	1	1	1	ANN=G	synonymous_variant	LOW	CIA_00302	c.66C>G	p.Val22Val	Ferrichrome-iron_receptor
acUKH-supercont1.1	330319	T	C	1	1	1	1	1	1	1	ANN=C	synonymous_variant	LOW	CIA_00302	c.198T>C	p.Tyr66Tyr	Ferrichrome-iron_receptor
acUKH-supercont1.1	330391	C	T	1	1	1	1	1	1	1	ANN=T	synonymous_variant	LOW	CIA_00302	c.270C>T	p.Ile90Ile	Ferrichrome-iron_receptor
acUKH-supercont1.1	330397	A	G	1	1	1	1	1	1	1	ANN=G	synonymous_variant	LOW	CIA_00302	c.276A>G	p.Gln92Gln	Ferrichrome-iron_receptor
acUKH-supercont1.1	330733	C	T	1	1	1	1	1	1	1	ANN=T	synonymous_variant	LOW	CIA_00302	c.612C>T	p.Thr204Thr	Ferrichrome-iron_receptor
acUKH-supercont1.1	331399	T	C	1	1	1	1	1	1	1	ANN=C	synonymous_variant	LOW	CIA_00302	c.1278T>C	p.Ala426Ala	Ferrichrome-iron_receptor
acUKH-supercont1.1	331456	C	T	1	1	1	1	1	1	1	ANN=T	synonymous_variant	LOW	CIA_00302	c.1335C>T	p.Ser445Ser	Ferrichrome-iron_receptor
acUKH-supercont1.1	331558	C	T	1	1	1	1	1	1	1	ANN=T	synonymous_variant	LOW	CIA_00302	c.1437C>T	p.Gly479Gly	Ferrichrome-iron_receptor
acUKH-supercont1.1	331675	T	C	1	1	1	1	1	1	1	ANN=C	synonymous_variant	LOW	CIA_00302	c.1554T>C	p.Gly518Gly	Ferrichrome-iron_receptor
acUKH-supercont1.1	331771	C	T	1	1	1	1	1	1	1	ANN=T	synonymous_variant	LOW	CIA_00302	c.1650C>T	p.Asp550Asp	Ferrichrome-iron_receptor
acUKH-supercont1.1	331813	C	T	1	1	1	1	1	1	1	ANN=T	synonymous_variant	LOW	CIA_00302	c.1692C>T	p.Arg564Arg	Ferrichrome-iron_receptor
acUKH-supercont1.1	331921	T	C	1	1	1	1	1	1	1	ANN=C	synonymous_variant	LOW	CIA_00302	c.1800T>C	p.Val600Val	Ferrichrome-iron_receptor
acUKH-supercont1.1	331993	C	T	1	1	1	1	1	1	1	ANN=T	synonymous_variant	LOW	CIA_00302	c.1872C>T	p.Thr624Thr	Ferrichrome-iron_receptor
acUKH-supercont1.1	166544	G	A	1	1	1	1	1	1	1	ANN=A	missense_variant	MODERATE	CIA_00145	c.46G>A	p.Gly16Ser	FMN_adenylyltransferase_(EC_2.7.7.2)_/_Riboflavin_kinase_(EC_2.7.1.26)
acUKH-supercont1.1	332338	T	C	1	1	1	1	1	1	1	ANN=C	synonymous_variant	LOW	CIA_00302	c.2217T>C	p.Val739Val	Ferrichrome-iron_receptor
acUKH-supercont1.1	332419	CCTG	TCTA	1	1	1	1	1	1	1	ANN=TCTA	intergenic_region	MODIFIER	CIA_00302-CIA_00303	n.332419_332422delCCTGinsTCTA		Ferrichrome-iron_receptor
acUKH-supercont1.1	332444	T	C	1	1	1	1	1	1	1	ANN=C	intergenic_region	MODIFIER	CIA_00302-CIA_00303	n.332444T>C		Ferrichrome-iron_receptor
acUKH-supercont1.1	332637	C	T	1	1	1	1	1	1	1	ANN=T	synonymous_variant	LOW	CIA_00303	c.39C>T	p.Gly13Gly	Uncharacterized_protein_PA4513
acUKH-supercont1.1	332757	C	T	1	1	1	1	1	1	1	ANN=T	synonymous_variant	LOW	CIA_00303	c.159C>T	p.Gly53Gly	Uncharacterized_protein_PA4513
acUKH-supercont1.1	332767	T	C	1	1	1	1	1	1	1	ANN=C	synonymous_variant	LOW	CIA_00303	c.169T>C	p.Leu57Leu	Uncharacterized_protein_PA4513
acUKH-supercont1.1	332796	C	T	1	1	1	1	1	1	1	ANN=T	synonymous_variant	LOW	CIA_00303	c.198C>T	p.Gly66Gly	Uncharacterized_protein_PA4513
acUKH-supercont1.1	332868	C	T	1	1	1	1	1	1	1	ANN=T	synonymous_variant	LOW	CIA_00303	c.270C>T	p.Tyr90Tyr	Uncharacterized_protein_PA4513
acUKH-supercont1.1	332943	G	A	1	1	1	1	1	1	1	ANN=A	synonymous_variant	LOW	CIA_00303	c.345G>A	p.Pro115Pro	Uncharacterized_protein_PA4513
acUKH-supercont1.1	332949	G	C	1	1	1	1	1	1	1	ANN=C	synonymous_variant	LOW	CIA_00303	c.351G>C	p.Gly117Gly	Uncharacterized_protein_PA4513
acUKH-supercont1.1	332985	T	G	1	1	1	1	1	1	1	ANN=G	synonymous_variant	LOW	CIA_00303	c.387T>G	p.Arg129Arg	Uncharacterized_protein_PA4513
acUKH-supercont1.1	333135	G	C	1	1	1	1	1	1	1	ANN=C	synonymous_variant	LOW	CIA_00303	c.537G>C	p.Gly179Gly	Uncharacterized_protein_PA4513
acUKH-supercont1.1	333423	A	G	1	1	1	1	1	1	1	ANN=G	synonymous_variant	LOW	CIA_00303	c.825A>G	p.Pro275Pro	Uncharacterized_protein_PA4513
acUKH-supercont1.1	333816	T	C	1	1	1	1	1	1	1	ANN=C	synonymous_variant	LOW	CIA_00303	c.1218T>C	p.Ala406Ala	Uncharacterized_protein_PA4513
acUKH-supercont1.1	334125	A	G	1	1	1	1	1	1	1	ANN=G	synonymous_variant	LOW	CIA_00303	c.1527A>G	p.Pro509Pro	Uncharacterized_protein_PA4513
acUKH-supercont1.1	334227	T	C	1	1	1	1	1	1	1	ANN=C	synonymous_variant	LOW	CIA_00303	c.1629T>C	p.Ala543Ala	Uncharacterized_protein_PA4513
acUKH-supercont1.1	334245	A	G	1	1	1	1	1	1	1	ANN=G	synonymous_variant	LOW	CIA_00303	c.1647A>G	p.Leu549Leu	Uncharacterized_protein_PA4513
acUKH-supercont1.1	334266	C	T	1	1	1	1	1	1	1	ANN=T	synonymous_variant	LOW	CIA_00303	c.1668C>T	p.Asn556Asn	Uncharacterized_protein_PA4513
acUKH-supercont1.1	166958	G	A	1	1	1	1	1	1	1	ANN=A	missense_variant	MODERATE	CIA_00145	c.460G>A	p.Ala154Thr	FMN_adenylyltransferase_(EC_2.7.7.2)_/_Riboflavin_kinase_(EC_2.7.1.26)
acUKH-supercont1.1	334362	T	C	1	1	1	1	1	1	1	ANN=C	synonymous_variant	LOW	CIA_00303	c.1764T>C	p.Val588Val	Uncharacterized_protein_PA4513
acUKH-supercont1.1	169044	C	G	1	1	1	1	1	1	1	ANN=G	missense_variant	MODERATE	CIA_00146	c.1584C>G	p.Asp528Glu	Isoleucyl-tRNA_synthetase_(EC_6.1.1.5)
acUKH-supercont1.1	169489	G	C	1	1	1	1	1	1	1	ANN=C	missense_variant	MODERATE	CIA_00146	c.2029G>C	p.Ala677Pro	Isoleucyl-tRNA_synthetase_(EC_6.1.1.5)
acUKH-supercont1.1	334473	C	T	1	1	1	1	1	1	1	ANN=T	synonymous_variant	LOW	CIA_00303	c.1875C>T	p.Ala625Ala	Uncharacterized_protein_PA4513
acUKH-supercont1.1	334480	C	T	1	1	1	1	1	1	1	ANN=T	synonymous_variant	LOW	CIA_00303	c.1882C>T	p.Leu628Leu	Uncharacterized_protein_PA4513
acUKH-supercont1.1	334491	T	C	1	1	1	1	1	1	1	ANN=C	synonymous_variant	LOW	CIA_00303	c.1893T>C	p.Asp631Asp	Uncharacterized_protein_PA4513
acUKH-supercont1.1	334719	T	C	1	1	1	1	1	1	1	ANN=C	synonymous_variant	LOW	CIA_00303	c.2121T>C	p.Gly707Gly	Uncharacterized_protein_PA4513
acUKH-supercont1.1	334752	T	C	1	1	1	1	1	1	1	ANN=C	synonymous_variant	LOW	CIA_00303	c.2154T>C	p.Ile718Ile	Uncharacterized_protein_PA4513
acUKH-supercont1.1	334761	C	T	1	1	1	1	1	1	1	ANN=T	synonymous_variant	LOW	CIA_00303	c.2163C>T	p.Gly721Gly	Uncharacterized_protein_PA4513
acUKH-supercont1.1	334885	T	C	1	1	1	1	1	1	1	ANN=C	synonymous_variant	LOW	CIA_00303	c.2287T>C	p.Leu763Leu	Uncharacterized_protein_PA4513
acUKH-supercont1.1	334893	G	A	1	1	1	1	1	1	1	ANN=A	synonymous_variant	LOW	CIA_00303	c.2295G>A	p.Gln765Gln	Uncharacterized_protein_PA4513
acUKH-supercont1.1	334908	C	T	1	1	1	1	1	1	1	ANN=T	synonymous_variant	LOW	CIA_00303	c.2310C>T	p.Gly770Gly	Uncharacterized_protein_PA4513
acUKH-supercont1.1	334921	C	T	1	1	1	1	1	1	1	ANN=T	synonymous_variant	LOW	CIA_00303	c.2323C>T	p.Leu775Leu	Uncharacterized_protein_PA4513
acUKH-supercont1.1	335010	C	T	1	1	1	1	1	1	1	ANN=T	synonymous_variant	LOW	CIA_00303	c.2412C>T	p.Ile804Ile	Uncharacterized_protein_PA4513
acUKH-supercont1.1	335019	C	T	1	1	1	1	1	1	1	ANN=T	synonymous_variant	LOW	CIA_00303	c.2421C>T	p.Gly807Gly	Uncharacterized_protein_PA4513
acUKH-supercont1.1	335061	T	C	1	1	1	1	1	1	1	ANN=C	synonymous_variant	LOW	CIA_00303	c.2463T>C	p.Gly821Gly	Uncharacterized_protein_PA4513
acUKH-supercont1.1	335124	A	G	1	1	1	1	1	1	1	ANN=G	synonymous_variant	LOW	CIA_00303	c.2526A>G	p.Glu842Glu	Uncharacterized_protein_PA4513
acUKH-supercont1.1	335196	GTTGCT	ACTGCC	1	1	1	1	1	1	1	ANN=ACTGCC	intergenic_region	MODIFIER	CIA_00303-CIA_00304	n.335196_335201delGTTGCTinsACTGCC		Uncharacterized_protein_PA4513
acUKH-supercont1.1	335210	C	T	1	1	1	1	1	1	1	ANN=T	intergenic_region	MODIFIER	CIA_00303-CIA_00304	n.335210C>T		Uncharacterized_protein_PA4513
acUKH-supercont1.1	335218	CCGTGGC	GCGGGGT	1	1	1	1	1	1	1	ANN=GCGGGGT	intergenic_region	MODIFIER	CIA_00303-CIA_00304	n.335218_335224delCCGTGGCinsGCGGGGT		Uncharacterized_protein_PA4513
acUKH-supercont1.1	335237	G	A	1	1	1	1	1	1	1	ANN=A	intergenic_region	MODIFIER	CIA_00303-CIA_00304	n.335237G>A		Uncharacterized_protein_PA4513
acUKH-supercont1.1	335266	G	T	1	1	1	1	1	1	1	ANN=T	intergenic_region	MODIFIER	CIA_00303-CIA_00304	n.335266G>T		Uncharacterized_protein_PA4513
acUKH-supercont1.1	335271	A	G	1	1	1	1	1	1	1	ANN=G	intergenic_region	MODIFIER	CIA_00303-CIA_00304	n.335271A>G		Uncharacterized_protein_PA4513
acUKH-supercont1.1	335313	ATC	ATTG	1	1	1	1	1	1	1	ANN=TG	intergenic_region	MODIFIER	CIA_00303-CIA_00304	n.335315delCinsTG		Uncharacterized_protein_PA4513
acUKH-supercont1.1	335326	C	T	1	1	1	1	1	1	1	ANN=T	intergenic_region	MODIFIER	CIA_00303-CIA_00304	n.335326C>T		Uncharacterized_protein_PA4513
acUKH-supercont1.1	335340	CGT	GGG	1	1	1	1	1	1	1	ANN=GGG	intergenic_region	MODIFIER	CIA_00303-CIA_00304	n.335340_335342delCGTinsGGG		Uncharacterized_protein_PA4513
acUKH-supercont1.1	335383	A	G	1	1	1	1	1	1	1	ANN=G	intergenic_region	MODIFIER	CIA_00303-CIA_00304	n.335383A>G		Uncharacterized_protein_PA4513
acUKH-supercont1.1	335404	T	C	1	1	1	1	1	1	1	ANN=C	intergenic_region	MODIFIER	CIA_00303-CIA_00304	n.335404T>C		Uncharacterized_protein_PA4513
acUKH-supercont1.1	335410	A	G	1	1	1	1	1	1	1	ANN=G	intergenic_region	MODIFIER	CIA_00303-CIA_00304	n.335410A>G		Uncharacterized_protein_PA4513
acUKH-supercont1.1	335426	TCGGG	GCGGA	1	1	1	1	1	1	1	ANN=GCGGA	intergenic_region	MODIFIER	CIA_00303-CIA_00304	n.335426_335430delTCGGGinsGCGGA		Uncharacterized_protein_PA4513
acUKH-supercont1.1	335836	A	G	1	1	1	1	1	1	1	ANN=G	synonymous_variant	LOW	CIA_00304	c.513T>C	p.Thr171Thr	Fe(2+)/alpha-ketoglutarate-dependent_dioxygenase_LpxO
acUKH-supercont1.1	170293	G	C	1	1	1	1	1	1	1	ANN=C	missense_variant	MODERATE	CIA_00147	c.9G>C	p.Glu3Asp	Lipoprotein_signal_peptidase_(EC_3.4.23.36)
acUKH-supercont1.1	336133	C	T	1	1	1	1	1	1	1	ANN=T	synonymous_variant	LOW	CIA_00304	c.216G>A	p.Gln72Gln	Fe(2+)/alpha-ketoglutarate-dependent_dioxygenase_LpxO
acUKH-supercont1.1	179798	GGTAG	GGTAGTGG	1	1	1	1	1	1	1	ANN=GGTAGTGG	disruptive_inframe_insertion	MODERATE	CIA_00158	c.25_26insTGG	p.Val8dup	Glycine_oxidase_ThiO_(EC_1.4.3.19)
acUKH-supercont1.1	336187	G	A	1	1	1	1	1	1	1	ANN=A	synonymous_variant	LOW	CIA_00304	c.162C>T	p.Pro54Pro	Fe(2+)/alpha-ketoglutarate-dependent_dioxygenase_LpxO
acUKH-supercont1.1	180107	C	G	1	1	1	1	1	1	1	ANN=G	missense_variant	MODERATE	CIA_00158	c.330C>G	p.Asn110Lys	Glycine_oxidase_ThiO_(EC_1.4.3.19)
acUKH-supercont1.1	336222	G	A	1	1	1	1	1	1	1	ANN=A	synonymous_variant	LOW	CIA_00304	c.127C>T	p.Leu43Leu	Fe(2+)/alpha-ketoglutarate-dependent_dioxygenase_LpxO
acUKH-supercont1.1	336295	A	G	1	1	1	1	1	1	1	ANN=G	synonymous_variant	LOW	CIA_00304	c.54T>C	p.Phe18Phe	Fe(2+)/alpha-ketoglutarate-dependent_dioxygenase_LpxO
acUKH-supercont1.1	336449	T	C	1	1	1	1	1	1	1	ANN=C	intergenic_region	MODIFIER	CIA_00304-CIA_00305	n.336449T>C		Fe(2+)/alpha-ketoglutarate-dependent_dioxygenase_LpxO
acUKH-supercont1.1	336615	C	T	1	1	1	1	1	1	1	ANN=T	synonymous_variant	LOW	CIA_00305	c.138C>T	p.Asp46Asp	Lactam_utilization_protein_LamB
acUKH-supercont1.1	336768	T	C	1	1	1	1	1	1	1	ANN=C	synonymous_variant	LOW	CIA_00305	c.291T>C	p.Gly97Gly	Lactam_utilization_protein_LamB
acUKH-supercont1.1	336855	C	T	1	1	1	1	1	1	1	ANN=T	synonymous_variant	LOW	CIA_00305	c.378C>T	p.Asp126Asp	Lactam_utilization_protein_LamB
acUKH-supercont1.1	180327	G	C	1	1	1	1	1	1	1	ANN=C	missense_variant	MODERATE	CIA_00158	c.550G>C	p.Val184Leu	Glycine_oxidase_ThiO_(EC_1.4.3.19)
acUKH-supercont1.1	337023	C	T	1	1	1	1	1	1	1	ANN=T	synonymous_variant	LOW	CIA_00305	c.546C>T	p.Gly182Gly	Lactam_utilization_protein_LamB
acUKH-supercont1.1	337346	T	C	1	1	1	1	1	1	1	ANN=C	synonymous_variant	LOW	CIA_00306	c.117T>C	p.Leu39Leu	Allophanate_hydrolase_2_subunit_1_(EC_3.5.1.54)
acUKH-supercont1.1	337574	G	A	1	1	1	1	1	1	1	ANN=A	synonymous_variant	LOW	CIA_00306	c.345G>A	p.Gly115Gly	Allophanate_hydrolase_2_subunit_1_(EC_3.5.1.54)
acUKH-supercont1.1	337790	C	T	1	1	1	1	1	1	1	ANN=T	synonymous_variant	LOW	CIA_00306	c.561C>T	p.Ser187Ser	Allophanate_hydrolase_2_subunit_1_(EC_3.5.1.54)
acUKH-supercont1.1	180844	C	T	1	1	1	1	1	1	1	ANN=T	missense_variant	MODERATE	CIA_00158	c.1067C>T	p.Ala356Val	Glycine_oxidase_ThiO_(EC_1.4.3.19)
acUKH-supercont1.1	182634	C	A	1	1	1	1	1	1	1	ANN=A	missense_variant	MODERATE	CIA_00160	c.1229G>T	p.Gly410Val	Two-component_sensor_PilS
acUKH-supercont1.1	186406	A	G	1	1	1	1	1	1	1	ANN=G	missense_variant	MODERATE	CIA_00164	c.23A>G	p.Asp8Gly	FIG00003370:_Multicopper_polyphenol_oxidase
acUKH-supercont1.1	337960	C	T	1	1	1	1	1	1	1	ANN=T	synonymous_variant	LOW	CIA_00307	c.57C>T	p.Gly19Gly	Allophanate_hydrolase_2_subunit_2_(EC_3.5.1.54)
acUKH-supercont1.1	186581	A	C	1	1	1	1	1	1	1	ANN=C	missense_variant	MODERATE	CIA_00164	c.198A>C	p.Glu66Asp	FIG00003370:_Multicopper_polyphenol_oxidase
acUKH-supercont1.1	338126	C	T	1	1	1	1	1	1	1	ANN=T	synonymous_variant	LOW	CIA_00307	c.223C>T	p.Leu75Leu	Allophanate_hydrolase_2_subunit_2_(EC_3.5.1.54)
acUKH-supercont1.1	186619	A	G	1	1	1	1	1	1	1	ANN=G	missense_variant	MODERATE	CIA_00164	c.236A>G	p.Asn79Ser	FIG00003370:_Multicopper_polyphenol_oxidase
acUKH-supercont1.1	190694	T	C	1	1	1	1	1	1	1	ANN=C	missense_variant	MODERATE	CIA_00169	c.1273A>G	p.Asn425Asp	Integrase
acUKH-supercont1.1	338557	C	T	1	1	1	1	1	1	1	ANN=T	synonymous_variant	LOW	CIA_00307	c.654C>T	p.Gly218Gly	Allophanate_hydrolase_2_subunit_2_(EC_3.5.1.54)
acUKH-supercont1.1	338937	GGTT	AGTC	1	1	1	1	1	1	1	ANN=AGTC	synonymous_variant	LOW	CIA_00308	c.372_375delAACCinsGACT	p.126	Transcriptional_regulator,_AsnC_family
acUKH-supercont1.1	339039	G	C	1	1	1	1	1	1	1	ANN=C	synonymous_variant	LOW	CIA_00308	c.273C>G	p.Leu91Leu	Transcriptional_regulator,_AsnC_family
acUKH-supercont1.1	339239	GT	AC	1	1	1	1	1	1	1	ANN=AC	synonymous_variant	LOW	CIA_00308	c.72_73delACinsGT	p.26	Transcriptional_regulator,_AsnC_family
acUKH-supercont1.1	339346	AGA	GGG	1	1	1	1	1	1	1	ANN=GGG	intergenic_region	MODIFIER	CIA_00308-CIA_00309	n.339346_339348delAGAinsGGG		Transcriptional_regulator,_AsnC_family
acUKH-supercont1.1	339500	C	G	1	1	1	1	1	1	1	ANN=G	synonymous_variant	LOW	CIA_00309	c.48C>G	p.Val16Val	Threonine_efflux_protein
acUKH-supercont1.1	339584	G	C	1	1	1	1	1	1	1	ANN=C	synonymous_variant	LOW	CIA_00309	c.132G>C	p.Ala44Ala	Threonine_efflux_protein
acUKH-supercont1.1	339620	CGGG	TGGA	1	1	1	1	1	1	1	ANN=TGGA	synonymous_variant	LOW	CIA_00309	c.168_171delCGGGinsTGGA	p.58	Threonine_efflux_protein
acUKH-supercont1.1	339672	T	C	1	1	1	1	1	1	1	ANN=C	synonymous_variant	LOW	CIA_00309	c.220T>C	p.Leu74Leu	Threonine_efflux_protein
acUKH-supercont1.1	339746	T	C	1	1	1	1	1	1	1	ANN=C	synonymous_variant	LOW	CIA_00309	c.294T>C	p.Ser98Ser	Threonine_efflux_protein
acUKH-supercont1.1	190714	CATCCGCCTGA	CATCCGCCTGATCCGCCTGA	1	1	1	1	1	1	1	ANN=CATCCGCCTGATCCGCCTGA	conservative_inframe_insertion	MODERATE	CIA_00169	c.1242_1243insTCAGGCGGA	p.Gly414_Ser415insSerGlyGly	Integrase
acUKH-supercont1.1	190778	T	G	1	1	1	1	1	1	1	ANN=G	missense_variant	MODERATE	CIA_00169	c.1189A>C	p.Asn397His	Integrase
acUKH-supercont1.1	340181	G	A	1	1	1	1	1	1	1	ANN=A	synonymous_variant	LOW	CIA_00310	c.909C>T	p.Pro303Pro	Dipeptide_ABC_transporter,_ATP-binding_protein_DppF_(TC_3.A.1.5.2)
acUKH-supercont1.1	340226	G	A	1	1	1	1	1	1	1	ANN=A	synonymous_variant	LOW	CIA_00310	c.864C>T	p.His288His	Dipeptide_ABC_transporter,_ATP-binding_protein_DppF_(TC_3.A.1.5.2)
acUKH-supercont1.1	190807	GGT	TGC	1	1	1	1	1	1	1	ANN=TGC	missense_variant	MODERATE	CIA_00169	c.1158_1160delACCinsGCA	p.Pro387Gln	Integrase
acUKH-supercont1.1	340652	G	A	1	1	1	1	1	1	1	ANN=A	synonymous_variant	LOW	CIA_00310	c.438C>T	p.His146His	Dipeptide_ABC_transporter,_ATP-binding_protein_DppF_(TC_3.A.1.5.2)
[truncated: 51,140 more rows]
