# Supplementary material for: Personalized aerosolised bacteriophage treatment of a chronic lung infection due to multidrug-resistant Pseudomonas aeruginosa
Source: Nat Commun. 2023 Jun 27;14:3629. doi: 10.1038/s41467-023-39370-z (PMC10300124; doi:10.1038/s41467-023-39370-z)
Supplement: Supplementary file 5 — Supplementary Dataset 2 [file 41467_2023_39370_MOESM5_ESM.xlsx]

## Sheet: large deletions
Geneid	Chr	Start	End	Strand	Length	PA14DmexABM	D-100	D0.1	D6.1	D75.1	D315.1	D455	D467	Annotation	Deletion size bp
gene:CIA_00001	acUKH-supercont1.1	17	1540	+	1524	6267	5492.5	5689.5	5293	5571	6301	5494	5786
gene:CIA_00002	acUKH-supercont1.1	1610	1686	+	77	560	454	488.5	426.5	478.5	545	481	456.5
gene:CIA_00003	acUKH-supercont1.1	1715	1790	+	76	450	506.5	480	473.5	482.5	531	488	509.5
gene:CIA_00004	acUKH-supercont1.1	2019	4907	+	2889	12566	11122	11374	10439	11149	12782	11202	11597
gene:CIA_00005	acUKH-supercont1.1	5053	5167	+	115	741	981	957	879	984	1131	899	950
gene:CIA_00006	acUKH-supercont1.1	5364	6020	+	657	2966	2720	2641.5	2577	2682	3073.5	2658.5	2660.5
gene:CIA_00007	acUKH-supercont1.1	6007	6627	+	621	2781.5	2225.5	2198.5	2184.5	2283.5	2577.5	2205.5	2331
gene:CIA_00008	acUKH-supercont1.1	6620	8926	+	2307	17295.5	15758.5	14792	15025.5	14993.5	17466.5	16023	15726
gene:CIA_00009	acUKH-supercont1.1	9007	10569	-	1563	7504.5	6574.5	6394	6425	6608.5	7579.5	6550.5	6709
gene:CIA_00010	acUKH-supercont1.1	10566	11573	-	1008	4686.5	4229.5	4063	3972	4181.5	4758	4133.5	4522.5
gene:CIA_00011	acUKH-supercont1.1	11685	14531	-	2847	13877.5	11952.5	11790.5	11412.5	11818	13836.5	11747.5	12112.5
gene:CIA_00012	acUKH-supercont1.1	14528	15223	-	696	3050.5	2667.5	2535.5	2487.5	2584	3050	2592.5	2727
gene:CIA_00013	acUKH-supercont1.1	15213	16511	-	1299	6807	6015	6070	5663	6047	7054.5	5919	6264.5
gene:CIA_00014	acUKH-supercont1.1	16796	17398	+	603	3006	2866	2835	2730	2766	3248	2848	2922
gene:CIA_00015	acUKH-supercont1.1	17594	18640	+	1047	4980	4430	4302.5	4188	4359	5069	4373	4485.5
gene:CIA_00016	acUKH-supercont1.1	18642	19661	+	1020	5194.5	4333.5	4317.5	4089.5	4306	4856.5	4312	4298.5
gene:CIA_00017	acUKH-supercont1.1	19692	20228	+	537	2748.5	2250.5	2243	2265.5	2202	2521.5	2272	2285
gene:CIA_00018	acUKH-supercont1.1	20392	21189	+	798	3590.5	3205	2760.5	2630.5	2639.5	3003	2407.5	2507.5
gene:CIA_00019	acUKH-supercont1.1	21186	21638	+	453	2262.5	2214	2083.5	1968.5	1957.5	2323	1990.5	2168.5
gene:CIA_00020	acUKH-supercont1.1	21837	23075	+	1239	6683	5950	5627	5520	5791	6667	5710.5	6052.5
gene:CIA_00021	acUKH-supercont1.1	23137	23784	+	648	3360	3036	2870	2711.5	2860	3311.5	3003	3155.5
gene:CIA_00022	acUKH-supercont1.1	23854	26082	-	2229	10919	9650	9276	8723.5	9317	10675.5	9292.5	9971
gene:CIA_00023	acUKH-supercont1.1	26701	27006	+	306	1537	1582	1445	1401	1502	1558	1449	1542
gene:CIA_00024	acUKH-supercont1.1	27156	27232	-	77	571	741	673	715	674	758	653	744
gene:CIA_00025	acUKH-supercont1.1	27411	28511	-	1101	5401	5133	4943.5	4560.5	4841	5448.5	4844.5	4986
gene:CIA_00026	acUKH-supercont1.1	28552	29136	-	585	2896	2669.5	2539	2550	2522.5	2964	2629.5	2760.5
gene:CIA_00027	acUKH-supercont1.1	29178	29792	-	615	2685	2544.5	2482.5	2413.5	2492.5	2982.5	2295	2667.5
gene:CIA_00028	acUKH-supercont1.1	29909	30850	-	942	4402	4070	3969	3815	3737.5	4607.5	3824	4088
gene:CIA_00029	acUKH-supercont1.1	30906	30980	-	75	423	462.5	442	414.5	466.5	534	430	513.5
gene:CIA_00030	acUKH-supercont1.1	31017	31865	-	849	3929.5	3309	3073.5	3105.5	3247.5	3846.5	3307.5	3421.5
gene:CIA_00031	acUKH-supercont1.1	31867	32484	-	618	3189	2783.5	2768.5	2534	2661.5	3019.5	2649.5	2856.5
gene:CIA_00032	acUKH-supercont1.1	32489	34216	-	1728	8438.5	7566	7359	7177	7475	8535.5	7299	7956.5
gene:CIA_00033	acUKH-supercont1.1	34405	35673	+	1269	6672	6111	5958	5849	6054.5	6830	5657.5	6132
gene:CIA_00034	acUKH-supercont1.1	35691	36773	+	1083	5197.5	4509	4487.5	4453.5	4388	5112	4414.5	4829.5
gene:CIA_00035	acUKH-supercont1.1	36775	37605	+	831	4255	3729.5	3595.5	3622	3592	4255	3597.5	3647
gene:CIA_00036	acUKH-supercont1.1	37599	38357	+	759	3942.5	3460	3221	3250	3355.5	3980.5	3260	3544.5
gene:CIA_00037	acUKH-supercont1.1	38347	39144	+	798	3793	3591.5	3594	3477.5	3633	3829.5	3457.5	3660
gene:CIA_00038	acUKH-supercont1.1	39278	39799	+	522	2492	2553	2491	2332	2347	2836	2288	2612
gene:CIA_00039	acUKH-supercont1.1	39925	41355	-	1431	7206	6529.5	6248	6185.5	6173	7257	6258	6634.5
gene:CIA_00040	acUKH-supercont1.1	41367	42266	-	900	4327.5	3958.5	3764	3662.5	3790.5	4477.5	3711	4006
gene:CIA_00041	acUKH-supercont1.1	42276	43235	-	960	5016.5	4722	4687	4483	4780.5	5500.5	4745	5033.5
gene:CIA_00042	acUKH-supercont1.1	43388	44371	-	984	4901	4765	4558	4516	4662	5503	4636	4979
gene:CIA_00043	acUKH-supercont1.1	44785	45702	+	918	4437	4029.5	4021	3757.5	3895	4549.5	4099.5	4206.5
gene:CIA_00044	acUKH-supercont1.1	45699	46721	+	1023	4879	4767.5	4525	4355.5	4388	5192.5	4349.5	4768.5
gene:CIA_00045	acUKH-supercont1.1	47001	48374	+	1374	6802	6190.5	6092	6005.5	6273	7041.5	6197.5	6498.5
gene:CIA_00046	acUKH-supercont1.1	48376	49323	-	948	4719.5	4187	4076	3913	4142	4817.5	4125.5	4314.5
gene:CIA_00047	acUKH-supercont1.1	49320	51692	-	2373	12072.5	10922	10563.5	10379	10862.5	12024	10574.5	11062.5
gene:CIA_00048	acUKH-supercont1.1	51709	52497	-	789	3995	3736	3534.5	3552.5	3609.5	4093	3615.5	3639
gene:CIA_00049	acUKH-supercont1.1	52516	53058	-	543	2531	2417.5	2466	2389.5	2326	2594.5	2477.5	2493.5
gene:CIA_00050	acUKH-supercont1.1	53058	53591	-	534	2481	2466.5	2280.5	2220	2293	2635.5	2281	2487.5
gene:CIA_00051	acUKH-supercont1.1	53622	54170	-	549	2555	2379.5	2251.5	2344.5	2366	2724	2376.5	2422.5
gene:CIA_00052	acUKH-supercont1.1	54490	55773	-	1284	6293.5	5483	5257.5	5148	5332.5	6260.5	5400	5514
gene:CIA_00053	acUKH-supercont1.1	55776	56414	-	639	2954.5	2824	2874.5	2738	2819.5	3126.5	2785	3000
gene:CIA_00054	acUKH-supercont1.1	56582	57139	+	558	2629.5	2430	2341.5	2287	2358.5	2738	2273	2530
gene:CIA_00055	acUKH-supercont1.1	57141	57614	+	474	2421.5	2369	2354.5	2280.5	2345.5	2680.5	2271	2532
gene:CIA_00056	acUKH-supercont1.1	57677	58162	+	486	2668	2605.5	2474.5	2396.5	2522.5	2901.5	2462	2739.5
gene:CIA_00057	acUKH-supercont1.1	58245	58535	+	291	1576	1666.5	1714.5	1587	1600.5	1855	1636	1686.5
gene:CIA_00058	acUKH-supercont1.1	58792	59205	+	414	2191	1978	1879	1800	1962	2183	1904	2017.5
gene:CIA_00059	acUKH-supercont1.1	59257	60780	-	1524	7212	6524	6320	6134	6274	7205	6239	6643.5
gene:CIA_00060	acUKH-supercont1.1	61622	62209	+	588	3113	3002	2997	2888.5	2905	3373.5	2966	3193.5
gene:CIA_00061	acUKH-supercont1.1	62267	62473	-	207	1134	1247	1112	1095.5	1109	1274.5	1099	1244.5
gene:CIA_00062	acUKH-supercont1.1	62757	63035	+	279	1602	1495	1425	1439	1398	1663	1411	1445
gene:CIA_00063	acUKH-supercont1.1	63135	64295	-	1161	5545	5082	5148	4932	5166	5941	4998	5462
gene:CIA_00064	acUKH-supercont1.1	64392	64574	+	183	955	947	952.5	947	981	1007.5	919.5	964
gene:CIA_00065	acUKH-supercont1.1	64574	64837	+	264	1192	1115.5	1080	1012	1050	1150	1061	1165
gene:CIA_00066	acUKH-supercont1.1	64850	65554	-	705	3684	3458.5	3218.5	3200	3185	3791.5	3234.5	3515
gene:CIA_00067	acUKH-supercont1.1	65980	66594	+	615	3270	3035	2906.5	2800	2938	3362	2947.5	3127.5
gene:CIA_00068	acUKH-supercont1.1	66597	68735	-	2139	10572	9211	8957.5	8926	9056	10315	9000.5	9476.5
gene:CIA_00069	acUKH-supercont1.1	68898	69719	+	822	4026	3937	3867	3687	3838	4376	3846	3995
gene:CIA_00070	acUKH-supercont1.1	69899	70888	+	990	4934.5	4621.5	4582.5	4463	4513.5	5204.5	4469.5	4798
gene:CIA_00071	acUKH-supercont1.1	70898	71341	-	444	2076.5	2102.5	1935.5	1993	2060.5	2298.5	2012.5	2161
gene:CIA_00072	acUKH-supercont1.1	71458	72036	-	579	2688	2799	2646	2558	2658	3132	2628	2884
gene:CIA_00073	acUKH-supercont1.1	72389	73852	-	1464	6807	6686	6331	6186	6371	7378	6196	6740
gene:CIA_00074	acUKH-supercont1.1	73947	74945	-	999	5306	5204	4807	4570	4717	5530	4915	5017
gene:CIA_00075	acUKH-supercont1.1	75055	76026	-	972	5099	4746	4642	4574	4519	5237	4432	4920
gene:CIA_00076	acUKH-supercont1.1	76347	79519	+	3173	16666	14777	14033	13657	13820	15925	13927	14721
gene:CIA_00077	acUKH-supercont1.1	87546	88058	+	513	6568	5123	4778	4825	5024	5835	5222	5259
gene:CIA_00078	acUKH-supercont1.1	89964	90839	+	876	6384	7803.5	7307.5	7170.5	7366.5	8578	7553.5	8056.5
gene:CIA_00079	acUKH-supercont1.1	90902	92608	+	1707	8496	7791.5	7415.5	7414.5	7372.5	8876	7612.5	7973.5
gene:CIA_00080	acUKH-supercont1.1	92911	93300	+	390	2190	2193	1914	1955	2034	2293	2067	2096
gene:CIA_00081	acUKH-supercont1.1	93460	94671	-	1212	5872	5426	5478	5155	5408	6027	5345	5503
gene:CIA_00082	acUKH-supercont1.1	94982	97813	+	2832	13860.5	12827.5	12097	12245.5	12165.5	14305.5	12562	13065.5
gene:CIA_00083	acUKH-supercont1.1	97806	98345	+	540	2563	2284.5	2137.5	2176	2174	2511.5	2176	2220.5
gene:CIA_00084	acUKH-supercont1.1	98348	99595	+	1248	6412	5953	5446.5	5563	5664	6346.5	5358	5803
gene:CIA_00085	acUKH-supercont1.1	99599	100570	+	972	5301.5	4540.5	4471.5	4322	4497	5044.5	4505	4635
gene:CIA_00086	acUKH-supercont1.1	100570	101145	+	576	2934	2629	2355.5	2285	2397	2792	2346.5	2342.5
gene:CIA_00087	acUKH-supercont1.1	101146	102270	-	1125	5419	4909.5	4523	4675.5	4668.5	5390	4683.5	4822.5
gene:CIA_00088	acUKH-supercont1.1	102598	103596	+	999	4949	4678	4421	4565	4394	5191	4706	4713
gene:CIA_00089	acUKH-supercont1.1	103703	104479	+	777	3965	3847	3499	3741	3545	4123	3677	3816
gene:CIA_00090	acUKH-supercont1.1	104584	104997	-	414	1954	1979	1785	1821	1775	2164	1816	2024
gene:CIA_00091	acUKH-supercont1.1	105525	107066	+	1542	7350	7039	6642	6576	6660	7866.5	6991	7084.5
gene:CIA_00092	acUKH-supercont1.1	107129	107671	+	543	2905	2776.5	2664.5	2559	2661.5	3007.5	2586.5	2828.5
gene:CIA_00093	acUKH-supercont1.1	107746	108000	+	255	1162	1135.5	1052	1094.5	1090	1244.5	1056.5	1174
gene:CIA_00094	acUKH-supercont1.1	108062	108496	-	435	2360	2387	2106.5	2177.5	2208.5	2398.5	2277	2379
gene:CIA_00095	acUKH-supercont1.1	108606	109967	+	1362	6994.5	6508	6121.5	6010.5	6153	6967.5	6304	6450
gene:CIA_00096	acUKH-supercont1.1	109974	110351	-	378	1973.5	1872	1808.5	1810.5	1830	2032.5	1807	1915
gene:CIA_00097	acUKH-supercont1.1	110554	111060	+	507	2933	2784	2617	2613	2647	3035	2735	2919
gene:CIA_00098	acUKH-supercont1.1	111398	113464	+	2067	10338	9549	8749.5	8866.5	9106	10496	9186	9595
gene:CIA_00099	acUKH-supercont1.1	113513	113716	+	204	1090	923.5	909.5	957	954.5	1125.5	997	1012.5
gene:CIA_00100	acUKH-supercont1.1	113776	114780	+	1005	5061.5	4673	4259	4405.5	4495	5286.5	4507	4830.5
gene:CIA_00101	acUKH-supercont1.1	114797	115171	+	375	1936.5	1954	1866	1846.5	1734	2120.5	1820.5	1902
gene:CIA_00102	acUKH-supercont1.1	115249	116502	-	1254	6350	6206.5	5717	5718.5	5752.5	6711.5	5910.5	6208
gene:CIA_00103	acUKH-supercont1.1	116625	120872	-	4248	21285	19763	18184	18092	18532	21210	18664	19463
gene:CIA_00104	acUKH-supercont1.1	121116	121679	-	564	2786	2855	2676	2673	2737	3092	2640	2920
gene:CIA_00105	acUKH-supercont1.1	121939	123003	+	1065	5731.5	5314.5	4984	5079.5	4913.5	5842	5235.5	5321.5	mexC
gene:CIA_00106	acUKH-supercont1.1	123031	126162	+	3132	15236.5	14124	13010	13250	13673	15612.5	13552	14353	mexD
gene:CIA_00107	acUKH-supercont1.1	126168	127607	+	1440	7183	6130.5	5694.5	5586.5	5672.5	6659.5	5814.5	5885
gene:CIA_00108	acUKH-supercont1.1	127658	128293	-	636	3164	3144.5	3058	2972	2962	3416.5	2998	3147.5
gene:CIA_00109	acUKH-supercont1.1	128373	128528	-	156	954	994.5	871.5	961	893	1074.5	895	906
gene:CIA_00110	acUKH-supercont1.1	128669	130333	+	1665	8029	7364	6891	7084	7166	8189	7125	7595
gene:CIA_00111	acUKH-supercont1.1	130810	131523	+	714	3422	3183	2942	2962.5	3016	3435	3036	2947
gene:CIA_00112	acUKH-supercont1.1	131520	132713	+	1194	6013	5508.5	5170.5	5204	5137.5	6108	5266	5340.5
gene:CIA_00113	acUKH-supercont1.1	132706	134187	+	1482	7211.5	6536.5	5902.5	6238	6292	7151	6286	6517
gene:CIA_00114	acUKH-supercont1.1	134177	135454	+	1278	6690.5	6345	5984	5937.5	5956.5	6970	6036	6204.5
gene:CIA_00115	acUKH-supercont1.1	136052	136540	+	489	2263	2382	2164	2126	2090	2419	2193	2252
gene:CIA_00116	acUKH-supercont1.1	136755	138191	+	1437	7330	6838	6622	6575	6648	7469	6729	7160
gene:CIA_00117	acUKH-supercont1.1	138487	139824	+	1338	6589	6250	5848.5	5791	5789	6902.5	6035	6323
gene:CIA_00118	acUKH-supercont1.1	139885	140925	-	1041	5470	4948	4525.5	4687	4486	5319.5	4662	4962
gene:CIA_00119	acUKH-supercont1.1	141049	141426	-	378	1930	2037	1789	1893	1947	2204	1992	1962
gene:CIA_00120	acUKH-supercont1.1	141528	142553	-	1026	5056	4576.5	4059	4082.5	3999.5	4688	4068	4111
gene:CIA_00121	acUKH-supercont1.1	142550	143362	-	813	4112	3703	3559	3481	3518.5	4146.5	3583.5	3776
gene:CIA_00122	acUKH-supercont1.1	143399	144613	-	1215	6027	5730.5	5046.5	5333.5	5195	6060	5301.5	5690.5
gene:CIA_00123	acUKH-supercont1.1	144669	145814	-	1146	5522	5225	4684.5	4970	4984	5712.5	5082	5204.5
gene:CIA_00124	acUKH-supercont1.1	146086	146159	-	74	514	679	633	611	592	776	684	692
gene:CIA_00125	acUKH-supercont1.1	146474	148069	+	1596	8130	7549	7017.5	6787.5	7223	8226	6937.5	7306.5
gene:CIA_00126	acUKH-supercont1.1	148125	148679	+	555	2806.5	2531	2396	2514	2479.5	2879	2649.5	2562.5
gene:CIA_00127	acUKH-supercont1.1	148673	150529	-	1857	9628.5	8762	8045.5	8347.5	8438.5	9684.5	8402	8799
gene:CIA_00128	acUKH-supercont1.1	150588	151076	-	489	2543	2311	2206	2368	2308	2564.5	2414	2399
gene:CIA_00129	acUKH-supercont1.1	151311	151637	+	327	1926	1974	1772	1817	1851	2065	1738	1855
gene:CIA_00130	acUKH-supercont1.1	151736	154189	+	2454	11707	10851	10040	10261	10300	11934	10508	10945
gene:CIA_00131	acUKH-supercont1.1	154340	154681	+	342	1908	1809	1748	1837	1811	2071	1807	1776
gene:CIA_00132	acUKH-supercont1.1	154855	155343	+	489	2086	2091	1905	2095	1879	2259	2035	1980
gene:CIA_00133	acUKH-supercont1.1	155600	155905	+	306	1591	1702	1604.5	1540.5	1482	1800.5	1659.5	1652
gene:CIA_00134	acUKH-supercont1.1	155990	156607	+	618	3271	3221	3161.5	2909	2977.5	3485.5	3061	3228
gene:CIA_00135	acUKH-supercont1.1	156677	158704	-	2028	10286	9825	8734	9120.5	9040.5	10130	9085.5	9885
gene:CIA_00136	acUKH-supercont1.1	159047	159271	-	225	1383	1368	1278	1261	1327	1475	1287	1306
gene:CIA_00137	acUKH-supercont1.1	159409	160377	-	969	5021	4663	4527	4541	4614	5214	4629	4899
gene:CIA_00138	acUKH-supercont1.1	160618	160929	+	312	1501	1522.5	1293.5	1386	1336.5	1629	1379	1368
gene:CIA_00139	acUKH-supercont1.1	160953	161210	+	258	1392	1404.5	1305.5	1288	1355.5	1474	1280	1302
gene:CIA_00140	acUKH-supercont1.1	161353	162573	+	1221	6015	5918.5	5384	5540.5	5544.5	6339	5616.5	5899
gene:CIA_00141	acUKH-supercont1.1	162644	163762	+	1119	5584.5	5319	4908.5	4905.5	4946	5856	5058.5	5269
gene:CIA_00142	acUKH-supercont1.1	163774	164238	+	465	2166.5	2001	2006.5	1904	1977.5	2412.5	2001	2046
gene:CIA_00143	acUKH-supercont1.1	164305	164580	-	276	1311	1346.5	1310	1328	1288	1473.5	1374	1366
gene:CIA_00144	acUKH-supercont1.1	164906	166402	+	1497	7261	6529	6174	6197	6200	7369	6521	6678
gene:CIA_00145	acUKH-supercont1.1	166499	167437	+	939	4666	4419.5	4112	4356	4237.5	4925	4308	4512
gene:CIA_00146	acUKH-supercont1.1	167461	170292	+	2832	13827	12704.5	12007	12140.5	12248.5	14159.5	12499.5	12727.5
gene:CIA_00147	acUKH-supercont1.1	170285	170794	+	510	2404.5	2192.5	2064	2037	2153.5	2278.5	2140	2180
gene:CIA_00148	acUKH-supercont1.1	170787	171227	+	441	2099.5	1858	1779	1815.5	1801.5	2020	1917	1927.5
gene:CIA_00149	acUKH-supercont1.1	171313	172257	+	945	4639	4189.5	3931	4077	4093	4770	4126.5	4285
gene:CIA_00150	acUKH-supercont1.1	172326	172751	-	426	1831	0	0	0	0	0	0	0
gene:CIA_00151	acUKH-supercont1.1	172748	173074	-	327	1319.5	0	0	0	0	0	0	0
gene:CIA_00152	acUKH-supercont1.1	173077	176553	-	3477	14541.5	0	0	0	0	0	0	0
gene:CIA_00153	acUKH-supercont1.1	176567	177172	-	606	2525	0	0	0	1	0	0	0
gene:CIA_00154	acUKH-supercont1.1	177169	177984	-	816	3316.5	0	0	0	1	0	0	0
gene:CIA_00155	acUKH-supercont1.1	177993	178517	-	525	2370	0	0	1	0	0	1	0
gene:CIA_00156	acUKH-supercont1.1	178527	179015	-	489	2271.5	0	0	0	0	0	0	0
gene:CIA_00157	acUKH-supercont1.1	179138	179638	-	501	2279	0	0	0	0	0	0	0		7312
gene:CIA_00158	acUKH-supercont1.1	179778	180872	+	1095	5758	5374	4613	4989	4856.5	5782.5	5085	5304.5
gene:CIA_00159	acUKH-supercont1.1	180918	182255	-	1338	6402.5	6218	5697	5798.5	5689	6672	5742.5	6144
gene:CIA_00160	acUKH-supercont1.1	182270	183862	-	1593	7921.5	6959	6426.5	6720	6635.5	7672.5	6801.5	7057
gene:CIA_00161	acUKH-supercont1.1	183852	184097	-	246	1175	1257	1248.5	1289.5	1281	1381	1316	1299.5
gene:CIA_00162	acUKH-supercont1.1	184254	185279	-	1026	4754	4528	4207	4336	4441	5069	4429	4733
gene:CIA_00163	acUKH-supercont1.1	185425	186387	+	963	4454	4301	3959.5	4074.5	4062	4571.5	4112	4326.5
gene:CIA_00164	acUKH-supercont1.1	186384	187112	+	729	3830	3568	3094.5	3191.5	3267	3725.5	3288	3271.5
gene:CIA_00165	acUKH-supercont1.1	187268	189832	+	2565	12443	11435	10690	11232	10983	12752	11395	11400
gene:CIA_00166	acUKH-supercont1.1	190067	190142	+	76	358	478.5	416	483.5	419	518.5	399.5	478.5
gene:CIA_00167	acUKH-supercont1.1	190152	190228	+	77	439.5	319	304	348.5	326	353.5	304	322
gene:CIA_00168	acUKH-supercont1.1	190239	190314	+	76	443.5	526.5	491	585	508	577	548.5	529.5
gene:CIA_00169	acUKH-supercont1.1	190683	191966	-	1284	5521	1864	1535	1716	1612	1959	1660	1743
gene:CIA_00170	acUKH-supercont1.1	191963	193882	-	1920	8181	0	0	0	0	1	0	1
gene:CIA_00171	acUKH-supercont1.1	194950	195660	+	711	2984	0	0	0	0	0	0	0
gene:CIA_00172	acUKH-supercont1.1	196401	197018	-	618	2786	0	0	0	0	0	0	0
gene:CIA_00173	acUKH-supercont1.1	197343	199274	-	1932	8781	0	0	0	0	0	0	0
gene:CIA_00174	acUKH-supercont1.1	199271	201694	-	2424	11098	0	0	0	0	0	0	0
gene:CIA_00175	acUKH-supercont1.1	201938	202102	+	165	882	0	0	0	0	0	0	0
gene:CIA_00176	acUKH-supercont1.1	202616	202966	-	351	1705.5	0	0	0	0	0	0	0
gene:CIA_00177	acUKH-supercont1.1	202970	203242	-	273	1263.5	0	0	0	0	0	0	0
gene:CIA_00178	acUKH-supercont1.1	203731	205242	-	1512	6643	0	0	0	0	0	0	1
gene:CIA_00179	acUKH-supercont1.1	205239	205580	-	342	1583	0	0	0	0	0	0	0
gene:CIA_00180	acUKH-supercont1.1	205580	206962	-	1383	6424	0	0	0	0	0	0	0
gene:CIA_00181	acUKH-supercont1.1	206980	207918	-	939	4508	0	0	0	0	0	0	0		15955
gene:CIA_00182	acUKH-supercont1.1	208558	208776	+	219	949.5	241.5	207.5	204	238.5	298.5	235	270.5
gene:CIA_00183	acUKH-supercont1.1	208773	209432	-	660	2879.5	2399.5	2105.5	2199	2116.5	2656.5	2255	2435.5
gene:CIA_00184	acUKH-supercont1.1	209429	209713	-	285	1113.5	0	0	0	0	0	0	0
gene:CIA_00185	acUKH-supercont1.1	209710	212652	-	2943	13372	0	0	0	0	0	0	0
gene:CIA_00186	acUKH-supercont1.1	212652	213095	-	444	2105.5	0	0	0	0	0	0	0
gene:CIA_00187	acUKH-supercont1.1	213073	214578	-	1506	6652.5	0	0	0	0	0	1	0
gene:CIA_00188	acUKH-supercont1.1	214562	215446	-	885	4200.5	0	0	0	0	0	0	0
gene:CIA_00189	acUKH-supercont1.1	215443	216102	-	660	2914.5	0	0	0	0	0	0	0
gene:CIA_00190	acUKH-supercont1.1	216099	216485	-	387	1730	0	0	0	0	0	0	0
gene:CIA_00191	acUKH-supercont1.1	216496	216852	-	357	1567.5	0	0	0	0	0	0	0
gene:CIA_00192	acUKH-supercont1.1	216870	217109	-	240	1100	0	0	0	0	0	0	0
gene:CIA_00193	acUKH-supercont1.1	217106	217399	-	294	1590	0	0	0	0	0	0	0
gene:CIA_00194	acUKH-supercont1.1	217538	217843	-	306	1449	0	0	0	0	0	0	0
gene:CIA_00195	acUKH-supercont1.1	218371	219480	-	1110	4352	0	0	0	0	0	0	0
gene:CIA_00196	acUKH-supercont1.1	219611	221092	-	1482	6714.5	0	0	0	0	0	0	0
gene:CIA_00197	acUKH-supercont1.1	221103	221753	-	651	3135.5	0	0	1	0	0	0	0		12324
gene:CIA_00198	acUKH-supercont1.1	222085	224880	+	2796	12591	0	0	0	0	0	0	0
gene:CIA_00199	acUKH-supercont1.1	224877	226076	+	1200	5488	0	0	0	0	0	0	0
gene:CIA_00200	acUKH-supercont1.1	226157	229411	+	3255	15382	0	0	0	0	0	0	0
gene:CIA_00201	acUKH-supercont1.1	229456	230106	+	651	3168	0	0	0	0	0	0	0
gene:CIA_00202	acUKH-supercont1.1	230150	230866	-	717	3617.5	0	0	0	0	0	0	0
gene:CIA_00203	acUKH-supercont1.1	230856	232202	-	1347	6544	0	0	0	0	0	0	0
gene:CIA_00204	acUKH-supercont1.1	232199	234811	-	2613	12859.5	0	0	0	0	0	0	0
gene:CIA_00205	acUKH-supercont1.1	234795	235541	-	747	3804	0	0	0	0	0	0	0
gene:CIA_00206	acUKH-supercont1.1	235630	236178	-	549	2768	0	0	0	0	0	0	0
gene:CIA_00207	acUKH-supercont1.1	236616	237362	-	747	3475	0	0	0	0	0	0	0
gene:CIA_00208	acUKH-supercont1.1	237362	239596	-	2235	10610.5	0	0	0	0	0	0	0
gene:CIA_00209	acUKH-supercont1.1	239600	239857	-	258	1159	0	0	0	0	0	0	0
gene:CIA_00210	acUKH-supercont1.1	239866	240366	-	501	2348.5	0	0	0	0	0	0	0
gene:CIA_00211	acUKH-supercont1.1	240363	240944	-	582	2602.5	0	0	0	0	0	0	0
gene:CIA_00212	acUKH-supercont1.1	240929	241684	-	756	3531.5	0	0	0	0	0	0	0
gene:CIA_00213	acUKH-supercont1.1	241695	242384	-	690	3518	0	0	0	0	0	0	0
gene:CIA_00214	acUKH-supercont1.1	243025	244026	+	1002	4159	0	0	0	0	0	0	0
gene:CIA_00215	acUKH-supercont1.1	244734	245459	+	726	3188	0	0	0	0	0	0	0
gene:CIA_00216	acUKH-supercont1.1	246281	247816	-	1536	7119	0	0	1	0	0	0	0
gene:CIA_00217	acUKH-supercont1.1	247880	248215	-	336	1831	0	0	0	0	0	0	0
gene:CIA_00218	acUKH-supercont1.1	248266	248532	-	267	1422	0	0	0	0	0	0	0
gene:CIA_00219	acUKH-supercont1.1	248789	250015	-	1227	4944	0	0	0	0	0	0	0
gene:CIA_00220	acUKH-supercont1.1	250339	252588	-	2250	10621	0	0	0	0	0	0	0
gene:CIA_00221	acUKH-supercont1.1	252693	254144	-	1452	7013.5	0	0	0	0	1	0	0
gene:CIA_00222	acUKH-supercont1.1	254174	254779	-	606	3009.5	0	1	0	0	0	0	0
gene:CIA_00223	acUKH-supercont1.1	254871	255125	-	255	1270	0	0	0	0	0	0	0
gene:CIA_00224	acUKH-supercont1.1	255193	255555	-	363	1860	0	0	0	1	0	0	0
gene:CIA_00225	acUKH-supercont1.1	255625	255900	-	276	1335.5	0	0	0	0	0	0	0
gene:CIA_00226	acUKH-supercont1.1	255897	256532	-	636	2782.5	0	0	0	0	0	0	0
gene:CIA_00227	acUKH-supercont1.1	256590	256940	-	351	1818	0	0	0	0	0	0	0
gene:CIA_00228	acUKH-supercont1.1	257176	257883	-	708	3052	1	0	0	0	0	0	0
gene:CIA_00229	acUKH-supercont1.1	258081	258233	+	153	886	0	0	0	0	0	0	0
gene:CIA_00230	acUKH-supercont1.1	258368	258568	-	201	989	0	0	0	0	0	0	0
gene:CIA_00231	acUKH-supercont1.1	258642	258800	-	159	830	0	0	0	0	0	0	0
gene:CIA_00232	acUKH-supercont1.1	258939	259427	-	489	2116	0	0	0	0	0	0	0
gene:CIA_00233	acUKH-supercont1.1	259753	259887	-	135	602	0	0	0	0	0	0	0
gene:CIA_00234	acUKH-supercont1.1	259889	260062	-	174	724	0	0	0	0	0	0	0
gene:CIA_00235	acUKH-supercont1.1	260139	260705	-	567	2575	0	0	0	0	0	1	0
gene:CIA_00236	acUKH-supercont1.1	261620	262057	-	438	2212	0	0	0	0	0	0	0
gene:CIA_00237	acUKH-supercont1.1	262086	263414	-	1329	6060	0	0	0	0	0	0	0
gene:CIA_00238	acUKH-supercont1.1	263419	264360	-	942	4535.5	0	0	0	0	0	0	0
gene:CIA_00239	acUKH-supercont1.1	264357	264887	-	531	2365	0	0	0	0	0	0	0
gene:CIA_00240	acUKH-supercont1.1	264909	265988	-	1080	5267	0	0	0	0	0	0	0
gene:CIA_00241	acUKH-supercont1.1	265988	267568	-	1581	7577.5	0	0	0	0	0	0	0
gene:CIA_00242	acUKH-supercont1.1	267577	268110	-	534	2688	0	1	0	0	0	0	0
gene:CIA_00243	acUKH-supercont1.1	268100	269425	-	1326	6074	0	0	0	0	0	0	0
gene:CIA_00244	acUKH-supercont1.1	269429	271138	-	1710	7249	0	0	0	0	0	0	0		61709
gene:CIA_00245	acUKH-supercont1.1	271138	272262	-	1125	5362	1270	1133	1225	1164	1351	1239	1176
gene:CIA_00246	acUKH-supercont1.1	272885	274381	-	1497	5782	5705	4798	5307	5257	6011	5329	5614
gene:CIA_00247	acUKH-supercont1.1	274800	274982	-	183	1160	318	259	292	261	338	312	299
gene:CIA_00248	acUKH-supercont1.1	275069	277042	-	1974	9800.5	0	0	0	0	1	1	0
gene:CIA_00249	acUKH-supercont1.1	277039	278928	-	1890	8571.5	0	0	0	0	0	0	0
gene:CIA_00250	acUKH-supercont1.1	279606	281531	-	1926	8728	0	0	0	1	0	0	0
gene:CIA_00251	acUKH-supercont1.1	282932	283402	-	471	1969.5	0	0	0	0	0	0	0
gene:CIA_00252	acUKH-supercont1.1	283416	283949	-	534	2528.5	0	0	0	0	0	0	0
gene:CIA_00253	acUKH-supercont1.1	283955	284683	-	729	3324	0	0	0	0	0	0	0
gene:CIA_00254	acUKH-supercont1.1	284953	285192	-	240	1191	0	0	0	0	0	0	0
gene:CIA_00255	acUKH-supercont1.1	285455	286780	-	1326	5661	0	0	1	0	0	0	0
gene:CIA_00256	acUKH-supercont1.1	286777	287544	-	768	3503.5	0	0	0	0	0	0	0
gene:CIA_00257	acUKH-supercont1.1	287572	289305	-	1734	7351.5	0	0	0	0	1	0	0
gene:CIA_00258	acUKH-supercont1.1	289308	289556	-	249	1138.5	0	0	0	0	0	1	0		14487
gene:CIA_00259	acUKH-supercont1.1	289559	290575	-	1017	4532	1212	1119	1074	1248	1340	1156	1236
gene:CIA_00260	acUKH-supercont1.1	290575	290808	-	234	1011	0	0	0	0	0	0	0
gene:CIA_00261	acUKH-supercont1.1	290801	290974	-	174	886.5	0	0	0	0	0	0	0
gene:CIA_00262	acUKH-supercont1.1	291288	291545	-	258	1267	0	0	0	0	0	0	0
gene:CIA_00263	acUKH-supercont1.1	291542	292069	-	528	2307.5	0	0	0	2	0	0	0
gene:CIA_00264	acUKH-supercont1.1	292059	292244	-	186	786	0	0	0	0	0	0	0
gene:CIA_00265	acUKH-supercont1.1	292241	293587	-	1347	5908	0	0	1	0	0	0	0
gene:CIA_00266	acUKH-supercont1.1	293584	293808	-	225	766	0	0	0	0	0	0	0
gene:CIA_00267	acUKH-supercont1.1	293792	294499	-	708	3036	0	0	0	0	0	0	0
gene:CIA_00268	acUKH-supercont1.1	294496	295197	-	702	3440	0	0	0	0	0	0	0
gene:CIA_00269	acUKH-supercont1.1	295197	295883	-	687	3447	0	0	0	0	0	0	0
gene:CIA_00270	acUKH-supercont1.1	295880	296029	-	150	570.5	0	0	0	0	0	0	0
gene:CIA_00271	acUKH-supercont1.1	296026	296523	-	498	2153.5	0	0	0	0	0	0	0
gene:CIA_00272	acUKH-supercont1.1	296520	297257	-	738	3270.5	0	0	0	0	0	0	0
gene:CIA_00273	acUKH-supercont1.1	297259	298125	-	867	3800	0	0	0	0	0	0	0		7550
gene:CIA_00274	acUKH-supercont1.1	298498	302751	-	4254	20385	17417	16082	16560	16623	19188	16943	17429
gene:CIA_00275	acUKH-supercont1.1	302800	304425	-	1626	7841	7395	6898	7091	7085	8148	7316	7362
gene:CIA_00276	acUKH-supercont1.1	305019	306077	+	1059	5433	5111	4650.5	4722	4825.5	5474	4867	5038
gene:CIA_00277	acUKH-supercont1.1	306117	307424	-	1308	6710	6071	5575	5719	5719.5	6519.5	5779	6059
gene:CIA_00278	acUKH-supercont1.1	307488	307658	-	171	1054.5	975	886.5	891.5	904.5	1072	912	967
gene:CIA_00279	acUKH-supercont1.1	307684	308133	-	450	2246	2047	1842	1951	2013.5	2208	1973	2083.5
gene:CIA_00280	acUKH-supercont1.1	308130	308759	-	630	2965.5	2836	2521	2651.5	2630	3011.5	2787	2783.5
gene:CIA_00281	acUKH-supercont1.1	308892	309317	+	426	2012.5	1948	1822	1912.5	1859	2142.5	1871.5	1937.5
gene:CIA_00282	acUKH-supercont1.1	309314	309784	+	471	2325	2081	2029.5	2077.5	2008.5	2338.5	2026	2038
gene:CIA_00283	acUKH-supercont1.1	309781	310470	+	690	3331.5	3031	2902.5	2964	2876.5	3336	2989.5	3152.5
gene:CIA_00284	acUKH-supercont1.1	310576	310785	+	210	1267	1227.5	1152.5	1072	1205	1328	1130.5	1281
gene:CIA_00285	acUKH-supercont1.1	310822	311022	-	201	1020.5	913.5	802.5	814.5	761.5	1012	855	936.5
gene:CIA_00286	acUKH-supercont1.1	311019	311630	-	612	2651	2427	2307.5	2331	2302.5	2707	2395.5	2509
gene:CIA_00287	acUKH-supercont1.1	311627	312499	-	873	4144	3664.5	3369	3343	3591	3987.5	3626	3597.5
gene:CIA_00288	acUKH-supercont1.1	312502	313719	-	1218	4890	668	580	572	598.5	675.5	643.5	666
gene:CIA_00289	acUKH-supercont1.1	313723	315426	-	1704	7968.5	4508.5	4165.5	4354.5	4299.5	4829	4345.5	4500
gene:CIA_00290	acUKH-supercont1.1	316258	316956	+	699	2697	0	0	0	0	0	0	0
gene:CIA_00291	acUKH-supercont1.1	316993	317068	+	76	514	493.5	429.5	435	447	562	444	444.5
gene:CIA_00292	acUKH-supercont1.1	317119	317967	-	849	4551	4376.5	3905.5	3916	3985	4681	4135	4232.5
gene:CIA_00293	acUKH-supercont1.1	318253	320508	+	2256	11060	9949	9349	9833	9546	11119	9749	9913
gene:CIA_00294	acUKH-supercont1.1	320659	321225	+	567	2767	2590	2406	2519.5	2476	2804	2658	2562
gene:CIA_00295	acUKH-supercont1.1	321222	322058	+	837	4172	3862	3739	3845.5	3743	4396	3834	3806
gene:CIA_00296	acUKH-supercont1.1	322248	324269	+	2022	10140	9157	8745	8736	8760	10028	8823	9317
gene:CIA_00297	acUKH-supercont1.1	324721	325884	+	1164	5435	5275	4757	4845	4812	5648	4982	5156
gene:CIA_00298	acUKH-supercont1.1	326000	326425	+	426	2197	2046	1968	2056.5	2002	2409.5	1901	2044
gene:CIA_00299	acUKH-supercont1.1	326481	328283	-	1803	8486	7906	7116	7686.5	7500	8950.5	7798	8091
gene:CIA_00300	acUKH-supercont1.1	328406	329221	-	816	4265	4018	3775	3938	3845	4501	3859.5	4007.5
gene:CIA_00301	acUKH-supercont1.1	329224	329952	-	729	3463	3206	3005	3197	3045	3683	3141.5	3275.5
gene:CIA_00302	acUKH-supercont1.1	330122	332383	+	2262	10332	9779	9003	9164	9522	10726	9375	9910
gene:CIA_00303	acUKH-supercont1.1	332599	335151	+	2553	13161	11662	10839	11183	10962	12425	11071	11540
gene:CIA_00304	acUKH-supercont1.1	335449	336348	-	900	4358	3968	3752	3814	3755	4347	3847	4168
gene:CIA_00305	acUKH-supercont1.1	336478	337233	+	756	3987	3989.5	3546.5	3807	3894.5	4414.5	3862.5	4124
gene:CIA_00306	acUKH-supercont1.1	337230	337907	+	678	3264	3009	2688.5	2700	2874.5	3273.5	2781	2914.5
gene:CIA_00307	acUKH-supercont1.1	337904	338833	+	930	4782	4291.5	4046	4109.5	3942.5	4609	4203	4208
gene:CIA_00308	acUKH-supercont1.1	338838	339311	-	474	2310	2187	2045	2050.5	2220.5	2415	2065.5	2226.5
gene:CIA_00309	acUKH-supercont1.1	339453	340085	+	633	3329.5	3209	3155.5	3057.5	3090.5	3540.5	3089	3206
gene:CIA_00310	acUKH-supercont1.1	340118	341089	-	972	4840	4456	4149	4345	4308.5	4846	4392	4484.5
gene:CIA_00311	acUKH-supercont1.1	341089	342063	-	975	4977.5	4541	4302	4381	4328	4871	4488.5	4568.5
gene:CIA_00312	acUKH-supercont1.1	342116	343027	-	912	4547.5	4107	3964	3967	4105.5	4506	3969.5	4066.5
gene:CIA_00313	acUKH-supercont1.1	343039	344049	-	1011	4861.5	4560.5	4260.5	4227	4160.5	4980.5	4441.5	4430
gene:CIA_00314	acUKH-supercont1.1	344117	345718	-	1602	7825	7392.5	6953	7081	7083.5	8446	7295.5	7453
gene:CIA_00315	acUKH-supercont1.1	345768	347219	-	1452	6714	6390	5986	6138.5	6147.5	7082	6403	6305.5
gene:CIA_00316	acUKH-supercont1.1	347447	349048	-	1602	7374	7046	6785	6941	6789	7870	6897	7292
gene:CIA_00317	acUKH-supercont1.1	349314	349877	-	564	2588	2434	2274	2334	2316	2756	2388	2492
gene:CIA_00318	acUKH-supercont1.1	350046	351263	+	1218	6163	5594	5116.5	5197	5131.5	6171.5	5261	5481
gene:CIA_00319	acUKH-supercont1.1	351331	352929	-	1599	7620	6944	6490.5	6618	6609.5	7642.5	6633	7120
gene:CIA_00320	acUKH-supercont1.1	353023	354636	-	1614	7276	6466	6100	6128	6237	7237	6354	6530
gene:CIA_00321	acUKH-supercont1.1	354889	355599	-	711	3598	3514	3117	3401	3365	3626	3339	3544
gene:CIA_00322	acUKH-supercont1.1	355876	357144	+	1269	6350	6032.5	5521.5	5470.5	5622.5	6311	5662.5	5984
gene:CIA_00323	acUKH-supercont1.1	357170	357730	+	561	2986	2658.5	2532.5	2513.5	2572.5	2905	2670.5	2816
gene:CIA_00324	acUKH-supercont1.1	357893	358702	+	810	4288	3979.5	3658	3814	3713.5	4285	3833	4096
gene:CIA_00325	acUKH-supercont1.1	358741	360510	+	1770	8600	7762	7232	7434.5	7401	8415	7358	7640.5
gene:CIA_00326	acUKH-supercont1.1	360495	361145	+	651	3130.5	2768.5	2544	2690	2656.5	2994.5	2574	2798.5
gene:CIA_00327	acUKH-supercont1.1	361142	365722	+	4581	23070	19926	18645.5	18961	18884.5	21672.5	18386.5	18953.5
gene:CIA_00328	acUKH-supercont1.1	365719	367368	+	1650	8368	7262.5	6675.5	6809.5	6545	7821	6713.5	6907
gene:CIA_00329	acUKH-supercont1.1	367331	368164	+	834	4050.5	3737.5	3388	3521	3548.5	3914	3447	3734.5
gene:CIA_00330	acUKH-supercont1.1	368279	368665	-	387	2292	2329.5	2067	2030.5	2075.5	2455.5	2114	2125
gene:CIA_00331	acUKH-supercont1.1	368697	369074	-	378	2043	1890.5	1747	1723.5	1897	2105	1770	1924
gene:CIA_00332	acUKH-supercont1.1	369134	370579	-	1446	6468	5920	5622	5806	5879.5	6571.5	5798	5889
gene:CIA_00333	acUKH-supercont1.1	370686	372140	-	1455	7157	6501	6129.5	5995	6175.5	7068.5	6210	6335
gene:CIA_00334	acUKH-supercont1.1	372156	372443	-	288	1298	1328	1244.5	1326	1337.5	1453.5	1262	1396
gene:CIA_00335	acUKH-supercont1.1	372683	373720	+	1038	4867	4278.5	4133.5	4138	4157.5	4767.5	4167	4368
gene:CIA_00336	acUKH-supercont1.1	373800	374792	+	993	4162	3437.5	3225	3278.5	3241	3786.5	3297	3339
gene:CIA_00337	acUKH-supercont1.1	374792	375286	+	495	2135	1890.5	1778.5	1675.5	1826	2171.5	1809.5	2005.5
gene:CIA_00338	acUKH-supercont1.1	375376	375981	+	606	3132	2900.5	2745	2766.5	2764	3245	2783.5	2879
gene:CIA_00339	acUKH-supercont1.1	376015	377472	+	1458	6818	5988	5813	5660	5788	6664	5626.5	6050.5
gene:CIA_00340	acUKH-supercont1.1	377487	381317	+	3831	19478	16875.5	16027	16438.5	16068.5	18398.5	16239	16856.5
gene:CIA_00341	acUKH-supercont1.1	381366	382214	+	849	4208.5	4023	3721	3821.5	3780	4374	3800	3852
gene:CIA_00342	acUKH-supercont1.1	382217	383659	+	1443	6924.5	6144	5918	6071	5856.5	7065.5	5808.5	6398.5
gene:CIA_00343	acUKH-supercont1.1	383690	384214	-	525	2710	2477.5	2352	2313.5	2331.5	2681.5	2354	2444
gene:CIA_00344	acUKH-supercont1.1	384313	385662	+	1350	6793	6098	5932	5827	5894	6851	5784	6142
gene:CIA_00345	acUKH-supercont1.1	385810	386205	+	396	1784	1744	1581.5	1586.5	1702	1894.5	1605	1687
gene:CIA_00346	acUKH-supercont1.1	386198	387574	+	1377	6899.5	5775.5	5599.5	5597	5564	6459.5	5509	5779.5
gene:CIA_00347	acUKH-supercont1.1	387602	388051	+	450	2089.5	1963	1784	1905.5	1912	2286	1939	1948.5
gene:CIA_00348	acUKH-supercont1.1	388064	388675	+	612	3082	2656	2670.5	2559.5	2608	3066.5	2649.5	2721.5
gene:CIA_00349	acUKH-supercont1.1	388724	389626	+	903	4510	4202.5	3805.5	3933.5	3889	4618.5	4008.5	4238.5
gene:CIA_00350	acUKH-supercont1.1	389723	389995	-	273	1271	1147	1056	1182	1198	1302.5	1152	1192.5
gene:CIA_00351	acUKH-supercont1.1	390025	390885	-	861	4032	3600.5	3267.5	3378.5	3410	3927.5	3471.5	3506
gene:CIA_00352	acUKH-supercont1.1	390887	391351	-	465	2084.5	1778	1739.5	1683	1749.5	1967.5	1759.5	1806.5
gene:CIA_00353	acUKH-supercont1.1	391365	391673	-	309	1462.5	1327.5	1183.5	1317	1255.5	1431	1284	1222
gene:CIA_00354	acUKH-supercont1.1	391751	393244	-	1494	6980	6189	5966.5	5998.5	6036	6923.5	5997	6257
gene:CIA_00355	acUKH-supercont1.1	393470	394195	-	726	3313.5	2926	2666	2966	2873.5	3083	2789	3025.5
gene:CIA_00356	acUKH-supercont1.1	394195	394722	-	528	2406.5	2077	1930.5	1960.5	1976.5	2263.5	2006.5	1984.5
gene:CIA_00357	acUKH-supercont1.1	394709	395281	-	573	2592	2237	2077	2129	2112.5	2370	2097.5	2246
gene:CIA_00358	acUKH-supercont1.1	395290	395829	-	540	2486	2224.5	2166	2118	2010.5	2440	2162.5	2161
gene:CIA_00359	acUKH-supercont1.1	395829	396803	-	975	4778	4318.5	4029.5	4147.5	4020	4838.5	4239.5	4250
gene:CIA_00360	acUKH-supercont1.1	396926	397018	+	93	537	748	692	698	684	790	709	690
gene:CIA_00361	acUKH-supercont1.1	397223	398032	+	810	3930.5	3501	3482	3198.5	3475.5	3763.5	3489.5	3631.5
gene:CIA_00362	acUKH-supercont1.1	398032	398829	+	798	3677	3230.5	3109	3010.5	3098.5	3535.5	3105	3325
gene:CIA_00363	acUKH-supercont1.1	398830	399303	+	474	2074.5	1741	1677.5	1663.5	1693.5	2052.5	1789.5	1813.5
gene:CIA_00364	acUKH-supercont1.1	399315	399962	+	648	2885	2409	2379	2309	2360	2687.5	2385.5	2463.5
gene:CIA_00365	acUKH-supercont1.1	399959	400267	+	309	1572	1562.5	1463.5	1475.5	1413.5	1664	1541.5	1491.5
gene:CIA_00366	acUKH-supercont1.1	400384	400623	+	240	1175	1103	1088	1074.5	1093.5	1266.5	1132	1088.5
gene:CIA_00367	acUKH-supercont1.1	400644	401909	+	1266	6335	5683.5	5243	5401.5	5292.5	6162.5	5498	5518.5
gene:CIA_00368	acUKH-supercont1.1	401927	402562	+	636	3043	2847.5	2705	2746	2805	3122	2842	2868
gene:CIA_00369	acUKH-supercont1.1	402688	404010	+	1323	6610	5986.5	5789.5	5617.5	5796.5	6558.5	5876	5969
gene:CIA_00370	acUKH-supercont1.1	404013	405068	+	1056	5216	4488.5	4326.5	4260.5	4253	4827.5	4198	4512
gene:CIA_00371	acUKH-supercont1.1	405111	406280	-	1170	5432	4717	4373	4500	4337.5	5095	4385	4493
gene:CIA_00372	acUKH-supercont1.1	406397	407155	+	759	3609.5	3386	3159.5	3065	3188	3635	3353	3348.5
gene:CIA_00373	acUKH-supercont1.1	407142	408245	-	1104	5415.5	4705	4671.5	4765	4508	5310	4751	4674.5
gene:CIA_00374	acUKH-supercont1.1	408590	409507	+	918	3935.5	3585	3397	3606.5	3532	4009.5	3391.5	3594.5
gene:CIA_00375	acUKH-supercont1.1	409519	411420	+	1902	9317.5	8254.5	7728.5	7906.5	7866	8914.5	7767	8154.5
gene:CIA_00376	acUKH-supercont1.1	411494	411940	-	447	2154	2024.5	1925.5	1900	2006	2338	2067.5	2059
gene:CIA_00377	acUKH-supercont1.1	412085	412714	+	630	3095	3034.5	2788.5	2750	2795.5	3183	2953	2903.5
gene:CIA_00378	acUKH-supercont1.1	412782	414128	+	1347	6812	6311.5	5695.5	5709	5843.5	6721	5831	6008.5
gene:CIA_00379	acUKH-supercont1.1	414223	415317	+	1095	5197	4501.5	4344.5	4413	4304.5	5108	4342	4631
gene:CIA_00380	acUKH-supercont1.1	415382	416344	-	963	4692	4005.5	3872.5	3906	3792.5	4335	3909	3841
gene:CIA_00381	acUKH-supercont1.1	416503	417501	-	999	4867	4425	4167	4287	4282	4794	4278	4417
gene:CIA_00382	acUKH-supercont1.1	417665	418801	+	1137	5788	5427	5162	5288	5055	5878.5	5167.5	5320
gene:CIA_00383	acUKH-supercont1.1	418886	419923	-	1038	5190	4206	4141	4086	4026	4658.5	4273.5	4305
gene:CIA_00384	acUKH-supercont1.1	420169	420597	+	429	1843.5	1623	1576	1552.5	1399.5	1719.5	1553	1546
gene:CIA_00385	acUKH-supercont1.1	420612	421004	+	393	1840.5	1596	1607	1635.5	1659.5	1849.5	1654	1680
gene:CIA_00386	acUKH-supercont1.1	421254	421847	+	594	2838.5	2410.5	2337	2360.5	2324	2749	2453.5	2587
gene:CIA_00387	acUKH-supercont1.1	421847	423058	+	1212	5332	4528.5	4371.5	4360.5	4324	5181	4444.5	4425.5
gene:CIA_00388	acUKH-supercont1.1	423058	423840	+	783	3623.5	3179.5	3136.5	3097.5	3039.5	3675.5	3186.5	3250
gene:CIA_00389	acUKH-supercont1.1	423926	424543	+	618	2866	2348.5	2391.5	2378.5	2384.5	2745	2552	2461.5
gene:CIA_00390	acUKH-supercont1.1	424555	424962	+	408	1925	1617	1549.5	1544	1627.5	1903	1618.5	1624.5
gene:CIA_00391	acUKH-supercont1.1	425019	425597	-	579	2454.5	2126.5	1893.5	2094	2118	2392.5	2196.5	2141.5
gene:CIA_00392	acUKH-supercont1.1	425594	426187	-	594	2775	2347.5	2189.5	2324.5	2381	2631.5	2279.5	2263
gene:CIA_00393	acUKH-supercont1.1	426216	426461	-	246	1353.5	1283	1191	1232.5	1187.5	1416.5	1301	1325
gene:CIA_00394	acUKH-supercont1.1	426590	428404	-	1815	8904	7653	7202	7442	7113	8558	7429	7525
gene:CIA_00395	acUKH-supercont1.1	428531	429379	+	849	4296	3853	3621	3517	3653	4274	3788	3780
gene:CIA_00396	acUKH-supercont1.1	430135	430539	+	405	1877	1855	1769	1711	1709.5	2029.5	1643	1773.5
gene:CIA_00397	acUKH-supercont1.1	430542	431483	+	942	4292	3908	3745.5	3721	3700.5	4344.5	3839.5	3853
gene:CIA_00398	acUKH-supercont1.1	431480	431773	+	294	1570.5	1296.5	1196	1290	1189	1415.5	1305.5	1212.5
gene:CIA_00399	acUKH-supercont1.1	431770	433509	+	1740	8882.5	7779.5	7110	7162.5	7140	8421	7557	7533.5
gene:CIA_00400	acUKH-supercont1.1	433509	434972	+	1464	7621	5915	5924	5913.5	5812	6761.5	6051	6126
gene:CIA_00401	acUKH-supercont1.1	434965	436341	+	1377	7181	6180	5864.5	5859	5837.5	6692	6149	6036.5
gene:CIA_00402	acUKH-supercont1.1	436341	437423	+	1083	4960.5	4152	4049	4039	3961.5	4639.5	4145	4120.5
gene:CIA_00403	acUKH-supercont1.1	437437	438783	+	1347	6904	5806	5527	5741.5	5432.5	6341	5629	5891
gene:CIA_00404	acUKH-supercont1.1	438783	439982	+	1200	5796	4579.5	4530	4609.5	4561.5	5375	4730	4810.5
gene:CIA_00405	acUKH-supercont1.1	439972	441045	+	1074	5212	4216	4163.5	4045	4106	4765.5	4127.5	4203.5
gene:CIA_00406	acUKH-supercont1.1	441038	442480	+	1443	7235.5	6045	5623	5816	5750.5	6795.5	5746.5	5815
gene:CIA_00407	acUKH-supercont1.1	442477	443436	+	960	4977	4391.5	4099	4189.5	4122	4469.5	4202	4337.5
gene:CIA_00408	acUKH-supercont1.1	443440	444303	+	864	4455.5	3596.5	3347.5	3575.5	3527	4151	3638.5	3712
gene:CIA_00409	acUKH-supercont1.1	444325	445578	+	1254	6058.5	5358.5	5125.5	5170	5047.5	5950	5261.5	5422
gene:CIA_00410	acUKH-supercont1.1	445629	446813	+	1185	5707	5228	4877.5	4885	4956	5669	5177	5215
gene:CIA_00411	acUKH-supercont1.1	446926	447837	+	912	4297	4009.5	3725.5	3716.5	3771.5	4168	3805	3990
gene:CIA_00412	acUKH-supercont1.1	447898	448359	-	462	2281	2118.5	2127.5	2098.5	1937.5	2292	2067.5	2075
gene:CIA_00413	acUKH-supercont1.1	448440	449363	+	924	4856	4089	3987	4124	4051	4716	4286.5	4225
gene:CIA_00414	acUKH-supercont1.1	449497	452247	+	2751	13352	11623	11068	11295	10974	12615	11688	11427
gene:CIA_00415	acUKH-supercont1.1	452394	453611	+	1218	6333	5566	5189	5205	5119	6097	5456	5572
gene:CIA_00416	acUKH-supercont1.1	453732	454367	+	636	3573	3170.5	3109.5	2938.5	2913	3369	3072.5	3058.5
gene:CIA_00417	acUKH-supercont1.1	454421	455368	+	948	5237	4137	4114	4160.5	4105	4744	4212.5	4110.5
gene:CIA_00418	acUKH-supercont1.1	455438	456016	-	579	3030	2505	2533	2566.5	2462.5	2864	2497	2661
gene:CIA_00419	acUKH-supercont1.1	456021	458117	-	2097	9949	8436	8245	8319	8301.5	9556	8332.5	8437
gene:CIA_00420	acUKH-supercont1.1	458168	459079	-	912	5056	4369.5	4065	4107.5	4040	4892.5	4329.5	4069
gene:CIA_00421	acUKH-supercont1.1	459116	460216	-	1101	5329	4627	4336.5	4486	4407	5001.5	4601	4689
gene:CIA_00422	acUKH-supercont1.1	460320	460799	+	480	2296	2153	2056	2056	1991	2399	2110	2144
gene:CIA_00423	acUKH-supercont1.1	461032	461868	+	837	3900	3252.5	3049.5	3223.5	3272.5	3602	3399.5	3430
gene:CIA_00424	acUKH-supercont1.1	461925	463709	-	1785	8709	7554	7416.5	7429	7385.5	8466.5	7533.5	7602
gene:CIA_00425	acUKH-supercont1.1	463752	464135	-	384	2134.5	1952.5	1686	1855	1825	2168.5	1902	1853.5
gene:CIA_00426	acUKH-supercont1.1	464167	465135	+	969	4629.5	3963	3707	3833.5	3807	4562	4117	3940.5
gene:CIA_00427	acUKH-supercont1.1	465328	466257	+	930	4286	3674	3563.5	3731	3641.5	4327	3877.5	3744.5
gene:CIA_00428	acUKH-supercont1.1	466316	467074	-	759	3706	3229	3080.5	3042	3069.5	3742	3251.5	3190.5
gene:CIA_00429	acUKH-supercont1.1	467183	467917	+	735	3745	3271.5	3143.5	3105.5	3221.5	3745.5	3341	3346.5
gene:CIA_00430	acUKH-supercont1.1	467986	468453	+	468	2289	2111.5	1979.5	2056.5	1887.5	2364.5	2066	2075.5
gene:CIA_00431	acUKH-supercont1.1	468649	468942	+	294	1589	1329.5	1206	1233.5	1280	1458	1342	1294.5
gene:CIA_00432	acUKH-supercont1.1	468993	470636	+	1644	7840	6671.5	6473.5	6496	6497	7608	6863	6675
gene:CIA_00433	acUKH-supercont1.1	470693	471379	-	687	3723	3250	3279.5	3232.5	3269	3710	3235	3428.5
gene:CIA_00434	acUKH-supercont1.1	471609	471992	+	384	1972.5	1796.5	1847	1799	1774.5	2038	1909.5	1738.5
gene:CIA_00435	acUKH-supercont1.1	472012	472341	+	330	1592.5	1273.5	1294	1274	1283.5	1532.5	1352.5	1225.5
gene:CIA_00436	acUKH-supercont1.1	472284	473078	-	795	3923	3598	3325	3460	3521	4121.5	3610	3560
gene:CIA_00437	acUKH-supercont1.1	473295	473978	+	684	3488.5	3063	2901	2954	2868.5	3454	3140.5	3014
gene:CIA_00438	acUKH-supercont1.1	473968	475248	+	1281	6282.5	5287	5264.5	5427	5266.5	6217.5	5641	5337
gene:CIA_00439	acUKH-supercont1.1	475328	476011	+	684	3277.5	2832.5	2726.5	2882	2811	3226.5	2994	3051
gene:CIA_00440	acUKH-supercont1.1	476014	476718	+	705	3506	3011.5	2804	2922.5	2814	3371	3043	2999
gene:CIA_00441	acUKH-supercont1.1	476715	476957	+	243	1150.5	1055	1036	1042.5	1050	1175	1067.5	1093
gene:CIA_00442	acUKH-supercont1.1	477082	478278	-	1197	5589	4791	4522	4684	4839	5474	4941	4954
gene:CIA_00443	acUKH-supercont1.1	478416	481472	-	3057	14402	12374	12063	12114.5	12066	14180	12751	12540.5
gene:CIA_00444	acUKH-supercont1.1	481523	482653	-	1131	5784	4793	4828	4894.5	4791	5608	4875	4970.5
gene:CIA_00445	acUKH-supercont1.1	482823	483917	-	1095	5531	4952	4787	4682.5	4554	5636.5	4870.5	4852
gene:CIA_00446	acUKH-supercont1.1	483928	484992	-	1065	5287	4446.5	4188	4387.5	4323.5	5075	4496	4534
gene:CIA_00447	acUKH-supercont1.1	485002	486423	-	1422	6901	5966.5	5695	5913	5731.5	6627.5	5966.5	5887
gene:CIA_00448	acUKH-supercont1.1	486586	487926	-	1341	6483	5453	5216	5334	5276	6143	5487	5550
gene:CIA_00449	acUKH-supercont1.1	488120	488692	+	573	2861	2631	2524	2502.5	2458.5	2775.5	2558.5	2612.5
gene:CIA_00450	acUKH-supercont1.1	488694	489596	+	903	4683.5	4039	3627.5	3923.5	3744.5	4438	4085.5	3860.5
gene:CIA_00451	acUKH-supercont1.1	489597	491660	-	2064	9862.5	8589	8279.5	8550	8572	9766.5	8928	9047
gene:CIA_00452	acUKH-supercont1.1	491841	492422	-	582	2659	2589	2399	2503	2357	2875	2572	2605
gene:CIA_00453	acUKH-supercont1.1	492769	493371	-	603	2709	2387.5	2293.5	2375	2376	2654	2440.5	2335
gene:CIA_00454	acUKH-supercont1.1	493373	493774	-	402	2047	1784.5	1809.5	1807	1774	2147	1892.5	1834
gene:CIA_00455	acUKH-supercont1.1	493878	494774	+	897	4733.5	3864	3716.5	3862.5	3779.5	4564.5	3982	3942
gene:CIA_00456	acUKH-supercont1.1	494775	495833	-	1059	5573.5	4807	4732.5	4773.5	4713.5	5464.5	4872	4872
gene:CIA_00457	acUKH-supercont1.1	496018	497007	+	990	5194	4506.5	4207.5	4358.5	4258.5	4926.5	4530.5	4806.5
gene:CIA_00458	acUKH-supercont1.1	497008	497271	-	264	1476	1379.5	1314.5	1378.5	1318.5	1623.5	1438.5	1449.5
gene:CIA_00459	acUKH-supercont1.1	497562	498398	+	837	3997	3574	3308	3479	3460	3938	3638	3598
gene:CIA_00460	acUKH-supercont1.1	498615	498842	+	228	1124.5	1039.5	1006	1068.5	1045	1228	1051	1076
gene:CIA_00461	acUKH-supercont1.1	498860	501160	+	2301	11561	9561.5	9086.5	9502.5	9408	10903.5	9889	9693
gene:CIA_00462	acUKH-supercont1.1	501160	501402	+	243	1300.5	1113.5	1081.5	1086.5	1094	1298.5	1160	1168
gene:CIA_00463	acUKH-supercont1.1	501462	502514	-	1053	5671.5	4744	4756.5	4805.5	4638.5	5423.5	4902.5	4812
gene:CIA_00464	acUKH-supercont1.1	502551	503717	-	1167	5382.5	4675.5	4532	4652	4585.5	5561	4931.5	4612
gene:CIA_00465	acUKH-supercont1.1	503766	504068	-	303	1566	1437	1383.5	1489	1323	1605.5	1513	1441
gene:CIA_00466	acUKH-supercont1.1	504221	504793	+	573	3093	2971	2683	2787	2630	3241	2893	2879
gene:CIA_00467	acUKH-supercont1.1	504943	505803	+	861	4138	3614.5	3527.5	3667	3670	4020.5	3765	3672
gene:CIA_00468	acUKH-supercont1.1	505800	506576	-	777	4279	3414	3268.5	3409	3396	3943.5	3317	3047
gene:CIA_00469	acUKH-supercont1.1	506576	507331	-	756	4053	3868.5	3591	3701	3646	4219	3816	3707
gene:CIA_00470	acUKH-supercont1.1	507534	508430	+	897	4740	4191.5	4036	4129	4037	4751	4116	4328
gene:CIA_00471	acUKH-supercont1.1	508515	509300	+	786	3777	3346	3171.5	3370.5	3187.5	3806.5	3481	3508
gene:CIA_00472	acUKH-supercont1.1	509368	510483	+	1116	5300	4622.5	4279.5	4512	4655	5057.5	4613	4732
gene:CIA_00473	acUKH-supercont1.1	510480	510815	+	336	1722	1646.5	1480.5	1424	1592.5	1708.5	1469.5	1521
gene:CIA_00474	acUKH-supercont1.1	510876	511466	+	591	3168	2729.5	2550.5	2584.5	2641	3152.5	2714.5	2801
gene:CIA_00475	acUKH-supercont1.1	511631	512851	+	1221	6242.5	5501.5	5358	5600	5547	6261	5759	5538.5
gene:CIA_00476	acUKH-supercont1.1	512889	514208	+	1320	6479	5488.5	5132.5	5462.5	5434.5	6287.5	5537.5	5775.5
gene:CIA_00477	acUKH-supercont1.1	514209	515693	+	1485	7659.5	6564	6416.5	6632.5	6279.5	7397.5	6654.5	6797
gene:CIA_00478	acUKH-supercont1.1	515793	516563	+	771	4223	3684	3616	3566	3752.5	4201.5	3856.5	3834
gene:CIA_00479	acUKH-supercont1.1	516628	517200	+	573	3002	2581	2420.5	2406.5	2364	2799.5	2612	2523
gene:CIA_00480	acUKH-supercont1.1	517197	518354	+	1158	6097	5213	5121.5	5207.5	5131.5	5858	5521.5	5348
gene:CIA_00481	acUKH-supercont1.1	518454	519734	+	1281	6272	5511	5389	5447	5266	6361	5773	5714
gene:CIA_00482	acUKH-supercont1.1	519828	520439	+	612	3242	2869	2713	2827	2818	3342	2945	2926
gene:CIA_00483	acUKH-supercont1.1	520546	521127	+	582	2889	2638	2339	2655	2507	2923.5	2622	2594.5
gene:CIA_00484	acUKH-supercont1.1	521148	521456	+	309	1703	1598	1436.5	1515	1463	1726	1566.5	1574.5
gene:CIA_00485	acUKH-supercont1.1	521528	522847	+	1320	6795	6055	5781.5	6025	5789	6811.5	6232.5	6409
gene:CIA_00486	acUKH-supercont1.1	522944	524467	-	1524	7340	6821	6519	6687	6611	7639	7117	6950
gene:CIA_00487	acUKH-supercont1.1	524743	525870	+	1128	6022	5249.5	4879.5	5133.5	5205	5910.5	5352	5330
gene:CIA_00488	acUKH-supercont1.1	525863	526789	+	927	4756	3954	3830.5	3975	3960	4627.5	4061	4004
gene:CIA_00489	acUKH-supercont1.1	526855	527628	+	774	4227	3743.5	3415	3565.5	3619	4141	3816	3834
gene:CIA_00490	acUKH-supercont1.1	527818	529269	-	1452	6962	6225.5	5710	5950.5	5825.5	6831.5	6182	6221
gene:CIA_00491	acUKH-supercont1.1	529352	530266	-	915	4609	4305.5	4086	4219.5	4152	4863.5	4325.5	4410
gene:CIA_00492	acUKH-supercont1.1	530351	531157	-	807	4004	3603	3410	3566	3505.5	4002	3676.5	3636
gene:CIA_00493	acUKH-supercont1.1	531257	531634	+	378	1991	1911	1819	1809	1877	2066	1913	1987
gene:CIA_00494	acUKH-supercont1.1	531735	532157	+	423	2163	1946.5	1942	1894	1976.5	2307	2079.5	2005
gene:CIA_00495	acUKH-supercont1.1	532218	532577	+	360	1834.5	1616.5	1493.5	1573.5	1502.5	1785	1562	1700.5
gene:CIA_00496	acUKH-supercont1.1	532582	533913	-	1332	6955	5788.5	5691	5729	5898.5	6612.5	5985	5922.5
gene:CIA_00497	acUKH-supercont1.1	533910	534917	-	1008	5212.5	4419	4236.5	4392.5	4361.5	4978	4652.5	4449
gene:CIA_00498	acUKH-supercont1.1	534914	536191	-	1278	6297	5450.5	5025.5	5300.5	5369.5	6069.5	5446.5	5491.5
gene:CIA_00499	acUKH-supercont1.1	536188	537759	-	1572	7443	6489.5	6030.5	6360.5	6341	7187	6573	6659.5
gene:CIA_00500	acUKH-supercont1.1	537746	538726	-	981	4699	3897.5	3699	3906.5	3775.5	4328.5	3897.5	3878.5
gene:CIA_00501	acUKH-supercont1.1	538723	539472	-	750	3970	3478	3351	3369.5	3331	3875	3496	3586.5
gene:CIA_00502	acUKH-supercont1.1	539558	540295	-	738	3637	3379	3202	3376	3501	3855.5	3578	3546
gene:CIA_00503	acUKH-supercont1.1	540520	541962	+	1443	7095	6186	5725.5	5968.5	6097	7193	6272	6220.5
gene:CIA_00504	acUKH-supercont1.1	542047	542421	-	375	1853	1761	1610.5	1624.5	1673	1981	1756	1804.5
gene:CIA_00505	acUKH-supercont1.1	542681	543532	+	852	4125	3524	3398	3460	3503.5	4099	3722.5	3719
gene:CIA_00506	acUKH-supercont1.1	543582	543794	+	213	1112.5	933	881	861.5	926	1104	909	1008
gene:CIA_00507	acUKH-supercont1.1	543769	544770	-	1002	4719	4184	4035.5	4186	4255	4917	4362.5	4403.5
gene:CIA_00508	acUKH-supercont1.1	544767	545528	-	762	3875.5	3452.5	3220	3192	3278.5	3862.5	3410.5	3461
gene:CIA_00509	acUKH-supercont1.1	545521	546636	-	1116	5868	5291.5	5109.5	5131.5	5251	5979.5	5352.5	5374.5
gene:CIA_00510	acUKH-supercont1.1	546954	547073	-	120	576	490	492	506	434	564	477	506
gene:CIA_00511	acUKH-supercont1.1	553394	554565	-	1172	5594	4579	4488	4629	4647	5408	4788	4986
gene:CIA_00512	acUKH-supercont1.1	554800	554991	-	192	1397	1726	1665	1661	1665	1950	1745	1770
gene:CIA_00513	acUKH-supercont1.1	558508	559772	-	1265	6793	6252	6072	6248	6279	7235	6634	6706
gene:CIA_00514	acUKH-supercont1.1	560172	561662	+	1491	7597	6396	6342	6421	6356	7273	6630	6513
gene:CIA_00515	acUKH-supercont1.1	561766	561908	-	143	773	395	391	393	348	440	370	373
gene:CIA_00516	acUKH-supercont1.1	563329	564527	-	1199	5749	5027	4796	4807	5010	5745	5285	5067
gene:CIA_00517	acUKH-supercont1.1	564716	564928	-	213	964	813	786	854	812	925	890	885
gene:CIA_00518	acUKH-supercont1.1	565338	566249	+	912	5018.5	4330	4227.5	4222	4484	5051.5	4451.5	4468.5
gene:CIA_00519	acUKH-supercont1.1	566263	567513	+	1251	6232	5154.5	5116.5	5044.5	5244.5	6058	5249	5424
gene:CIA_00520	acUKH-supercont1.1	567523	568707	+	1185	5884.5	4942.5	4663.5	4798	4862	5573.5	4933	4934.5
gene:CIA_00521	acUKH-supercont1.1	568704	569969	+	1266	6373	5327.5	5138.5	5156.5	5173.5	5979	5521.5	5437
gene:CIA_00522	acUKH-supercont1.1	569966	570850	+	885	4551	3712.5	3777	3795.5	3777	4391	3794	3821.5
gene:CIA_00523	acUKH-supercont1.1	570860	571771	+	912	4557	3780.5	3571	3685.5	3732.5	4460	3893	3946.5
gene:CIA_00524	acUKH-supercont1.1	571768	572505	+	738	3414	3000	2883	2790.5	2850.5	3182	2878.5	2769
gene:CIA_00525	acUKH-supercont1.1	572528	572812	+	285	1060.5	1085	973	984.5	828	867.5	755.5	670
gene:CIA_00526	acUKH-supercont1.1	572837	574507	+	1671	7772.5	6850	6403	6559.5	6382.5	7583.5	6783	6675.5
gene:CIA_00527	acUKH-supercont1.1	574533	575360	-	828	4097	3685.5	3558	3500.5	3615.5	4202	3696	3833.5
gene:CIA_00528	acUKH-supercont1.1	575481	575963	-	483	2063	2170	2042	2241	2094	2432	2232	2208
gene:CIA_00529	acUKH-supercont1.1	576069	576533	+	465	2331.5	2140.5	2150.5	2004.5	2181.5	2434	2239.5	2212.5
gene:CIA_00530	acUKH-supercont1.1	576543	579311	+	2769	14147.5	12139.5	11638	11608.5	11893.5	13906.5	12470.5	12703.5
gene:CIA_00531	acUKH-supercont1.1	579379	580848	-	1470	7137	6520	6145.5	6315	6427	7471.5	6708	6788
gene:CIA_00532	acUKH-supercont1.1	580992	581243	-	252	1354	1309	1320	1314	1300	1621	1435	1505
gene:CIA_00533	acUKH-supercont1.1	581677	583293	+	1617	8020	6556.5	6105.5	6071	6489.5	7352	6711	6584
gene:CIA_00534	acUKH-supercont1.1	583290	584495	-	1206	6494	5485	5284.5	5248.5	5494	6182.5	5709	5538
gene:CIA_00535	acUKH-supercont1.1	584550	585353	-	804	4447	4013.5	3913	3925.5	3987.5	4549.5	4187	4136
gene:CIA_00536	acUKH-supercont1.1	585453	586343	+	891	4576	4233	4195	4178	4258	5037	4455	4500
gene:CIA_00537	acUKH-supercont1.1	586456	587139	+	684	3727.5	3271	3102.5	3224	3145	3644	3248	3102
gene:CIA_00538	acUKH-supercont1.1	587180	590695	+	3516	18254.5	15009.5	14408.5	14239.5	14777	16984	15106.5	15091.5
gene:CIA_00539	acUKH-supercont1.1	590692	594429	+	3738	19012.5	15668.5	15294	15124.5	15486.5	18076.5	16151.5	16160.5
gene:CIA_00540	acUKH-supercont1.1	594426	596591	+	2166	11906.5	9959.5	9620	9486	9642.5	11162	9832.5	10079
gene:CIA_00541	acUKH-supercont1.1	596613	600248	-	3636	18061.5	14737.5	14412.5	14284	14833	17050.5	15174.5	15217.5
gene:CIA_00542	acUKH-supercont1.1	600257	601486	-	1230	6034.5	4954	4824.5	5077	5253	5982	5146	5186.5
gene:CIA_00543	acUKH-supercont1.1	604132	604246	+	115	764	735	861	724	731	873	797	738
gene:CIA_00544	acUKH-supercont1.1	604600	607674	-	3075	14728	12358	12300.5	12286.5	12614	14883	12876	13001
gene:CIA_00545	acUKH-supercont1.1	607671	609086	-	1416	7406	6022	6128.5	5934	6256	7291.5	6263	6347
gene:CIA_00546	acUKH-supercont1.1	609094	609645	-	552	2930	2624	2591	2479.5	2531	3056.5	2641	2661
gene:CIA_00547	acUKH-supercont1.1	609951	610547	+	597	2999	2596	2531	2589	2626	3062	2720	2762
gene:CIA_00548	acUKH-supercont1.1	610664	610984	-	321	1750	1595	1699	1615	1655	1883	1682	1759
gene:CIA_00549	acUKH-supercont1.1	611150	611866	+	717	3803.5	3381.5	3262.5	3287	3419.5	3946	3445.5	3582.5
gene:CIA_00550	acUKH-supercont1.1	611863	612408	+	546	2673.5	2342.5	2274	2264	2397	2760.5	2494.5	2462.5
gene:CIA_00551	acUKH-supercont1.1	612478	613437	+	960	5088.5	4332.5	4170.5	4145.5	4202	4818	4262	4290
gene:CIA_00552	acUKH-supercont1.1	613447	614088	-	642	3427.5	3028.5	2929	2942.5	2900	3506.5	2977.5	3127.5
gene:CIA_00553	acUKH-supercont1.1	614072	614521	-	450	2303	2201	2051	1950	2070.5	2516	2088.5	2191.5
gene:CIA_00554	acUKH-supercont1.1	614669	615100	+	432	2441.5	2272.5	2138	2255	2272.5	2632.5	2327.5	2275.5
gene:CIA_00555	acUKH-supercont1.1	615103	615477	-	375	2113.5	1925.5	1918	1779	1902.5	2186.5	2037.5	1860.5
gene:CIA_00556	acUKH-supercont1.1	615711	616160	+	450	2276.5	1940.5	1862	2033	1890.5	2311.5	2181	2084.5
gene:CIA_00557	acUKH-supercont1.1	616168	617133	+	966	4911	4086.5	3911.5	3909.5	4042	4546.5	4106.5	4069
gene:CIA_00558	acUKH-supercont1.1	617130	618341	+	1212	6438.5	5148.5	5135	4825.5	5018	5799	5115	5223
gene:CIA_00559	acUKH-supercont1.1	618328	618921	+	594	2926	2469	2393	2375	2360	2766.5	2519	2505
gene:CIA_00560	acUKH-supercont1.1	618918	621329	+	2412	12039	10141.5	9510	9562	9861	11171	10012	9899.5
gene:CIA_00561	acUKH-supercont1.1	621326	622735	+	1410	7047	5911.5	5481.5	5599	5817.5	6550.5	5780	5640.5
gene:CIA_00562	acUKH-supercont1.1	622735	623949	+	1215	6705	5261.5	4851	4941	4894	5712	4830.5	4576.5
gene:CIA_00563	acUKH-supercont1.1	624463	625641	+	1179	5580	857	833	832	835	995	794	864
gene:CIA_00564	acUKH-supercont1.1	625841	638374	+	12534	64033	6546	6309	6170	6297	7438	6478	6492
gene:CIA_00565	acUKH-supercont1.1	638766	639368	+	603	2655	2411	2308	2400	2395	2889	2377	2565
gene:CIA_00566	acUKH-supercont1.1	639533	641167	+	1635	7792	6905.5	6709	6891.5	6905	8020.5	7178.5	7290.5
gene:CIA_00567	acUKH-supercont1.1	641191	643038	+	1848	9549	8198	7586	7941.5	8038	9129	8233.5	8069.5
gene:CIA_00568	acUKH-supercont1.1	643049	643468	+	420	2076.5	1764.5	1766.5	1686	1774	2011.5	1743	1731.5
gene:CIA_00569	acUKH-supercont1.1	643477	644223	+	747	3546.5	3240.5	3173.5	3279.5	3348	3752	3389.5	3576
gene:CIA_00570	acUKH-supercont1.1	644291	645997	+	1707	8641.5	7641	7043	7337	7490	8552	7615	7763.5
gene:CIA_00571	acUKH-supercont1.1	646017	646694	+	678	3362	2803.5	2704	2777	2773	3269	2946	3101
gene:CIA_00572	acUKH-supercont1.1	646723	647202	+	480	2500	2220	2064	2105	2164	2416.5	2061	2154.5
gene:CIA_00573	acUKH-supercont1.1	647207	648151	+	945	5006.5	4108	3952.5	3956.5	3980.5	4611.5	4061.5	4161.5
gene:CIA_00574	acUKH-supercont1.1	648151	648576	+	426	2112	1943	1753	1790	1867.5	2123.5	1856.5	1883
gene:CIA_00575	acUKH-supercont1.1	648586	649572	+	987	5268	4642	4391.5	4553	4485.5	5213	4534	4722
gene:CIA_00576	acUKH-supercont1.1	649644	650309	+	666	3918	3147	2874	2859.5	2988	3402.5	3109	3117.5
gene:CIA_00577	acUKH-supercont1.1	650292	651197	-	906	4895	4366	4160.5	4295	4334	5030.5	4487	4494
gene:CIA_00578	acUKH-supercont1.1	651276	652592	-	1317	6587	5820.5	5647.5	5697.5	5667.5	6714	5865	5990.5
gene:CIA_00579	acUKH-supercont1.1	652663	654057	-	1395	7277	6220.5	6028	5867	6027	7068.5	6069.5	6267
gene:CIA_00580	acUKH-supercont1.1	654185	655084	-	900	4439	3877	3709	3767	3954	4536	3961	4094
gene:CIA_00581	acUKH-supercont1.1	655444	655977	-	534	2841	2551	2428	2439	2621	2947	2662	2709
gene:CIA_00582	acUKH-supercont1.1	656070	656849	-	780	3870	3857	3533	3656	3814	4229	3810	3961
gene:CIA_00583	acUKH-supercont1.1	657135	657989	-	855	3985	3963	3880	3721	3849	4127	3801	3938
gene:CIA_00584	acUKH-supercont1.1	658105	658401	+	297	1455	1497	1341	1386	1437	1656.5	1462	1472.5
gene:CIA_00585	acUKH-supercont1.1	658446	658841	+	396	2052	1841	1787.5	1848.5	1850	2092.5	1916.5	2006.5
gene:CIA_00586	acUKH-supercont1.1	658885	659391	-	507	2734.5	2318.5	2212.5	2281	2198.5	2529	2424.5	2358
gene:CIA_00587	acUKH-supercont1.1	659388	659708	-	321	1588.5	1500.5	1471	1503.5	1521.5	1709	1661	1560
gene:CIA_00588	acUKH-supercont1.1	660048	660341	+	294	1643	1651	1475	1591	1544	1782	1621	1592
gene:CIA_00589	acUKH-supercont1.1	660627	661049	+	423	2028	1904	1783	1827	1911	2158	2011	1924
gene:CIA_00590	acUKH-supercont1.1	662008	663087	-	1080	4939	0	0	0	0	0	0	0
gene:CIA_00591	acUKH-supercont1.1	663305	663598	-	294	1309	0	0	0	0	0	0	0		1590
gene:CIA_00592	acUKH-supercont1.1	663874	664137	+	264	1146	284.5	236.5	257	260.5	328.5	272.5	249.5
gene:CIA_00593	acUKH-supercont1.1	664170	665012	+	843	4036	837.5	748.5	864	781.5	993.5	864.5	831.5
gene:CIA_00594	acUKH-supercont1.1	665262	667448	-	2187	9895.5	0	0	0	0	0	0	0
gene:CIA_00595	acUKH-supercont1.1	667463	668320	-	858	4052	0	0	0	0	0	0	0
gene:CIA_00596	acUKH-supercont1.1	668317	669381	-	1065	4987	0	0	0	0	0	0	0
gene:CIA_00597	acUKH-supercont1.1	669374	670396	-	1023	4526.5	0	0	0	0	0	0	0
gene:CIA_00598	acUKH-supercont1.1	670403	671353	-	951	4213	0	0	0	0	0	0	0
gene:CIA_00599	acUKH-supercont1.1	671524	673350	+	1827	8876	0	0	0	0	0	0	0
gene:CIA_00600	acUKH-supercont1.1	673354	675111	+	1758	8797	0	0	0	0	0	0	0
gene:CIA_00601	acUKH-supercont1.1	675284	676183	+	900	4106	0	0	0	0	0	0	0
gene:CIA_00602	acUKH-supercont1.1	676138	677484	+	1347	5950	0	0	0	0	0	0	0
gene:CIA_00603	acUKH-supercont1.1	677738	680722	+	2985	13727	0	0	0	0	0	0	0
gene:CIA_00604	acUKH-supercont1.1	680719	684177	+	3459	16644.5	0	0	0	0	0	0	0
gene:CIA_00605	acUKH-supercont1.1	684174	688769	+	4596	21068.5	0	0	0	0	0	0	0
gene:CIA_00606	acUKH-supercont1.1	688754	689581	+	828	3936	0	0	0	0	0	0	0
gene:CIA_00607	acUKH-supercont1.1	689804	690958	+	1155	5463	0	0	0	0	0	0	0
gene:CIA_00608	acUKH-supercont1.1	690955	692859	+	1905	8877	0	0	0	0	0	0	0
gene:CIA_00609	acUKH-supercont1.1	692856	693638	+	783	3542	0	0	0	0	0	0	0
gene:CIA_00610	acUKH-supercont1.1	693757	694665	+	909	4119	0	0	0	0	0	0	0
gene:CIA_00611	acUKH-supercont1.1	694966	695436	+	471	2337	0	0	0	0	0	0	0
gene:CIA_00612	acUKH-supercont1.1	695639	695839	-	201	1111	0	0	0	0	0	0	0		30577
gene:CIA_00613	acUKH-supercont1.1	696057	696130	-	74	532	591	521	606	555	630	568	588
gene:CIA_00614	acUKH-supercont1.1	696261	697163	-	903	4061	3623	3599	3663	3708	4117	3797	3921
gene:CIA_00615	acUKH-supercont1.1	697615	698352	-	738	3877	3469.5	3493.5	3506.5	3630.5	4071	3578	3474
gene:CIA_00616	acUKH-supercont1.1	698432	699475	-	1044	5010	4516.5	4221.5	4447.5	4434.5	5075	4587	4573
gene:CIA_00617	acUKH-supercont1.1	699611	700303	-	693	3139.5	3030	2902	2950.5	2867.5	3408.5	3114.5	2958
gene:CIA_00618	acUKH-supercont1.1	700303	700515	-	213	939.5	1130.5	1061	1101.5	1150	1241	1179	1149
gene:CIA_00619	acUKH-supercont1.1	700596	701411	-	816	3619	3599.5	3338	3440	3509	4052	3595	3662
gene:CIA_00620	acUKH-supercont1.1	701408	702484	-	1077	5441	4661	4475	4549	4661.5	5359.5	4881.5	4835
gene:CIA_00621	acUKH-supercont1.1	702723	702890	+	168	1171	890	889	882	977	1037	880	987
gene:CIA_00622	acUKH-supercont1.1	702982	703431	+	450	2756	2397	2301	2416	2476	2727	2487	2400
gene:CIA_00623	acUKH-supercont1.1	703548	703793	+	246	1380	1289	1287	1311	1240	1494	1249	1341
gene:CIA_00624	acUKH-supercont1.1	703916	704104	+	189	1067	856.5	936	953	929	1040	835.5	783.5
gene:CIA_00625	acUKH-supercont1.1	704108	705022	-	915	4939	4203.5	3958	4080	4001	4561	4000.5	3942.5
gene:CIA_00626	acUKH-supercont1.1	705125	707101	+	1977	9821.5	8227	7950	8165	8215	9290.5	8492.5	8683.5
gene:CIA_00627	acUKH-supercont1.1	707136	707777	-	642	3528.5	3131	3123	3128	3107	3624.5	3313.5	3168.5
gene:CIA_00628	acUKH-supercont1.1	707893	708537	-	645	3375	3121.5	2957	3065.5	3165	3508.5	3087.5	3260.5
gene:CIA_00629	acUKH-supercont1.1	708594	709490	-	897	4518	4370.5	4175	4093.5	4081	4795.5	4167.5	4113.5
gene:CIA_00630	acUKH-supercont1.1	709602	710705	-	1104	5413	4612	4711	4579.5	4528	5376.5	4760	4716
gene:CIA_00631	acUKH-supercont1.1	710764	711582	-	819	4397	3873.5	3587.5	3675	3742	4457.5	3733	3871.5
gene:CIA_00632	acUKH-supercont1.1	711648	712811	-	1164	6144.5	5032.5	4786.5	4987.5	5041.5	5879.5	5069.5	5188.5
gene:CIA_00633	acUKH-supercont1.1	712823	714331	-	1509	7615.5	6469	6209	6349	6434.5	7282.5	6552.5	6727
gene:CIA_00634	acUKH-supercont1.1	714464	715345	+	882	4939	4181.5	4018.5	4143	4155	4632.5	4228.5	4289
gene:CIA_00635	acUKH-supercont1.1	715402	716223	+	822	4202	3809.5	3595.5	3676	3791	4117.5	3645.5	4025
gene:CIA_00636	acUKH-supercont1.1	716323	717018	+	696	3454	2953	2828	2892	2935	3384	2957	3025
gene:CIA_00637	acUKH-supercont1.1	717144	718181	-	1038	5649.5	4516.5	4406	4553.5	4544	5077	4728	4549.5
gene:CIA_00638	acUKH-supercont1.1	718174	719691	-	1518	7592.5	6095	5911.5	6090.5	6110	7183.5	6142	6406.5
gene:CIA_00639	acUKH-supercont1.1	719702	720172	-	471	2606	2069.5	1956.5	2060.5	2032	2233.5	1932.5	2005.5
gene:CIA_00640	acUKH-supercont1.1	720221	721204	-	984	4900.5	4099.5	3810	3966.5	4074.5	4603.5	4163	4199
gene:CIA_00641	acUKH-supercont1.1	721234	722517	-	1284	6377.5	5313.5	5142	5355	5378.5	5931.5	5531.5	5390.5
gene:CIA_00642	acUKH-supercont1.1	722728	723399	+	672	3481	3028.5	2851	2942	3101	3382	3003.5	3177
gene:CIA_00643	acUKH-supercont1.1	723392	724774	+	1383	6710.5	6039.5	5693	5928	6016	6894.5	5942	5972
gene:CIA_00644	acUKH-supercont1.1	724782	725618	-	837	4078.5	3606	3471	3600	3607	4055.5	3587.5	3741
gene:CIA_00645	acUKH-supercont1.1	725719	726663	-	945	4777	4057	3983	4132	4297	4802	4155	4181
gene:CIA_00646	acUKH-supercont1.1	726936	727190	+	255	1426.5	1293	1120.5	1253.5	1259.5	1417.5	1216.5	1229.5
gene:CIA_00647	acUKH-supercont1.1	727174	727626	+	453	2130.5	1854	1715.5	1775	1669	2170	1836	1817
gene:CIA_00648	acUKH-supercont1.1	727595	729211	-	1617	8363	7145	6614	6771.5	7087.5	8101.5	7168.5	7229.5
gene:CIA_00649	acUKH-supercont1.1	729620	730201	+	582	2774	2392.5	2397	2432	2412	2872	2653.5	2465
gene:CIA_00650	acUKH-supercont1.1	730233	730817	+	585	2894.5	2292	2332	2321.5	2373.5	2795	2324	2450.5
gene:CIA_00651	acUKH-supercont1.1	730826	731776	+	951	4490	3739	3583	3693.5	3750.5	4332.5	3947.5	3858.5
gene:CIA_00652	acUKH-supercont1.1	731773	732228	+	456	2026	1672.5	1645.5	1743.5	1714.5	2020.5	1764	1855
gene:CIA_00653	acUKH-supercont1.1	732268	733692	+	1425	7267.5	5940	5593.5	5992.5	6193.5	6814	6256	6265
gene:CIA_00654	acUKH-supercont1.1	733842	735641	+	1800	8022.5	6817	6411	6588	6726	7639.5	6774	7194.5
gene:CIA_00655	acUKH-supercont1.1	735647	736501	+	855	3917.5	3291	3126	3372	3208	3636.5	3375	3368.5
gene:CIA_00656	acUKH-supercont1.1	736670	737047	+	378	1674	1504	1442.5	1534	1561	1774	1497	1583
gene:CIA_00657	acUKH-supercont1.1	737044	737733	+	690	3326	2834.5	2771.5	2919.5	2748.5	3247	2816.5	2995.5
gene:CIA_00658	acUKH-supercont1.1	737726	738643	+	918	4345	3523.5	3311	3417.5	3415.5	3992	3388	3589
gene:CIA_00659	acUKH-supercont1.1	738704	739405	+	702	3357	2812	2761.5	2843	2969.5	3230	2774.5	2943
gene:CIA_00660	acUKH-supercont1.1	739398	740144	+	747	3653	2932	2938.5	3000	3028.5	3341	2998	3131
gene:CIA_00661	acUKH-supercont1.1	740235	741203	-	969	4951.5	4118	3912.5	4120.5	4039	4666.5	4171.5	4299.5
gene:CIA_00662	acUKH-supercont1.1	741200	741958	-	759	3818.5	3232.5	3053.5	3121	3056	3543	3018.5	3242
gene:CIA_00663	acUKH-supercont1.1	742045	742617	-	573	2843	2436.5	2442	2518.5	2556	2974.5	2449	2565
gene:CIA_00664	acUKH-supercont1.1	742749	743501	-	753	3841	3452	3299	3434	3290	4038	3360	3535
gene:CIA_00665	acUKH-supercont1.1	743600	744004	-	405	1906	1862	1811	1792	1796	2161	1867	1948
gene:CIA_00666	acUKH-supercont1.1	744115	746514	-	2400	11427	9767	9461	9799	9994	11454	9785	10387
gene:CIA_00667	acUKH-supercont1.1	746705	747457	+	753	3999	3653	3521	3742	3668	4086	3575	3726
gene:CIA_00668	acUKH-supercont1.1	747579	749642	-	2064	10368	8755	8520	8912	8882	10181	8625	9133
gene:CIA_00669	acUKH-supercont1.1	750106	753288	+	3183	14984	12146	12000	12151	12453	14088	12375	13030
gene:CIA_00670	acUKH-supercont1.1	753600	755120	+	1521	7800	6714	6430	6720	6555	7395	6767	6899
gene:CIA_00671	acUKH-supercont1.1	755265	756182	-	918	4776	4176	4047	4086	4067	4719	4052	4333
gene:CIA_00672	acUKH-supercont1.1	756321	756959	+	639	3434.5	2803	2702	2867	2822.5	3169.5	2868	2936
gene:CIA_00673	acUKH-supercont1.1	756969	757274	+	306	1703.5	1233.5	1241.5	1262	1295	1448	1331	1297
gene:CIA_00674	acUKH-supercont1.1	757330	758493	+	1164	5939.5	4757.5	4607.5	4710	4660.5	5516.5	4660.5	4789
gene:CIA_00675	acUKH-supercont1.1	758498	761491	-	2994	14865.5	12191	11889	12360	12256	14201	12150.5	12611
gene:CIA_00676	acUKH-supercont1.1	761784	761987	+	204	1022.5	951.5	939	937	1100.5	1164	975	1013.5
gene:CIA_00677	acUKH-supercont1.1	761992	762657	+	666	3468.5	171.5	195	198	216.5	232	175	208.5
gene:CIA_00678	acUKH-supercont1.1	762980	764395	+	1416	6967	5967	6057	6050	6266	7125	6011	6618
gene:CIA_00679	acUKH-supercont1.1	764521	765336	-	816	4088	3389	3412	3476	3477	4074	3351	3626
gene:CIA_00680	acUKH-supercont1.1	765443	766231	+	789	4072	3515	3332.5	3543	3550	3985.5	3362.5	3486.5
gene:CIA_00681	acUKH-supercont1.1	766209	767693	-	1485	7259	5793	5748.5	5808	5864	6591.5	5737.5	6017.5
gene:CIA_00682	acUKH-supercont1.1	767828	769015	-	1188	5683	4760	4595	4702	4849	5306	4452	4897
gene:CIA_00683	acUKH-supercont1.1	769134	771740	-	2607	13683	11326	11086	11155	11403	12971	10884	11748
gene:CIA_00684	acUKH-supercont1.1	771871	772998	-	1128	5780	4741	4661	4608	4877	5478	4714	5027
gene:CIA_00685	acUKH-supercont1.1	773091	773987	-	897	4605	3781	3639.5	3795	3870.5	4461.5	3738.5	4138.5
gene:CIA_00686	acUKH-supercont1.1	773998	774720	-	723	3651	3229	3205.5	3221	3162.5	3797.5	3123.5	3342.5
gene:CIA_00687	acUKH-supercont1.1	774877	775488	+	612	3331.5	2694.5	2656.5	2619	2792	3098.5	2562	2910.5
gene:CIA_00688	acUKH-supercont1.1	775502	777823	-	2322	12238.5	9759.5	9403.5	9505	9707	11066.5	9409	9954.5
gene:CIA_00689	acUKH-supercont1.1	778149	778445	+	297	1797	1489.5	1380	1488.5	1492	1708.5	1443	1497.5
gene:CIA_00690	acUKH-supercont1.1	778442	779962	+	1521	7509	5976.5	5874.5	5930.5	6081	7068.5	5585.5	6276
gene:CIA_00691	acUKH-supercont1.1	779962	780285	+	324	1796	1472	1493	1423.5	1434.5	1730	1471	1396.5
gene:CIA_00692	acUKH-supercont1.1	780371	780811	+	441	2453.5	2112.5	1980.5	2020.5	2042.5	2424.5	1911	2105
gene:CIA_00693	acUKH-supercont1.1	780843	781664	+	822	4300.5	3642.5	3619	3668	3598	4180.5	3630.5	3855
gene:CIA_00694	acUKH-supercont1.1	781874	782101	-	228	1039	1180	1055	1066	1125	1306	1070	1218
gene:CIA_00695	acUKH-supercont1.1	782662	783057	+	396	2096	1866	1790	1926	1829	2229	1859	2018
gene:CIA_00696	acUKH-supercont1.1	783684	784451	+	768	3707	3285.5	3176.5	3192.5	3277.5	3782	3232.5	3437.5
gene:CIA_00697	acUKH-supercont1.1	784520	784993	+	474	2596	2085.5	2078	2015	2114.5	2294	1947	2063
gene:CIA_00698	acUKH-supercont1.1	785045	786361	-	1317	6938	5628	5373.5	5739.5	5520	6399	5450.5	5626.5
gene:CIA_00699	acUKH-supercont1.1	786468	787169	-	702	4087.5	3483	3203.5	3201.5	3228.5	3777.5	3261	3449.5
gene:CIA_00700	acUKH-supercont1.1	787200	788447	-	1248	6342.5	5206.5	4942	5062.5	4962.5	5996	5021	5336
gene:CIA_00701	acUKH-supercont1.1	788444	789739	-	1296	6745	5295.5	5292.5	5222	5505	6298.5	5233	5606.5
gene:CIA_00702	acUKH-supercont1.1	790028	791275	-	1248	6826.5	5685	5083.5	5243	5325.5	5892	5028	5439.5
gene:CIA_00703	acUKH-supercont1.1	791272	791706	-	435	1759.5	1669	1363.5	1388	1364.5	1482	1122	1201.5
gene:CIA_00704	acUKH-supercont1.1	791927	792880	+	954	5174	4308	4068	4048.5	4112	4640	3918	4391
gene:CIA_00705	acUKH-supercont1.1	792853	793737	-	885	4704	3845	3645	3682.5	3782	4401	3618	4021
gene:CIA_00706	acUKH-supercont1.1	793838	794263	+	426	2409.5	1957	1928.5	1901.5	1977	2285.5	1837.5	1976
gene:CIA_00707	acUKH-supercont1.1	794294	794566	-	273	1763.5	1395	1382.5	1361.5	1376	1545.5	1390.5	1431
gene:CIA_00708	acUKH-supercont1.1	795312	796124	+	813	3693	0	0	0	0	0	0	0
gene:CIA_00709	acUKH-supercont1.1	796231	797319	-	1089	5009	0	0	0	0	0	0	0
gene:CIA_00710	acUKH-supercont1.1	797336	798037	-	702	2943	0	0	0	0	0	0	0
gene:CIA_00711	acUKH-supercont1.1	798034	798552	-	519	2706	0	0	0	0	0	0	0
gene:CIA_00712	acUKH-supercont1.1	798726	799061	-	336	1670	0	0	0	1	0	0	0
gene:CIA_00713	acUKH-supercont1.1	799304	799942	-	639	2657	0	0	0	0	0	0	0
gene:CIA_00714	acUKH-supercont1.1	801477	802082	-	606	2441	0	0	0	0	0	0	0
gene:CIA_00715	acUKH-supercont1.1	802118	802726	-	609	2666	0	0	0	0	0	0	0
gene:CIA_00716	acUKH-supercont1.1	802713	803960	-	1248	4709	0	0	0	0	0	0	0
gene:CIA_00717	acUKH-supercont1.1	803989	804591	-	603	2563	0	0	0	0	0	0	0		9279
gene:CIA_00718	acUKH-supercont1.1	804950	805726	+	777	3528	1897	1790	1910	1865	2070	1916	1926
gene:CIA_00719	acUKH-supercont1.1	805776	806066	+	291	1366	0	0	0	0	0	0	0
gene:CIA_00720	acUKH-supercont1.1	806189	806261	-	73	473	418	457	430	469	493	434	526
gene:CIA_00721	acUKH-supercont1.1	806603	807481	-	879	4640	4130	3807	4066.5	4124	4625	4043.5	4375.5
gene:CIA_00722	acUKH-supercont1.1	807569	808252	+	684	3635	3572	3320	3374.5	3453	3872	3276.5	3696.5
gene:CIA_00723	acUKH-supercont1.1	808361	809302	+	942	4849	4261	4198	4365	4364	4776	4121	4397
gene:CIA_00724	acUKH-supercont1.1	809437	810270	-	834	4226	3827	3657	3607	3881	4370	3785	3952
gene:CIA_00725	acUKH-supercont1.1	810395	811414	+	1020	5560	5025	4757	4799	4771	5469	4652	5112
gene:CIA_00726	acUKH-supercont1.1	811516	812157	+	642	3353	3192	3018	3058	3108	3618	2994	3193
gene:CIA_00727	acUKH-supercont1.1	812263	812976	+	714	3658	3298.5	2990	3024	3162.5	3538.5	3084.5	3134.5
gene:CIA_00728	acUKH-supercont1.1	813046	813960	-	915	4288	3671.5	3549	3672	3695.5	4160.5	3570.5	3840.5
gene:CIA_00729	acUKH-supercont1.1	814087	816201	-	2115	10902	9594.5	8886	9163	9088.5	10230	8989.5	9506.5
gene:CIA_00730	acUKH-supercont1.1	816264	817448	-	1185	6331	5859.5	5094	5332	5249.5	6380	5468.5	5699.5
gene:CIA_00731	acUKH-supercont1.1	817755	818240	+	486	2397	2284	2154	2240	2233	2495	2148	2403
gene:CIA_00732	acUKH-supercont1.1	818446	818928	+	483	2475	2577	2390	2389	2397	2847	2391	2628
gene:CIA_00733	acUKH-supercont1.1	819079	819669	+	591	3123	2924	2676.5	2685.5	2702.5	3205	2750.5	2890.5
gene:CIA_00734	acUKH-supercont1.1	819710	820822	+	1113	5562	5000	4619.5	4566.5	4652.5	5390	4544.5	4910.5
gene:CIA_00735	acUKH-supercont1.1	821013	821972	+	960	4862.5	4327.5	3848	3978.5	4044.5	4865.5	3973.5	4296
gene:CIA_00736	acUKH-supercont1.1	821976	823196	-	1221	6115.5	5378.5	4958.5	4924	4984	5671	4859	5290
gene:CIA_00737	acUKH-supercont1.1	823284	823907	-	624	3136	2812.5	2473.5	2622.5	2683.5	3186	2625.5	2788.5
gene:CIA_00738	acUKH-supercont1.1	823924	826116	-	2193	10735	9694.5	8892	9130	9030	10648.5	9207	9941.5
gene:CIA_00739	acUKH-supercont1.1	826458	828470	-	2013	9549	8644	7868	8286	8146	9489	8167	8585
gene:CIA_00740	acUKH-supercont1.1	828849	829589	-	741	3780	3350	3226	3295.5	3269	3918.5	3248	3522
gene:CIA_00741	acUKH-supercont1.1	829674	831659	-	1986	9918	8656	7959	8539.5	8338	9739.5	8365	8857
gene:CIA_00742	acUKH-supercont1.1	831815	832414	+	600	2930	2831	2499	2644	2642	2991	2680	2779
gene:CIA_00743	acUKH-supercont1.1	832548	833498	+	951	4808	4331	3988	4259	4209	4819	4266	4416
gene:CIA_00744	acUKH-supercont1.1	833752	834171	+	420	2109	2049.5	1756.5	1930.5	1859.5	2284.5	1955.5	2087
gene:CIA_00745	acUKH-supercont1.1	834182	835144	-	963	5078	4541.5	4241.5	4353.5	4472.5	4996.5	4387.5	4630
gene:CIA_00746	acUKH-supercont1.1	835321	836490	-	1170	6055	5579	5349	5327	5289	6082	5235	5499
gene:CIA_00747	acUKH-supercont1.1	836770	837393	-	624	3374.5	3003	2572.5	2820	2792	3195.5	2691.5	2913.5
gene:CIA_00748	acUKH-supercont1.1	837386	838780	-	1395	7197.5	6069	5558.5	5795	5838	6647.5	5604.5	5945.5
gene:CIA_00749	acUKH-supercont1.1	838909	839928	-	1020	5479	4662	4309	4241	4520	5157	4288	4498
gene:CIA_00750	acUKH-supercont1.1	840141	840644	+	504	2396	2403.5	2118	2159	2178	2565.5	2136.5	2278.5
gene:CIA_00751	acUKH-supercont1.1	840658	840963	+	306	1736	1630.5	1472	1590	1577	1832.5	1515.5	1655.5
gene:CIA_00752	acUKH-supercont1.1	841128	842066	+	939	4448.5	3849.5	3708	3660	3817	4434	3688.5	4012.5
gene:CIA_00753	acUKH-supercont1.1	842070	842708	+	639	3389	2889	2479	2714.5	2639.5	3140	2665.5	2833.5
gene:CIA_00754	acUKH-supercont1.1	842701	844491	+	1791	8965.5	8037.5	7344	7549.5	7436.5	8642	7482	8025
gene:CIA_00755	acUKH-supercont1.1	845049	847241	+	2193	10974	9729.5	8763.5	9049	9055.5	10480.5	9163	9847
gene:CIA_00756	acUKH-supercont1.1	847316	848098	+	783	4190	3604	3329	3514.5	3398	4051.5	3385	3597
gene:CIA_00757	acUKH-supercont1.1	848149	849108	-	960	5260	4359.5	4152.5	4257	4148	4815	4036	4388
gene:CIA_00758	acUKH-supercont1.1	849134	849307	-	174	1124	934	968	843	916	1057	992	1066.5
gene:CIA_00759	acUKH-supercont1.1	849391	850179	-	789	4400	3976	3493	3743.5	3818.5	4095	3716	3896.5
gene:CIA_00760	acUKH-supercont1.1	850501	851574	+	1074	5024	4443	4217	4433	4263	4998	4272	4642
gene:CIA_00761	acUKH-supercont1.1	851872	853290	+	1419	6640	6222	5642	5922	6071	6672	5853	6152
gene:CIA_00762	acUKH-supercont1.1	853443	853826	+	384	1840	1755	1630	1673	1720	1884	1651	1844
gene:CIA_00763	acUKH-supercont1.1	853947	854360	+	414	2269	1993	1870.5	1906	1895	2234.5	1878.5	1947.5
gene:CIA_00764	acUKH-supercont1.1	854383	855315	-	933	4630	4003	3785.5	3808	3820	4399.5	3880.5	4088.5
gene:CIA_00765	acUKH-supercont1.1	855629	856828	-	1200	6275.5	5634	4979	5111	5205	5865	5071.5	5472
gene:CIA_00766	acUKH-supercont1.1	856825	857181	-	357	1491.5	1492	1461	1433	1475	1614	1423.5	1508
gene:CIA_00767	acUKH-supercont1.1	857286	858074	-	789	3651	3358	3206	3240	3303	3705	3140	3507
gene:CIA_00768	acUKH-supercont1.1	858359	859918	+	1560	8015	7445	6788	7044	6749	7773	6980	7396
gene:CIA_00769	acUKH-supercont1.1	860136	860402	-	267	1454	1441	1272	1355	1305	1604	1344	1443
gene:CIA_00770	acUKH-supercont1.1	860671	862866	-	2196	10935	9883	9056	9320	9454	10674	9518	10105
gene:CIA_00771	acUKH-supercont1.1	863086	864030	+	945	4733	4596	4177	4457	4460	5133	4386	4624
gene:CIA_00772	acUKH-supercont1.1	864164	865060	-	897	4781	4436	3974	4127	4110	4646	4120	4471
gene:CIA_00773	acUKH-supercont1.1	865177	866004	+	828	4357	3727.5	3600	3436.5	3552	4004	3615.5	3683
gene:CIA_00774	acUKH-supercont1.1	866050	867210	+	1161	5767	5213	4770.5	5077	4914	5633	4845	5337.5
gene:CIA_00775	acUKH-supercont1.1	867225	867605	+	381	2058	1757.5	1664	1699.5	1732.5	1943	1643.5	1809
gene:CIA_00776	acUKH-supercont1.1	867644	868996	+	1353	6916	6059	5605	5706	5618.5	6524.5	5479	6101.5
gene:CIA_00777	acUKH-supercont1.1	869052	870254	+	1203	6315	5500	4913.5	4991.5	5187	5984.5	4951	5421.5
gene:CIA_00778	acUKH-supercont1.1	870265	871092	+	828	4349	3828	3489	3636.5	3643	4049	3576	3807.5
gene:CIA_00779	acUKH-supercont1.1	871206	872201	+	996	5000	4417.5	4051.5	4228.5	4252	5010	4299	4545
gene:CIA_00780	acUKH-supercont1.1	872250	872888	+	639	3087.5	2863	2665.5	2854	2710	3186.5	2654.5	2979.5
gene:CIA_00781	acUKH-supercont1.1	872885	874168	+	1284	5795.5	6459.5	5887	6242.5	6102	7322.5	6092.5	6245.5
gene:CIA_00782	acUKH-supercont1.1	874350	876305	+	1956	9656	9005	8288	8405	8420	9870	8534	9058
gene:CIA_00783	acUKH-supercont1.1	876846	877625	+	780	3706	3731	3163	3446	3478	4078	3392	3852
gene:CIA_00784	acUKH-supercont1.1	877744	878433	+	690	3428	3312.5	2999	3052.5	3047.5	3656	3199	3283.5
gene:CIA_00785	acUKH-supercont1.1	878450	879148	+	699	3800	3289.5	2996.5	3211.5	3159.5	3464.5	3211	3352.5
gene:CIA_00786	acUKH-supercont1.1	879162	880274	+	1113	5635.5	5196.5	4722	4942	4800.5	5663	4839.5	5104.5
gene:CIA_00787	acUKH-supercont1.1	880293	881057	+	765	3956	3637	3294.5	3441.5	3356.5	3907	3341	3454.5
gene:CIA_00788	acUKH-supercont1.1	881090	882079	+	990	5135	4460.5	4122.5	4269	4321.5	4867.5	4302	4442.5
gene:CIA_00789	acUKH-supercont1.1	882100	882360	-	261	1303.5	1329	1262.5	1325.5	1283.5	1525	1274.5	1467.5
gene:CIA_00790	acUKH-supercont1.1	882590	883810	+	1221	6656	6148	5658	5922	5998	6552	5784	6481
gene:CIA_00791	acUKH-supercont1.1	884009	885025	+	1017	4884.5	4636	4153	4404	4282	4880	4149	4673.5
gene:CIA_00792	acUKH-supercont1.1	885037	886059	+	1023	4964.5	4215	3900	4111.5	4012.5	4783.5	4052	4282.5
gene:CIA_00793	acUKH-supercont1.1	886105	887568	+	1464	7422.5	6480	5845	6092	6284.5	6987	6308.5	6282
gene:CIA_00794	acUKH-supercont1.1	887565	888911	+	1347	6266	5544	5170.5	5283	5509	6215.5	5450.5	5886
gene:CIA_00795	acUKH-supercont1.1	888925	889215	+	291	1402.5	1178	1080.5	1184.5	1200	1301.5	1171	1212.5
gene:CIA_00796	acUKH-supercont1.1	889229	890227	+	999	5019	4436	4127	4187	4160	4765.5	4279	4511.5
gene:CIA_00797	acUKH-supercont1.1	890372	891376	+	1005	5356	4940	4538	4692	4623	5353	4530	4782
gene:CIA_00798	acUKH-supercont1.1	891498	894122	+	2625	12948	12202	10942	11574	11531	13296	11463	11949
gene:CIA_00799	acUKH-supercont1.1	894270	895508	+	1239	5633	5570	4955	5203	5158	5888	5180	5516
gene:CIA_00800	acUKH-supercont1.1	895693	895878	+	186	853	952.5	909	869	838	1075	902	937.5
gene:CIA_00801	acUKH-supercont1.1	895940	896030	+	91	658	674.5	571	614	621	699	621	637.5
gene:CIA_00802	acUKH-supercont1.1	896148	896224	+	77	605	601	543	575	624	671	633	611
gene:CIA_00803	acUKH-supercont1.1	896336	896412	+	77	624	650	597	630	604	740	613	653
gene:CIA_00804	acUKH-supercont1.1	896510	897223	-	714	3724	3662	3351	3464	3427	4113	3508	3745
gene:CIA_00805	acUKH-supercont1.1	897394	897924	+	531	2542	2468	2272	2293	2219	2726	2251	2436
gene:CIA_00806	acUKH-supercont1.1	898089	898463	+	375	1597.5	1598	1441	1573.5	1438	1670.5	1540	1547
gene:CIA_00807	acUKH-supercont1.1	898456	898731	+	276	1503.5	1318	1182	1345.5	1223	1404.5	1330	1333
gene:CIA_00808	acUKH-supercont1.1	898823	899326	+	504	2643	2468.5	2264	2338	2339	2641.5	2307.5	2556
gene:CIA_00809	acUKH-supercont1.1	899379	899864	+	486	2179	2119	1779	1831.5	1942.5	2265	1845	1954
gene:CIA_00810	acUKH-supercont1.1	899910	900425	-	516	2735	2568.5	2254	2389.5	2445.5	2937.5	2482.5	2571
gene:CIA_00811	acUKH-supercont1.1	900752	902200	+	1449	6775	5731.5	5263	5506.5	5438.5	6358.5	5525	5804
gene:CIA_00812	acUKH-supercont1.1	902250	902642	-	393	1550	1193	1056.5	1106.5	1072	1243	1112	1113.5
gene:CIA_00813	acUKH-supercont1.1	902635	903096	-	462	2003	1736	1640.5	1808	1750.5	1935.5	1697	1805
gene:CIA_00814	acUKH-supercont1.1	903159	904481	-	1323	6564	6080.5	5249	5705	5690	6669	5732	6144.5
gene:CIA_00815	acUKH-supercont1.1	904728	906632	+	1905	9186	8370	7553.5	7953.5	7964.5	8960.5	7989	8307.5
gene:CIA_00816	acUKH-supercont1.1	906687	907235	-	549	2866	2499	2295.5	2400.5	2321.5	2719.5	2266	2666.5
gene:CIA_00817	acUKH-supercont1.1	907394	908677	-	1284	6421.5	5635	5181	5495	5403.5	6091.5	5315.5	5721.5
gene:CIA_00818	acUKH-supercont1.1	908679	911324	-	2646	13220.5	11959	10361	11008	11007.5	12705.5	10866.5	11331.5
gene:CIA_00819	acUKH-supercont1.1	911573	911932	+	360	1782.5	1695	1570.5	1625.5	1584	1797.5	1606	1743
gene:CIA_00820	acUKH-supercont1.1	911947	912261	-	315	1564.5	1463	1338.5	1474.5	1445	1618.5	1455	1524
gene:CIA_00821	acUKH-supercont1.1	912440	912516	-	77	541	699	536	614	616	708	628	637
gene:CIA_00822	acUKH-supercont1.1	912663	913712	+	1050	5264.5	4883.5	4237.5	4507	4619.5	5503	4506.5	5050.5
gene:CIA_00823	acUKH-supercont1.1	913719	915647	-	1929	9114.5	8180.5	7526.5	7673	7689.5	9021	7896.5	8327.5
gene:CIA_00824	acUKH-supercont1.1	915760	916167	-	408	2171	2199	2010.5	2067	2007	2303.5	2076	2040.5
gene:CIA_00825	acUKH-supercont1.1	916235	916660	-	426	2358	2208.5	1892.5	2031	2045.5	2372.5	2103.5	2057.5
gene:CIA_00826	acUKH-supercont1.1	916696	917685	-	990	5028	4614	4044	4349.5	4255	4907	4241	4328.5
gene:CIA_00827	acUKH-supercont1.1	917688	920465	-	2778	13726	12463.5	11353	11878.5	11807.5	13660	11784.5	12563.5
gene:CIA_00828	acUKH-supercont1.1	920651	921370	+	720	3798	3462	3335	3423	3486.5	3948.5	3349.5	3564.5
gene:CIA_00829	acUKH-supercont1.1	921367	922707	+	1341	6801	6707	5933	6035	6233.5	7006.5	6053.5	6507.5
gene:CIA_00830	acUKH-supercont1.1	922943	925171	+	2229	10187	9668	8834	9247	9296	10487	9160	9956
gene:CIA_00831	acUKH-supercont1.1	925421	926320	+	900	4644.5	4241.5	3816	4070	4051	4585	3846.5	4297
gene:CIA_00832	acUKH-supercont1.1	926329	927681	+	1353	6918.5	6372	5871.5	6116.5	6167	7084	5868	6472
gene:CIA_00833	acUKH-supercont1.1	927766	930009	+	2244	11158	10532.5	9455.5	9970.5	9737	11520	9776.5	10636
gene:CIA_00834	acUKH-supercont1.1	930114	930944	+	831	4218	3894.5	3312.5	3534.5	3525	4191.5	3672	3802
gene:CIA_00835	acUKH-supercont1.1	930987	931925	-	939	3971	3574.5	3296.5	3513.5	3434	4089.5	3511	3659
gene:CIA_00836	acUKH-supercont1.1	932158	932697	+	540	2540	2486	2104	2320	2315	2686	2266	2407
gene:CIA_00837	acUKH-supercont1.1	932885	934213	+	1329	6051.5	5617.5	5121.5	5434	5463.5	6142.5	5417	5912.5
gene:CIA_00838	acUKH-supercont1.1	934254	934445	-	192	1133.5	1009.5	917.5	957	892.5	1111.5	952	1045.5
gene:CIA_00839	acUKH-supercont1.1	934538	934864	-	327	1624	1573	1496.5	1529	1537	1800	1517	1614
gene:CIA_00840	acUKH-supercont1.1	934870	935124	-	255	1199	1220	1032.5	1067.5	1079	1315.5	1031	1210.5
gene:CIA_00841	acUKH-supercont1.1	935136	935369	-	234	1235	1125	1097	1051.5	1006	1292.5	1092	1161.5
gene:CIA_00842	acUKH-supercont1.1	935485	936045	+	561	2810	2645.5	2419.5	2403.5	2599.5	2951	2530	2677
gene:CIA_00843	acUKH-supercont1.1	936099	936815	-	717	3381	3130.5	2758	2840.5	2883.5	3300.5	2943	3175
gene:CIA_00844	acUKH-supercont1.1	936808	937476	-	669	3146.5	2759	2623	2653	2651	3144.5	2791.5	2888.5
gene:CIA_00845	acUKH-supercont1.1	937476	938537	-	1062	5094.5	4675	4312.5	4498	4676	5189	4498.5	4781.5
gene:CIA_00846	acUKH-supercont1.1	938751	939788	+	1038	5258	5329	4409	4806	4822	5615	4884	5011
gene:CIA_00847	acUKH-supercont1.1	939990	940694	+	705	3370	3203	2903	3209	3065	3597	3068	3321
gene:CIA_00848	acUKH-supercont1.1	940894	941313	-	420	2172.5	2122	1886.5	1989.5	1904	2310	1994	2227.5
gene:CIA_00849	acUKH-supercont1.1	941315	941911	-	597	3008	2815.5	2547	2600.5	2617.5	2999	2675.5	2739
gene:CIA_00850	acUKH-supercont1.1	941908	942261	-	354	1707.5	1709.5	1523.5	1716	1586.5	1825	1686.5	1729.5
gene:CIA_00851	acUKH-supercont1.1	942386	943621	+	1236	5959	5703	4978	5349	5439	6227	5540	5699
gene:CIA_00852	acUKH-supercont1.1	943771	943965	+	195	1014.5	1051.5	914	1024.5	943	1109	990.5	1001.5
gene:CIA_00853	acUKH-supercont1.1	943976	944359	-	384	1997.5	1760.5	1593	1736.5	1609	1832	1673.5	1768.5
gene:CIA_00854	acUKH-supercont1.1	944704	945168	+	465	2001.5	2047	1897	1930.5	1788	2283	1858.5	2048
gene:CIA_00855	acUKH-supercont1.1	945168	945443	+	276	1453.5	1284	1143.5	1132	1129.5	1332	1156	1241.5
gene:CIA_00856	acUKH-supercont1.1	945460	946416	-	957	4723.5	4280	3770	3937	4097	4627	3920	4286.5
gene:CIA_00857	acUKH-supercont1.1	946425	948140	-	1716	7982.5	7299	6367.5	6655.5	6780.5	8012	6933.5	7277
gene:CIA_00858	acUKH-supercont1.1	948248	948655	+	408	2165	2108.5	1979.5	1950.5	1997.5	2344	2124	2103
gene:CIA_00859	acUKH-supercont1.1	948719	950050	-	1332	6154	5732.5	5141.5	5457.5	5332.5	6134	5531	5949
gene:CIA_00860	acUKH-supercont1.1	950769	951197	+	429	2037	2024	1705	1821.5	1728	2130.5	1793.5	1874.5
gene:CIA_00861	acUKH-supercont1.1	951198	951407	+	210	950	861	770	806	803	960	776	881.5
gene:CIA_00862	acUKH-supercont1.1	951456	952070	-	615	2868	2791	2424	2534.5	2665	3056.5	2640.5	2761
gene:CIA_00863	acUKH-supercont1.1	952284	952754	-	471	2112	2285	2012	2045	2145	2462	2177	2247
gene:CIA_00864	acUKH-supercont1.1	953194	954969	+	1776	8499	8016	7062.5	7477.5	7241.5	8694	7573.5	7953.5
gene:CIA_00865	acUKH-supercont1.1	955036	955782	+	747	3770	3380	2948.5	3203.5	3216.5	3668	3112.5	3315.5
gene:CIA_00866	acUKH-supercont1.1	955867	956391	+	525	2605.5	2377	2167	2211	2343	2718	2352	2478
gene:CIA_00867	acUKH-supercont1.1	956408	957013	+	606	2727.5	2576	2254	2337.5	2442	2808	2449	2728
gene:CIA_00868	acUKH-supercont1.1	957024	958082	+	1059	4910	4444.5	4055.5	4260.5	4420	4920	4390	4522.5
gene:CIA_00869	acUKH-supercont1.1	958135	958581	+	447	2040.5	1908	1752	1784.5	1771	2060	1735	1962
gene:CIA_00870	acUKH-supercont1.1	958583	959278	+	696	3208.5	3123.5	2779.5	2888.5	2877.5	3280.5	2839	3206
gene:CIA_00871	acUKH-supercont1.1	959301	959741	+	441	1900.5	1739	1490	1551	1642	1862.5	1603	1764.5
gene:CIA_00872	acUKH-supercont1.1	959744	960787	+	1044	4335.5	3936.5	3445.5	3615	3590	4230.5	3593.5	3800
gene:CIA_00873	acUKH-supercont1.1	960784	962082	+	1299	6080	5589.5	4986	5434.5	5207.5	6010.5	5453.5	5684.5
gene:CIA_00874	acUKH-supercont1.1	962135	962641	+	507	2506	2347	2112	2242	2289.5	2690.5	2276.5	2426
gene:CIA_00875	acUKH-supercont1.1	962651	963475	+	825	3790	3653	3130.5	3376.5	3408.5	3833.5	3376.5	3698.5
gene:CIA_00876	acUKH-supercont1.1	963695	964342	+	648	3090.5	2951	2548.5	2704	2658.5	3169	2843.5	2937
gene:CIA_00877	acUKH-supercont1.1	964358	965032	+	675	3061.5	2959	2717.5	2668	2720.5	3230.5	2814.5	2848
gene:CIA_00878	acUKH-supercont1.1	965092	965167	+	76	538	243	210	225	222	270.5	237	228
gene:CIA_00879	acUKH-supercont1.1	965538	966818	-	1281	5711	104	72	108	100	105	107	94
gene:CIA_00880	acUKH-supercont1.1	966815	967192	-	378	1705	0	0	0	0	0	0	0
gene:CIA_00881	acUKH-supercont1.1	967279	968088	-	810	3994.5	8531.5	7715	7725	7919.5	9139	8059.5	8261.5
gene:CIA_00882	acUKH-supercont1.1	968121	968429	-	309	1464.5	2375.5	2063	2173	2031.5	2509	2273.5	2290.5
gene:CIA_00883	acUKH-supercont1.1	968982	969605	+	624	2386	2858	2387	2617	2473	2948	2684	2685
gene:CIA_00884	acUKH-supercont1.1	970399	970617	+	219	1110	780	637	709	724	857	729	831
gene:CIA_00885	acUKH-supercont1.1	971409	972248	-	840	3869	0	0	0	0	0	0	0
gene:CIA_00886	acUKH-supercont1.1	972568	973113	+	546	2670	0	1	0	0	1	1	0
gene:CIA_00887	acUKH-supercont1.1	973250	975313	+	2064	9327	0	0	0	0	0	0	0
gene:CIA_00888	acUKH-supercont1.1	976116	976520	+	405	1860	2081	1793	1899	1909	2201	2030	2165
gene:CIA_00889	acUKH-supercont1.1	976641	977201	-	561	2751	2913	2573	2589	2731	3266	2844	2815
gene:CIA_00890	acUKH-supercont1.1	977579	978283	-	705	3290	3253	2790	3105	3169	3446	3084	3264
gene:CIA_00891	acUKH-supercont1.1	978479	979120	-	642	2990	3143	2770	2782	2916	3354	3038	3047
gene:CIA_00892	acUKH-supercont1.1	979638	980255	+	618	2715	2203.5	1903	1844	1984.5	2286	1883.5	2136
gene:CIA_00893	acUKH-supercont1.1	980313	981026	+	714	2968	2675.5	2479	2508	2584.5	2996	2611.5	2667
gene:CIA_00894	acUKH-supercont1.1	981122	983641	+	2520	11466	10671	9180	10035	9704	11351.5	10382.5	10463
gene:CIA_00895	acUKH-supercont1.1	983721	984242	-	522	2541	2542	2183	2309	2370	2706.5	2491.5	2645
gene:CIA_00896	acUKH-supercont1.1	984801	986354	+	1554	7115	6892	6058	6294	6365	7486	6451.5	6814
gene:CIA_00897	acUKH-supercont1.1	986348	987199	+	852	4388	4148.5	3562.5	3692	3838.5	4319.5	3890.5	4098.5
gene:CIA_00898	acUKH-supercont1.1	987192	988238	+	1047	5102	4628	4109.5	4316.5	4404.5	4969	4422	4753.5
gene:CIA_00899	acUKH-supercont1.1	988281	989294	+	1014	5192	4885.5	4295.5	4560	4499	5168	4547.5	4934
gene:CIA_00900	acUKH-supercont1.1	989288	990193	+	906	4560	4242	3697.5	3914.5	3935	4375.5	3930.5	4265
gene:CIA_00901	acUKH-supercont1.1	990310	991902	+	1593	8447.5	7539.5	6616	7023.5	7117	8286	7072	7794
gene:CIA_00902	acUKH-supercont1.1	991880	992482	+	603	3042	2596.5	2291.5	2412.5	2516	2745	2416	2512.5
gene:CIA_00903	acUKH-supercont1.1	992435	993433	-	999	4502.5	4313	3806.5	3901	3980	4680	4081	4367.5
gene:CIA_00904	acUKH-supercont1.1	994182	995240	+	1059	5484	5115	4534	4978	4863	5713	4906	5269
gene:CIA_00905	acUKH-supercont1.1	995349	996782	-	1434	6996	6531	5870	6204	6060	7089	6105	6592
gene:CIA_00906	acUKH-supercont1.1	996945	997196	+	252	1497	1347.5	1191	1240.5	1256	1481	1346	1316.5
gene:CIA_00907	acUKH-supercont1.1	997230	998303	+	1074	5165	4786	4197.5	4511	4444.5	5111	4561	4651.5
gene:CIA_00908	acUKH-supercont1.1	998364	998837	-	474	2153.5	1986	1774	1874.5	1852.5	2143	2008	2036.5
gene:CIA_00909	acUKH-supercont1.1	998849	999406	-	558	2772.5	2529.5	2115.5	2297	2260	2638	2464	2501.5
gene:CIA_00910	acUKH-supercont1.1	999590	1000468	+	879	4548	4337.5	3827	3955.5	3819	4498.5	4033	4258
gene:CIA_00911	acUKH-supercont1.1	1000486	1001676	+	1191	5703	5363.5	4549	4865	4748	5555.5	5014.5	5307.5
gene:CIA_00912	acUKH-supercont1.1	1001615	1002373	+	759	3610.5	3482.5	3053.5	3203	3154.5	3855.5	3369	3590
gene:CIA_00913	acUKH-supercont1.1	1002402	1003112	+	711	3336.5	3202.5	2874.5	2951.5	2880.5	3540.5	3005.5	3327.5
gene:CIA_00914	acUKH-supercont1.1	1003206	1003295	+	90	641	720	595	667	667	783	664	741
gene:CIA_00915	acUKH-supercont1.1	1003728	1004627	+	900	4336	3936	3811.5	3884	3853	4478	3952.5	4294.5
gene:CIA_00916	acUKH-supercont1.1	1004667	1005467	-	801	4119	4031	3449.5	3785	3559	4256	3731.5	3921.5
gene:CIA_00917	acUKH-supercont1.1	1005700	1006011	+	312	1667.5	1711.5	1430.5	1531.5	1525.5	1906	1619.5	1643
gene:CIA_00918	acUKH-supercont1.1	1006008	1007159	+	1152	6098.5	5689.5	5066.5	5244.5	5263.5	6276	5415.5	5832
gene:CIA_00919	acUKH-supercont1.1	1007269	1009416	+	2148	11354	10655	9306.5	9922.5	9842.5	11643.5	10099	10854.5
gene:CIA_00920	acUKH-supercont1.1	1009400	1010266	+	867	4816	4452	3974	4137	4050	4638.5	4309	4447
gene:CIA_00921	acUKH-supercont1.1	1010348	1011703	+	1356	6201	5718.5	5231	5355.5	5291	6066.5	5177	5277
gene:CIA_00922	acUKH-supercont1.1	1011727	1012134	+	408	2081	2108.5	1844.5	2070	1876.5	2375.5	2014	2148.5
gene:CIA_00923	acUKH-supercont1.1	1012275	1013339	+	1065	6014	5500.5	4896.5	5187.5	5142	5971.5	5156	5532
gene:CIA_00924	acUKH-supercont1.1	1013339	1014100	+	762	3891.5	3501	3123.5	3229.5	3248	3733.5	3210	3362
gene:CIA_00925	acUKH-supercont1.1	1014102	1015247	+	1146	5742.5	5254.5	4618	4891	4972	5706.5	5053	5322
gene:CIA_00926	acUKH-supercont1.1	1015288	1016205	+	918	4691.5	4192.5	3712.5	3981	3727	4408	3953.5	4204
gene:CIA_00927	acUKH-supercont1.1	1016221	1017207	+	987	5264.5	5149.5	4467.5	4780.5	4611	5317	4860.5	5105.5
gene:CIA_00928	acUKH-supercont1.1	1017286	1018536	+	1251	6289	5918	5194	5604.5	5391	6559.5	5602	5963.5
gene:CIA_00929	acUKH-supercont1.1	1018913	1019389	-	477	2346	2469	2104	2146	2263	2566	2273	2401
gene:CIA_00930	acUKH-supercont1.1	1019564	1021057	+	1494	7574	7156.5	6238	6574.5	6586.5	7559.5	6817	7164.5
gene:CIA_00931	acUKH-supercont1.1	1021113	1022399	+	1287	6480	6087	5303.5	5680.5	5787	6673	5906	6020
gene:CIA_00932	acUKH-supercont1.1	1022472	1022840	+	369	2091	2040.5	1827.5	1940	2002.5	2365.5	1988	2146.5
gene:CIA_00933	acUKH-supercont1.1	1022975	1023730	+	756	3890	4185	3581	3744	3776	4570	3883	4210
gene:CIA_00934	acUKH-supercont1.1	1024386	1025861	+	1476	7368	6938	6142	6484	6353	7471	6678	7058
gene:CIA_00935	acUKH-supercont1.1	1026016	1028559	-	2544	12379	11769	10631	11139	11157	13269	11611	12124
gene:CIA_00936	acUKH-supercont1.1	1028682	1029323	-	642	3231	3154	2621	2927	2826	3487	2970	3177
gene:CIA_00937	acUKH-supercont1.1	1029490	1029690	-	201	1100	1043	924	1016.5	1050.5	1095	1035.5	1099
gene:CIA_00938	acUKH-supercont1.1	1029698	1030192	-	495	2077	2130	1894	2048.5	2101.5	2334	1996.5	2178
gene:CIA_00939	acUKH-supercont1.1	1030507	1031067	+	561	3160	3023	2691	2867	2850	3320	2981	2994
gene:CIA_00940	acUKH-supercont1.1	1031185	1031805	-	621	3237	3017	2665.5	2881	2865.5	3283	2996.5	3098.5
gene:CIA_00941	acUKH-supercont1.1	1031888	1032205	-	318	1567	1662	1419.5	1553	1511	1814.5	1617.5	1676
gene:CIA_00942	acUKH-supercont1.1	1032205	1032678	-	474	2326.5	2137	1892	2070.5	2060	2274	2087	2140
gene:CIA_00943	acUKH-supercont1.1	1032681	1033178	-	498	2674.5	2583	2201	2455.5	2299.5	2788.5	2526	2479.5
gene:CIA_00944	acUKH-supercont1.1	1033309	1033941	+	633	3014	3055	2735	2855	2779	3234	2967	3015
gene:CIA_00945	acUKH-supercont1.1	1034057	1034356	+	300	1516.5	1425.5	1160	1261	1348	1410.5	1313	1335
gene:CIA_00946	acUKH-supercont1.1	1034349	1035158	+	810	4218	4041	3425.5	3692	3526	4170	3740.5	3880
gene:CIA_00947	acUKH-supercont1.1	1035197	1035661	-	465	2618.5	2433.5	2197.5	2355	2229	2672.5	2308.5	2525
gene:CIA_00948	acUKH-supercont1.1	1035791	1037935	+	2145	11015	10353	9082	9960	9918	11318	10155	10477
gene:CIA_00949	acUKH-supercont1.1	1038038	1040287	+	2250	11481	11068	9593	10444	10204	12019	10709	10983
gene:CIA_00950	acUKH-supercont1.1	1040397	1041542	+	1146	5733	5433	4932	5218	5249	6046	5485	5516
gene:CIA_00951	acUKH-supercont1.1	1041748	1042629	+	882	4741	4588	4042	4312	4185	4935	4557	4606
gene:CIA_00952	acUKH-supercont1.1	1042728	1043375	+	648	3497	3391	3003.5	3183.5	3132.5	3769.5	3287.5	3345.5
gene:CIA_00953	acUKH-supercont1.1	1043383	1044495	+	1113	5695	5462	4578.5	5025.5	4735.5	5368.5	4590.5	4418.5
gene:CIA_00954	acUKH-supercont1.1	1044655	1046013	+	1359	6927	6455.5	5628	6046.5	6145	7111	6184	6508
gene:CIA_00955	acUKH-supercont1.1	1046055	1047200	+	1146	6201	5449.5	4725.5	4950	4999.5	5854	5156.5	5075
gene:CIA_00956	acUKH-supercont1.1	1047179	1047421	-	243	1244	1315	1153.5	1253.5	1251.5	1483	1217.5	1212
gene:CIA_00957	acUKH-supercont1.1	1047609	1048073	+	465	2472	2462	2151	2296	2273	2604	2407	2145
gene:CIA_00958	acUKH-supercont1.1	1048402	1051203	+	2802	13662	12389.5	10859	11776.5	11598.5	13474.5	12342.5	12478
gene:CIA_00959	acUKH-supercont1.1	1051203	1051541	+	339	1483	1349	1136.5	1220	1245	1312.5	1297.5	1350.5
gene:CIA_00960	acUKH-supercont1.1	1051538	1053037	+	1500	7586.5	7177.5	6153	6572	6672	7652	6940.5	7188
gene:CIA_00961	acUKH-supercont1.1	1053034	1053558	+	525	2366	2205.5	1866	2101.5	2021.5	2345	2253	2320.5
gene:CIA_00962	acUKH-supercont1.1	1053543	1053812	+	270	1260.5	1141.5	1117	1195	1138.5	1356.5	1108	1212.5
gene:CIA_00963	acUKH-supercont1.1	1053809	1054156	+	348	1736	1620	1533.5	1546	1477.5	1853.5	1641.5	1655.5
gene:CIA_00964	acUKH-supercont1.1	1054270	1055175	+	906	4388.5	4067.5	3450	3896	3740	4548	4060.5	4052.5
gene:CIA_00965	acUKH-supercont1.1	1055186	1056283	+	1098	5271	4903	4363	4663.5	4594.5	5294.5	4783	5123.5
gene:CIA_00966	acUKH-supercont1.1	1056294	1056815	+	522	2663	2309.5	2061.5	2233	2185	2647.5	2267	2412
gene:CIA_00967	acUKH-supercont1.1	1056812	1057063	+	252	1274.5	1143.5	1008.5	1093	1127	1264.5	1138	1184
gene:CIA_00968	acUKH-supercont1.1	1057092	1057757	-	666	3407	3299.5	2844	3141.5	3050.5	3618.5	3134.5	3303
gene:CIA_00969	acUKH-supercont1.1	1057852	1058250	+	399	1962.5	2067	1775.5	1953	1882	2213	2159.5	2113
gene:CIA_00970	acUKH-supercont1.1	1058261	1058860	-	600	3064.5	2858	2662.5	2807	2721	3201	3040.5	3142
gene:CIA_00971	acUKH-supercont1.1	1058966	1059880	+	915	4791	4665	4085	4417	4384	4985	4493	4937
gene:CIA_00972	acUKH-supercont1.1	1060048	1061889	+	1842	9349	8763.5	7634	8023.5	8034.5	9329.5	8276	8607.5
gene:CIA_00973	acUKH-supercont1.1	1061926	1064220	+	2295	11810	10921.5	9561	10539.5	10211.5	11738	10611.5	11149.5
gene:CIA_00974	acUKH-supercont1.1	1064297	1064998	-	702	3333.5	3019.5	2651	2914	2864.5	3331	3116.5	3154
gene:CIA_00975	acUKH-supercont1.1	1065001	1065768	-	768	3614	3477	3121.5	3159.5	3170.5	3783	3335.5	3336.5
gene:CIA_00976	acUKH-supercont1.1	1065765	1067018	-	1254	6205	5668.5	5027.5	5380.5	5355	6193	5551	5673.5
gene:CIA_00977	acUKH-supercont1.1	1067015	1067938	-	924	4756.5	4456	3986	4127	4202	4663.5	4265.5	4482
gene:CIA_00978	acUKH-supercont1.1	1068199	1069320	-	1122	5365	4823	4425	4734	4675	5274	4962	5018
gene:CIA_00979	acUKH-supercont1.1	1069619	1069936	+	318	1686	1565	1491	1589	1480	1905	1642	1692
gene:CIA_00980	acUKH-supercont1.1	1070003	1070365	+	363	1855	1756	1591	1587	1658	1892	1793	1766
gene:CIA_00981	acUKH-supercont1.1	1070618	1071025	+	408	1860.5	1850.5	1696	1762	1745	2013.5	1834.5	1960.5
gene:CIA_00982	acUKH-supercont1.1	1071031	1071471	+	441	2105	1805.5	1585	1687	1688	2021.5	1732	1847
gene:CIA_00983	acUKH-supercont1.1	1071484	1072197	+	714	3208	2805	2378	2623.5	2484.5	3051	2810.5	2748.5
gene:CIA_00984	acUKH-supercont1.1	1072225	1073613	+	1389	6449.5	6284	5374	5893.5	5776.5	6732	5965	6290
gene:CIA_00985	acUKH-supercont1.1	1073830	1074579	+	750	3696	3479.5	3099	3429	3328	3882	3553.5	3520.5
gene:CIA_00986	acUKH-supercont1.1	1074626	1075411	+	786	3960	3399	3054	3456	3371	3938.5	3617.5	3527
gene:CIA_00987	acUKH-supercont1.1	1075457	1076152	+	696	3289.5	2948.5	2653	2931	2971	3247.5	3082	3111
gene:CIA_00988	acUKH-supercont1.1	1076164	1077273	+	1110	5569	4866	4313.5	4765	4723	5262.5	4826.5	5006
gene:CIA_00989	acUKH-supercont1.1	1077284	1078486	+	1203	5820.5	5398.5	4510	4864.5	4880.5	5625.5	5222.5	5272.5
gene:CIA_00990	acUKH-supercont1.1	1078505	1080556	+	2052	9927.5	9189	8379.5	9108	8781.5	10185.5	9218	9526.5
gene:CIA_00991	acUKH-supercont1.1	1080582	1081901	+	1320	6183.5	5749	5158	5536	5477	6326.5	5759.5	5835.5
gene:CIA_00992	acUKH-supercont1.1	1081956	1082717	+	762	3712.5	3470.5	3058.5	3223	3021	3798	3369.5	3358.5
gene:CIA_00993	acUKH-supercont1.1	1082722	1083324	+	603	2965	2561.5	2202.5	2567.5	2485	2993	2716	2795.5
gene:CIA_00994	acUKH-supercont1.1	1083300	1083962	+	663	3010.5	2855.5	2640	2777.5	2770	3183	2900.5	2989
gene:CIA_00995	acUKH-supercont1.1	1083955	1089039	+	5085	25665	23012	20414	21898.5	21249	25093	22614.5	22834
gene:CIA_00996	acUKH-supercont1.1	1089397	1090863	+	1467	6934	6502	5786	6137	6188.5	6907.5	6595	6573.5
gene:CIA_00997	acUKH-supercont1.1	1090942	1091313	+	372	1710	1844	1602	1920	1717	2165	1918.5	1918
gene:CIA_00998	acUKH-supercont1.1	1091399	1092823	+	1425	6903	6456	5553	6306	6181.5	7022.5	6564.5	6589.5
gene:CIA_00999	acUKH-supercont1.1	1092945	1093325	+	381	1906	1814	1653.5	1742.5	1751	2054	1912	1986.5
gene:CIA_01000	acUKH-supercont1.1	1093348	1093644	+	297	1465	1445	1308.5	1470.5	1301	1700	1396	1501.5
gene:CIA_01001	acUKH-supercont1.1	1093926	1095398	+	1473	6923	6525	5756	6243	5982	6962	6483	6534
gene:CIA_01002	acUKH-supercont1.1	1095511	1096719	+	1209	6273	5853	5160	5618	5530	6453.5	5851.5	5900.5
gene:CIA_01003	acUKH-supercont1.1	1096724	1098145	+	1422	7728	7121	6152	6699	6686	7739.5	6932.5	7076.5
gene:CIA_01004	acUKH-supercont1.1	1098392	1098721	+	330	1761	1643.5	1557.5	1521.5	1617.5	1838	1664	1836
gene:CIA_01005	acUKH-supercont1.1	1098744	1100540	+	1797	8631.5	7881.5	6723.5	7386	7072.5	8245	7260	7228
gene:CIA_01006	acUKH-supercont1.1	1100546	1101562	+	1017	4820	4284	3848.5	4043	3890.5	4739.5	4382.5	4295
gene:CIA_01007	acUKH-supercont1.1	1101564	1102370	+	807	3794	3482.5	2932	3274.5	3289.5	3878	3430.5	3442.5
gene:CIA_01008	acUKH-supercont1.1	1102360	1103715	+	1356	6616	5958.5	5253	5806	5745.5	6623.5	5996	6272.5
gene:CIA_01009	acUKH-supercont1.1	1103729	1104172	+	444	2190	2034	1673.5	1859.5	1791.5	2118	1932.5	1964
gene:CIA_01010	acUKH-supercont1.1	1104177	1104890	-	714	3547.5	3363	2981	3307.5	3189	3637	3427.5	3494
gene:CIA_01011	acUKH-supercont1.1	1105089	1106285	-	1197	5836	5621	5016	5241	5270	6129	5658	5713
gene:CIA_01012	acUKH-supercont1.1	1106402	1107559	-	1158	6327	5879	5187.5	5751.5	5526.5	6395	5705.5	5944
gene:CIA_01013	acUKH-supercont1.1	1107649	1108428	+	780	4233	4021.5	3638.5	3733.5	3702	4252.5	4046.5	4044
gene:CIA_01014	acUKH-supercont1.1	1108433	1109143	-	711	3341	3247.5	2889	3146	2956.5	3528.5	3135	3199
gene:CIA_01015	acUKH-supercont1.1	1109256	1109879	+	624	3363	3221	2810	3066	2922	3343	3304	3385
gene:CIA_01016	acUKH-supercont1.1	1109972	1111120	+	1149	5911.5	5253.5	4739.5	5103.5	4911	6067	5357	5599.5
gene:CIA_01017	acUKH-supercont1.1	1111124	1111345	-	222	1092.5	1214.5	1072.5	1093.5	1040	1188	1168	1191.5
gene:CIA_01018	acUKH-supercont1.1	1111446	1111637	-	192	966	1082	981	979	994	1107	1050	1122
gene:CIA_01019	acUKH-supercont1.1	1112108	1113874	+	1767	9116	8242	7268.5	8111	7700.5	8901	8300.5	8500
gene:CIA_01020	acUKH-supercont1.1	1113877	1114212	-	336	1852	1769	1504.5	1666	1663.5	1969	1856.5	1799
gene:CIA_01021	acUKH-supercont1.1	1114316	1116640	-	2325	11141	10286	9122	10010	9897	11426	10433	10682
gene:CIA_01022	acUKH-supercont1.1	1116895	1117734	+	840	4146	3748	3237.5	3636	3423.5	4119	3701	3742.5
gene:CIA_01023	acUKH-supercont1.1	1117744	1118118	-	375	1851	2018	1718.5	1860	1666.5	1990	1939	1960.5
gene:CIA_01024	acUKH-supercont1.1	1118225	1118779	-	555	2911	2912	2482	2662	2636	3069	2821	2899
gene:CIA_01025	acUKH-supercont1.1	1119054	1119560	-	507	2528	2411.5	2076	2268.5	2221.5	2532	2399.5	2364.5
gene:CIA_01026	acUKH-supercont1.1	1119532	1120839	-	1308	6232	5771	5070.5	5271.5	5412	6260	5711.5	5715.5
gene:CIA_01027	acUKH-supercont1.1	1120839	1121411	-	573	2945	2824.5	2474.5	2783	2634.5	3096	3010	2856
gene:CIA_01028	acUKH-supercont1.1	1121621	1122160	+	540	2890	2692	2524	2655	2633	3023	2840	2905
gene:CIA_01029	acUKH-supercont1.1	1122458	1122778	-	321	1672	1675	1353	1508	1593	1774	1618	1547
gene:CIA_01030	acUKH-supercont1.1	1123009	1124505	+	1497	7360.5	6760	5791	6518	6243	7107	6806.5	7042.5
gene:CIA_01031	acUKH-supercont1.1	1124519	1125271	+	753	3771	3593	3081	3333.5	3282.5	3844	3562.5	3499
gene:CIA_01032	acUKH-supercont1.1	1125278	1125865	-	588	3038.5	2896	2498	2608.5	2629.5	3075	2879	2873.5
gene:CIA_01033	acUKH-supercont1.1	1125960	1126949	-	990	5173	4813	4340	4796	4542	5234	4876	5025
gene:CIA_01034	acUKH-supercont1.1	1127084	1127995	+	912	4580.5	4200.5	3595	4002.5	3922	4515	4064.5	4173.5
gene:CIA_01035	acUKH-supercont1.1	1128030	1128437	+	408	2059	1952	1625.5	1816	1847.5	2090.5	1848	1927.5
gene:CIA_01036	acUKH-supercont1.1	1128434	1129411	-	978	4936.5	4560.5	3953	4348.5	4265	4795	4419.5	4528.5
gene:CIA_01037	acUKH-supercont1.1	1129399	1130667	-	1269	6402	5409	4795.5	5315	5081.5	6066.5	5400	5396.5
gene:CIA_01038	acUKH-supercont1.1	1130890	1131669	+	780	3486	3387.5	3072	3223	3179.5	3963	3453	3484
gene:CIA_01039	acUKH-supercont1.1	1131679	1132029	-	351	1977	1867.5	1569.5	1694.5	1716	1946.5	1822.5	1901
gene:CIA_01040	acUKH-supercont1.1	1132096	1132509	-	414	2270	2329	1996.5	2096.5	2128.5	2437.5	2336.5	2243
gene:CIA_01041	acUKH-supercont1.1	1132765	1133640	-	876	4144	3809	3449	3777	3536	4329	3953	4035
gene:CIA_01042	acUKH-supercont1.1	1133755	1134543	+	789	4040	3759	3317.5	3525	3465.5	3933	3728.5	3747
gene:CIA_01043	acUKH-supercont1.1	1134550	1135566	-	1017	5152	4744	4146.5	4432	4309.5	4842	4482.5	4490
gene:CIA_01044	acUKH-supercont1.1	1135682	1136557	+	876	4421	4480.5	3823.5	3987	3974	4835.5	4282	4351.5
gene:CIA_01045	acUKH-supercont1.1	1136648	1137496	+	849	4851	4358.5	3884.5	4141	4112	4821.5	4255	4537.5
gene:CIA_01046	acUKH-supercont1.1	1137594	1138430	-	837	4290	4116	3739	3853	3715	4413	3948	4316
gene:CIA_01047	acUKH-supercont1.1	1138567	1139469	-	903	4849	4409	3927	4249	4180	4819	4611	4385
gene:CIA_01048	acUKH-supercont1.1	1139635	1140351	-	717	3747	3372.5	3019	3436	3284.5	3860.5	3443	3580
gene:CIA_01049	acUKH-supercont1.1	1140433	1141086	-	654	3696	3430.5	2950.5	3359.5	3187.5	3703	3415	3515
gene:CIA_01050	acUKH-supercont1.1	1141154	1142488	-	1335	6866	6502	5544.5	6201.5	6022	6963.5	6341	6490
gene:CIA_01051	acUKH-supercont1.1	1142982	1143884	+	903	4810	4503.5	4047	4161.5	4285	5106	4540	4711.5
gene:CIA_01052	acUKH-supercont1.1	1143889	1145070	-	1182	6515	5956.5	5321	5660.5	5568	6431	6000	6074.5
gene:CIA_01053	acUKH-supercont1.1	1145172	1146662	-	1491	8012	7387	6503	6891	6814	7813	7214	7288
gene:CIA_01054	acUKH-supercont1.1	1146922	1148829	-	1908	9294	8527	7634	7921	7700	8966	8459	8360
gene:CIA_01055	acUKH-supercont1.1	1149141	1149920	-	780	3844.5	0	0	0	0	0	0	0
gene:CIA_01056	acUKH-supercont1.1	1149948	1150316	-	369	1960.5	1302	1207	1324	1212	1519	1327	1361
gene:CIA_01057	acUKH-supercont1.1	1150811	1153111	+	2301	10107	0	0	0	0	0	0	0
gene:CIA_01058	acUKH-supercont1.1	1153925	1154479	-	555	2626	2635	2350	2592	2503	2865	2758	2757
gene:CIA_01059	acUKH-supercont1.1	1155262	1157049	-	1788	6928	0	0	0	0	0	0	0
gene:CIA_01060	acUKH-supercont1.1	1157165	1158412	-	1248	5362	4994	4382	4898	4565	5414	5085	5146
gene:CIA_01061	acUKH-supercont1.1	1158676	1161567	-	2892	13356	12957	11493	12263	11747	13650	12752	13323
gene:CIA_01062	acUKH-supercont1.1	1162300	1163010	+	711	3694	3572.5	3270.5	3427	3364	3893	3664.5	3608
gene:CIA_01063	acUKH-supercont1.1	1163094	1164710	+	1617	8254	7628.5	6870.5	7116	6959	8212	7604.5	7606
gene:CIA_01064	acUKH-supercont1.1	1165030	1165239	+	210	1018	1148	1027	1119	1127	1276	1197	1188
gene:CIA_01065	acUKH-supercont1.1	1165345	1165728	-	384	2062	1918	1747	1875.5	1741	2126.5	1912	2004.5
gene:CIA_01066	acUKH-supercont1.1	1165746	1166549	-	804	4048.5	3744.5	3398.5	3379.5	3265.5	3882.5	3616	3758.5
gene:CIA_01067	acUKH-supercont1.1	1166549	1167700	-	1152	5641.5	5124.5	4598.5	4848	4598.5	5774	5170	5152
gene:CIA_01068	acUKH-supercont1.1	1167815	1170424	-	2610	12886	11767	10523	11295	11062	13108	11909	12055
gene:CIA_01069	acUKH-supercont1.1	1170636	1171448	+	813	4053	3614.5	3076	3382	3157.5	3857.5	3630	3371.5
gene:CIA_01070	acUKH-supercont1.1	1171449	1172177	-	729	3538	3213.5	2695	2904	2857.5	3174.5	2600	2630.5
gene:CIA_01071	acUKH-supercont1.1	1172405	1173193	-	789	4303	4150	3613	3978	3837	4228	4045	4158
gene:CIA_01072	acUKH-supercont1.1	1173369	1174040	+	672	3627	3632	3106	3390	3265	3888	3555	3705
gene:CIA_01073	acUKH-supercont1.1	1174540	1174860	+	321	1364	1452	1243	1410.5	1324	1553	1461	1405
gene:CIA_01074	acUKH-supercont1.1	1174938	1176995	+	2058	10356	9393.5	8425.5	9068	8855	10360	9444.5	9626
gene:CIA_01075	acUKH-supercont1.1	1177039	1177773	-	735	3680	3535.5	3201.5	3299.5	3164	3828	3396.5	3581
gene:CIA_01076	acUKH-supercont1.1	1178230	1179426	+	1197	6196.5	5814.5	5137.5	5409.5	5312.5	6150.5	5552	5776.5
gene:CIA_01077	acUKH-supercont1.1	1179458	1180054	-	597	2797.5	2352.5	2112.5	2214	2227	2608	2355.5	2351.5
gene:CIA_01078	acUKH-supercont1.1	1180065	1180556	-	492	1945	1930	1604.5	1724	1501.5	1658.5	1412	1308.5
gene:CIA_01079	acUKH-supercont1.1	1180567	1183071	-	2505	11775.5	10828.5	9587.5	10242	9833.5	11632	10990.5	10917.5
gene:CIA_01080	acUKH-supercont1.1	1183052	1183381	-	330	1459	1362	1205.5	1220.5	1150.5	1389.5	1256.5	1334
gene:CIA_01081	acUKH-supercont1.1	1183374	1183865	-	492	2637.5	2350.5	1997.5	2209	2079.5	2303	2258	2101.5
gene:CIA_01082	acUKH-supercont1.1	1183874	1184041	-	168	901	894	702	752	763.5	873.5	772.5	765.5
gene:CIA_01083	acUKH-supercont1.1	1184263	1184865	+	603	2866	2763	2409.5	2707	2551	3159.5	2872	2778.5
gene:CIA_01084	acUKH-supercont1.1	1184945	1185622	+	678	3479	3104.5	3115	3189.5	2955.5	3458.5	3289	3455.5
gene:CIA_01085	acUKH-supercont1.1	1185619	1186965	+	1347	6960	6430.5	5734.5	6145.5	5957.5	6908	6492	6617
gene:CIA_01086	acUKH-supercont1.1	1187067	1190429	+	3363	16458	14521	13489.5	14121	13739	16039	14811	15027.5
gene:CIA_01087	acUKH-supercont1.1	1190433	1191434	-	1002	5079	4842	4243.5	4434	4379	4950	4812	4817.5
gene:CIA_01088	acUKH-supercont1.1	1191770	1193080	+	1311	6588	6228.5	5510	5987	5830.5	6849.5	6275.5	6247.5
gene:CIA_01089	acUKH-supercont1.1	1193155	1194045	-	891	4783	4635.5	4013	4552	4134.5	4984.5	4701.5	4669.5
gene:CIA_01090	acUKH-supercont1.1	1194247	1194876	+	630	3495	3201	2893.5	3198.5	3022	3496.5	3249.5	3362.5
gene:CIA_01091	acUKH-supercont1.1	1194873	1195892	+	1020	5343	5217	4506.5	4855.5	4551	5449.5	5079.5	5022.5
gene:CIA_01092	acUKH-supercont1.1	1195994	1197133	+	1140	5530	5460	4924.5	5202	5111	5756	5477.5	5523
gene:CIA_01093	acUKH-supercont1.1	1197222	1198403	+	1182	6154.5	5368.5	4799.5	5203.5	5214	5711.5	5441.5	5565.5
gene:CIA_01094	acUKH-supercont1.1	1198405	1198902	-	498	2682.5	2499.5	2259	2550.5	2351	2812.5	2611	2690.5
gene:CIA_01095	acUKH-supercont1.1	1199070	1199669	-	600	3049	3204	2765	3004	2963	3396	3267	3356
gene:CIA_01096	acUKH-supercont1.1	1199828	1200421	-	594	2933	3045	2632	2932	2904	3285	3018	3085
gene:CIA_01097	acUKH-supercont1.1	1201397	1202428	-	1032	4259	0	0	0	0	0	0	0
gene:CIA_01098	acUKH-supercont1.1	1203111	1203326	+	216	959.5	0	0	0	0	0	0	0
gene:CIA_01099	acUKH-supercont1.1	1203329	1203541	+	213	907.5	0	0	0	0	0	0	0
gene:CIA_01100	acUKH-supercont1.1	1203545	1203835	+	291	1666	0	0	0	0	0	0	0
gene:CIA_01101	acUKH-supercont1.1	1204351	1204785	+	435	2320.5	0	1	0	0	0	0	0
gene:CIA_01102	acUKH-supercont1.1	1204802	1204894	+	93	584.5	0	0	0	0	0	0	0
gene:CIA_01103	acUKH-supercont1.1	1204907	1205158	+	252	1266	0	0	0	0	0	1	0
gene:CIA_01104	acUKH-supercont1.1	1205171	1205419	+	249	1386	0	0	0	0	0	0	0
gene:CIA_01105	acUKH-supercont1.1	1205573	1206892	+	1320	5945.5	0	0	0	0	0	0	0
gene:CIA_01106	acUKH-supercont1.1	1206897	1207253	+	357	1634.5	0	0	0	0	0	0	0
gene:CIA_01107	acUKH-supercont1.1	1207257	1208540	+	1284	5837.5	0	0	0	0	0	0	0
gene:CIA_01108	acUKH-supercont1.1	1208537	1208638	+	102	542.5	0	0	0	0	0	0	0
gene:CIA_01109	acUKH-supercont1.1	1208769	1210067	+	1299	5954	0	0	1	0	0	1	0
gene:CIA_01110	acUKH-supercont1.1	1210067	1211083	+	1017	4544	0	0	0	0	0	0	0		9686
gene:CIA_01111	acUKH-supercont1.1	1211189	1212013	+	825	4012	3755	3368.5	3449.5	3296	3980.5	3694	3714.5
gene:CIA_01112	acUKH-supercont1.1	1212060	1212731	+	672	3334	3022.5	2652.5	2879.5	2809.5	3246	3066.5	3026.5
gene:CIA_01113	acUKH-supercont1.1	1212733	1214151	-	1419	6968	6731.5	5688	6273	6111.5	6969.5	6873.5	6852
gene:CIA_01114	acUKH-supercont1.1	1214256	1215020	-	765	3751	3664	3197	3414	3281	4016	3704	3716
gene:CIA_01115	acUKH-supercont1.1	1215231	1216631	+	1401	7333.5	7171	6031.5	6578	6447.5	7555.5	6919	7084.5
gene:CIA_01116	acUKH-supercont1.1	1216644	1217414	+	771	3998.5	3916.5	3436	3738	3530.5	4217.5	3868	3805.5
gene:CIA_01117	acUKH-supercont1.1	1217486	1218097	+	612	2894	2827.5	2513.5	2638	2622	3002.5	2863.5	3001
gene:CIA_01118	acUKH-supercont1.1	1218180	1218713	+	534	2893.5	2689.5	2453	2553	2362.5	2915	2710	2762.5
gene:CIA_01119	acUKH-supercont1.1	1218733	1219395	+	663	3522.5	3309	3018	3109	2987.5	3506.5	3221	3376.5
gene:CIA_01120	acUKH-supercont1.1	1219403	1220317	-	915	4891	4716.5	4141	4508	4222	4933	4575.5	4727
gene:CIA_01121	acUKH-supercont1.1	1220618	1221235	+	618	3051	4113	2694	2873	2651	3323	2984	2964
gene:CIA_01122	acUKH-supercont1.1	1221378	1221785	+	408	2189	2036	1864	2086.5	1910	2262.5	2134.5	2078.5
gene:CIA_01123	acUKH-supercont1.1	1221814	1222371	+	558	2909.5	2710.5	2460	2658.5	2580	3171.5	2871.5	2806
gene:CIA_01124	acUKH-supercont1.1	1222398	1223345	+	948	4919.5	4586.5	4121	4623	4380	5021	4643	4734.5
gene:CIA_01125	acUKH-supercont1.1	1223505	1223978	+	474	2300.5	2282.5	2024	2135.5	1978	2272	2147.5	2343
gene:CIA_01126	acUKH-supercont1.1	1223981	1225822	+	1842	9202.5	8721.5	7794	8443.5	7875	9383	8599.5	8923
gene:CIA_01127	acUKH-supercont1.1	1225989	1227488	+	1500	7374.5	7789.5	6856	7594	7004	8148.5	7732	7658
gene:CIA_01128	acUKH-supercont1.1	1227505	1228440	-	936	4947.5	4583.5	3999	4310	4229	4771.5	4442	4579
gene:CIA_01129	acUKH-supercont1.1	1228621	1229319	-	699	3696	3455	3076	3338	3182	3747	3649	3575
gene:CIA_01130	acUKH-supercont1.1	1229437	1230072	-	636	3272.5	3203.5	2678	2930.5	2884.5	3257	3198.5	3044.5
gene:CIA_01131	acUKH-supercont1.1	1230069	1231298	-	1230	6290.5	5525.5	4989.5	5311	5184	6171	5517.5	5698
gene:CIA_01132	acUKH-supercont1.1	1231295	1232254	-	960	4852.5	4509.5	3881.5	4389.5	4123	4868.5	4504	4398
gene:CIA_01133	acUKH-supercont1.1	1232251	1233849	-	1599	7961	7299.5	6193	6737.5	6673.5	7693.5	7030	7069
gene:CIA_01134	acUKH-supercont1.1	1233849	1235327	-	1479	7314	6737	5849	6536.5	6307	7255.5	6746	6835.5
gene:CIA_01135	acUKH-supercont1.1	1235337	1236083	-	747	3580.5	3308	2963.5	3210.5	3046.5	3567	3203	3245
gene:CIA_01136	acUKH-supercont1.1	1236080	1237447	-	1368	6654.5	6329	5284	5710	5540	6640	6157.5	6169
gene:CIA_01137	acUKH-supercont1.1	1237444	1238322	-	879	3991	3912.5	3340	3641.5	3573.5	4060.5	3688.5	3890.5
gene:CIA_01138	acUKH-supercont1.1	1238319	1238933	-	615	3222.5	2867	2409	2640	2630.5	2907	2819.5	2801.5
gene:CIA_01139	acUKH-supercont1.1	1238927	1240189	-	1263	6442.5	5897.5	4979.5	5524	5439	6305.5	5684.5	5932.5
gene:CIA_01140	acUKH-supercont1.1	1240186	1242006	-	1821	9059.5	8446	7299	7924	7506.5	8800.5	8353	8473.5
gene:CIA_01141	acUKH-supercont1.1	1242726	1243883	-	1158	6114	5852	5153	5565	5323	6492	5702	5919
gene:CIA_01142	acUKH-supercont1.1	1244290	1245177	-	888	4642	0	0	0	0	0	0	0
gene:CIA_01143	acUKH-supercont1.1	1245309	1246349	+	1041	5281	0	0	0	0	0	0	0
gene:CIA_01144	acUKH-supercont1.1	1246353	1247264	+	912	4595	0	0	0	0	0	0	0
gene:CIA_01145	acUKH-supercont1.1	1247261	1248373	+	1113	5690.5	0	0	0	0	0	0	0
gene:CIA_01146	acUKH-supercont1.1	1248370	1249491	+	1122	5362.5	0	0	0	0	0	0	0		5201
gene:CIA_01147	acUKH-supercont1.1	1249508	1250113	-	606	3264	2964	2595	2707	2564	3225	2872	2948
gene:CIA_01148	acUKH-supercont1.1	1250219	1250827	+	609	3101.5	2920.5	2527.5	2721.5	2611	2955	2886.5	2996.5
gene:CIA_01149	acUKH-supercont1.1	1250824	1251714	+	891	4877.5	4174.5	3798	4096	3689.5	4557.5	4205	4097.5
gene:CIA_01150	acUKH-supercont1.1	1251791	1252141	-	351	1941	2169	1834.5	1961.5	1904.5	2142.5	1932.5	2074
gene:CIA_01151	acUKH-supercont1.1	1252251	1253057	-	807	4411	4643	3728	4155	4037	4692	4518	4455
gene:CIA_01152	acUKH-supercont1.1	1253200	1253388	+	189	904	979.5	866	907.5	891	989	978.5	1033
gene:CIA_01153	acUKH-supercont1.1	1253401	1254309	+	909	4957	4265.5	3657	3955.5	3751.5	4244	4032	3678.5
gene:CIA_01154	acUKH-supercont1.1	1254309	1256348	+	2040	9351.5	8405	6978.5	7676	7188	8527	7909	8106.5
gene:CIA_01155	acUKH-supercont1.1	1256345	1256602	+	258	1144.5	873.5	816.5	855	790.5	953.5	851	881.5
gene:CIA_01156	acUKH-supercont1.1	1256624	1257127	-	504	2546	2655.5	2222	2286	2367	2771.5	2548.5	2532.5
gene:CIA_01157	acUKH-supercont1.1	1257319	1258101	+	783	4318.5	4258	3573	3897.5	3751.5	4425.5	3979	4057.5
gene:CIA_01158	acUKH-supercont1.1	1258104	1259615	-	1512	7523	7013.5	6063	6602.5	6436.5	7318.5	6953	6971
gene:CIA_01159	acUKH-supercont1.1	1259605	1260756	-	1152	5382.5	5124.5	4063	4564	4215.5	4696.5	4098	3559
gene:CIA_01160	acUKH-supercont1.1	1260753	1262201	-	1449	6247	5326	4675	4805	4623.5	5199.5	4757	4612.5
gene:CIA_01161	acUKH-supercont1.1	1262584	1263468	-	885	4975	4896.5	4079.5	4644.5	4255.5	5109.5	4803	4795.5
gene:CIA_01162	acUKH-supercont1.1	1263525	1264322	-	798	4339	4301.5	3606.5	3892.5	3654.5	4207.5	4088	4069.5
gene:CIA_01163	acUKH-supercont1.1	1264487	1265047	+	561	2853	2781	2369.5	2568.5	2502.5	2911.5	2657	2791
gene:CIA_01164	acUKH-supercont1.1	1265127	1266899	+	1773	9144	8743	7327	8093.5	7607	8651.5	8014	7963.5
gene:CIA_01165	acUKH-supercont1.1	1266922	1269498	-	2577	13171	13032	10968.5	11847	11308.5	13424	12360	12363.5
gene:CIA_01166	acUKH-supercont1.1	1269734	1270048	-	315	1620	1879	1607	1738	1684	1971	1818	1787
gene:CIA_01167	acUKH-supercont1.1	1271091	1272335	+	1245	6053	5858	4900.5	5384	4942	5960.5	5723	5775
gene:CIA_01168	acUKH-supercont1.1	1272422	1274203	+	1782	9273.5	9131.5	7191.5	8135	7839	8991.5	8478	8320
gene:CIA_01169	acUKH-supercont1.1	1274200	1275498	+	1299	6721	6433	5447	5956.5	5612	6512	6130.5	6339.5
gene:CIA_01170	acUKH-supercont1.1	1275502	1276947	+	1446	7399.5	7283.5	6066	6788.5	6326	7644	7184.5	7328.5
gene:CIA_01171	acUKH-supercont1.1	1277306	1278745	+	1440	7208	7185	6253	6802	6335	7472	7009	7136
gene:CIA_01172	acUKH-supercont1.1	1278992	1279387	+	396	2223	2114.5	1842	1928	1910.5	2206.5	2070.5	2155
gene:CIA_01173	acUKH-supercont1.1	1279400	1281025	-	1626	8466	8125.5	6836	7697	7282.5	8083.5	7936.5	8062
gene:CIA_01174	acUKH-supercont1.1	1281265	1282269	+	1005	5462	5426	4565	4862	4634	5644	5312	5219
gene:CIA_01175	acUKH-supercont1.1	1282373	1283953	-	1581	8573	8201	6836	7454	6970	8266	7756	7910
gene:CIA_01176	acUKH-supercont1.1	1284046	1284963	-	918	4331	4043	3462	3853	3567	4124	3804	3828
gene:CIA_01177	acUKH-supercont1.1	1285114	1286148	-	1035	5047.5	4730	4078	4443	4359	4895.5	4711.5	4792
gene:CIA_01178	acUKH-supercont1.1	1286174	1286896	-	723	3743.5	3648	3164	3422.5	3232.5	3845	3659.5	3756
gene:CIA_01179	acUKH-supercont1.1	1286893	1287537	-	645	3330.5	3112.5	2927	3130.5	2908	3383.5	3301	3402.5
gene:CIA_01180	acUKH-supercont1.1	1287548	1288213	-	666	3204.5	2967.5	2506.5	2705	2541	3157.5	2883	2886
gene:CIA_01181	acUKH-supercont1.1	1288213	1289955	-	1743	8615	7666	6489.5	6977	6681	7852.5	7366.5	7190.5
gene:CIA_01182	acUKH-supercont1.1	1290014	1290835	-	822	4517	4243	3644	4105	3752.5	4631	4148.5	4340
gene:CIA_01183	acUKH-supercont1.1	1291092	1291889	-	798	4157	4022.5	3454	3709.5	3487	4233.5	3958	3952
gene:CIA_01184	acUKH-supercont1.1	1291931	1293373	-	1443	7491	7167.5	6031	6515.5	6356	7298.5	6819	6799
gene:CIA_01185	acUKH-supercont1.1	1293493	1294356	+	864	4571	4615	3979	4121	3946	4852	4577	4464
gene:CIA_01186	acUKH-supercont1.1	1294653	1295519	-	867	4875	4494	3870	4212	4155	4705	4436	4326
gene:CIA_01187	acUKH-supercont1.1	1295619	1296521	+	903	5297	5139	4290.5	4534	4361.5	4894	4416	3973.5
gene:CIA_01188	acUKH-supercont1.1	1296518	1297771	-	1254	5946	5472	4184.5	4661	4048.5	4877	4373	4073.5
gene:CIA_01189	acUKH-supercont1.1	1297768	1298004	-	237	905	445.5	376	392	348	458	366	319.5
gene:CIA_01190	acUKH-supercont1.1	1298001	1299116	-	1116	5300	4993.5	4061	4337.5	4198	4788.5	4448	3926
gene:CIA_01191	acUKH-supercont1.1	1299113	1300057	-	945	4925	4884	4118	4567.5	4494	5079.5	4864	4719.5
gene:CIA_01192	acUKH-supercont1.1	1300174	1300842	-	669	3473	3534	3224	3501	3255	3834	3655	3780
gene:CIA_01193	acUKH-supercont1.1	1301066	1303126	+	2061	9209	9233	7308	8083	7471	8355	7652	7476
gene:CIA_01194	acUKH-supercont1.1	1303478	1305328	+	1851	9516	9353	7933.5	8834.5	8287.5	9842	9396	9350.5
gene:CIA_01195	acUKH-supercont1.1	1305392	1306003	+	612	3062.5	3226	2694.5	2936.5	2928	3324.5	3136	3169
gene:CIA_01196	acUKH-supercont1.1	1306035	1307342	+	1308	6739.5	6451	5315.5	5967.5	5661.5	6632.5	6324.5	6339.5
gene:CIA_01197	acUKH-supercont1.1	1307344	1308000	+	657	3250	3184.5	2629.5	2879	2754.5	3131.5	3075.5	3004.5
gene:CIA_01198	acUKH-supercont1.1	1307997	1308935	+	939	5112	4884.5	4197	4468.5	4102	4985	4501	4340
gene:CIA_01199	acUKH-supercont1.1	1308928	1309923	+	996	5164	4698	3885	4248	4000	4636.5	4098	4012.5
gene:CIA_01200	acUKH-supercont1.1	1309916	1311388	+	1473	7682.5	7348	6276	6870.5	6531	7700.5	7009.5	7087
gene:CIA_01201	acUKH-supercont1.1	1311381	1311902	+	522	2753.5	2620	2092	2278	2175.5	2618.5	2304	2385
gene:CIA_01202	acUKH-supercont1.1	1311899	1312954	+	1056	5799.5	5357	4334	4827	4553	5323.5	4885	4604
gene:CIA_01203	acUKH-supercont1.1	1312951	1313535	+	585	2934	2934	2446	2692.5	2513.5	2925.5	2783.5	2689.5
gene:CIA_01204	acUKH-supercont1.1	1313538	1314275	+	738	3850.5	3771.5	3136.5	3415.5	3365	3834.5	3417	3492
gene:CIA_01205	acUKH-supercont1.1	1314238	1315743	-	1506	7925	7634.5	6327.5	6921.5	6806.5	7722.5	7410	7044.5
gene:CIA_01206	acUKH-supercont1.1	1315862	1316422	+	561	2922.5	2602.5	2315	2571.5	2458.5	2821	2773.5	2639
gene:CIA_01207	acUKH-supercont1.1	1316453	1318273	-	1821	9374.5	9376.5	7906	8693.5	8339.5	9859	9514.5	9702
gene:CIA_01208	acUKH-supercont1.1	1318440	1318853	+	414	2209	2401.5	2089.5	2189	2078	2650	2474	2404.5
gene:CIA_01209	acUKH-supercont1.1	1318927	1320126	+	1200	6302	6308.5	5193.5	5899	5747	6585	6452	6166.5
gene:CIA_01210	acUKH-supercont1.1	1320291	1320845	+	555	2885	2816.5	2508	2651	2568.5	3065	2736.5	2876
gene:CIA_01211	acUKH-supercont1.1	1320900	1322174	-	1275	6100	6184.5	5271	5988	5704.5	6608	6273.5	6252
gene:CIA_01212	acUKH-supercont1.1	1322380	1322859	-	480	2390	2476	2129	2371	2434	2745	2462	2498
gene:CIA_01213	acUKH-supercont1.1	1323081	1323674	-	594	3187	3149	2787	3009	2890	3474	3200	3199
gene:CIA_01214	acUKH-supercont1.1	1323786	1324625	+	840	4387.5	4209.5	3491	3773	3715	4450.5	4058	4394
gene:CIA_01215	acUKH-supercont1.1	1324647	1325501	-	855	4559.5	4602.5	3802	4321	4096	4714.5	4544	4541
gene:CIA_01216	acUKH-supercont1.1	1325801	1326862	-	1062	5227	5372	4604	5142	4774	5713	5324	5427
gene:CIA_01217	acUKH-supercont1.1	1327003	1328127	+	1125	5602	5815.5	4914.5	5224	5188	5952	5624	5907.5
gene:CIA_01218	acUKH-supercont1.1	1328124	1328417	+	294	1454	1626.5	1347.5	1514	1484	1667	1634	1620.5
gene:CIA_01219	acUKH-supercont1.1	1328672	1329604	+	933	4575.5	4637	4058.5	4302.5	4295.5	4965.5	4736.5	4707
gene:CIA_01220	acUKH-supercont1.1	1329616	1330566	-	951	4709.5	4986	4411	4579	4511.5	5353	4997	5004
gene:CIA_01221	acUKH-supercont1.1	1330634	1330909	+	276	1620	1713.5	1499.5	1597.5	1481.5	1766	1664.5	1690.5
gene:CIA_01222	acUKH-supercont1.1	1330986	1331435	+	450	2334	2427.5	2104	2162	2215.5	2497.5	2520	2496.5
gene:CIA_01223	acUKH-supercont1.1	1331585	1332112	+	528	2593	2607	2144	2346.5	2256	2791.5	2380.5	2515
gene:CIA_01224	acUKH-supercont1.1	1332109	1333092	+	984	5091	4992	4102	4558.5	4302	4986.5	4691.5	4689
gene:CIA_01225	acUKH-supercont1.1	1333221	1335776	+	2556	12330	12063	10252	11480	10930.5	12684	11856	11608.5
gene:CIA_01226	acUKH-supercont1.1	1335783	1336322	-	540	2668	2750.5	2156.5	2395.5	2355.5	2725	2633.5	2563.5
gene:CIA_01227	acUKH-supercont1.1	1336399	1338450	-	2052	10405	10466.5	8891.5	9689.5	9401	11031	10683.5	10732
gene:CIA_01228	acUKH-supercont1.1	1338599	1339072	+	474	2609	2756.5	2249	2508	2304	2837	2680.5	2792.5
gene:CIA_01229	acUKH-supercont1.1	1339136	1339597	+	462	2475.5	2510.5	2127	2282.5	2154.5	2600.5	2581.5	2652
gene:CIA_01230	acUKH-supercont1.1	1339601	1340374	+	774	3787	3605.5	3154	3387	3306	3785	3475	3656.5
gene:CIA_01231	acUKH-supercont1.1	1340401	1340925	+	525	2712.5	2547	2186	2332.5	2277	2589	2493	2633.5
gene:CIA_01232	acUKH-supercont1.1	1340935	1341795	-	861	4559	4490.5	3753	4146	4023.5	4668.5	4441	4495.5
gene:CIA_01233	acUKH-supercont1.1	1341963	1343078	+	1116	5660	5421	4810.5	5271.5	5173	5985	5658.5	5671.5
gene:CIA_01234	acUKH-supercont1.1	1343114	1343941	+	828	4389	4194.5	3605.5	3974.5	3699.5	4521.5	4312	4144.5
gene:CIA_01235	acUKH-supercont1.1	1343992	1344903	-	912	4695	4733.5	4088	4439	4261.5	4943.5	4575.5	4806
gene:CIA_01236	acUKH-supercont1.1	1345011	1346369	+	1359	6865	6913	5741	6087.5	6096	6905.5	6516	6266.5
gene:CIA_01237	acUKH-supercont1.1	1346383	1346769	+	387	1982	1928	1630	1725	1782.5	2030.5	1882.5	2013
gene:CIA_01238	acUKH-supercont1.1	1346777	1347391	-	615	3006	2866	2527	2754.5	2680.5	3064	3018.5	3040.5
gene:CIA_01239	acUKH-supercont1.1	1347549	1349090	+	1542	7818	7921	6617	7378	7013	8250	7788	7943
gene:CIA_01240	acUKH-supercont1.1	1349717	1350712	+	996	4876	4841	4245.5	4658	4377	5248.5	5060	4872.5
gene:CIA_01241	acUKH-supercont1.1	1350719	1352695	+	1977	9191	9272.5	7554.5	8533.5	8275	9715.5	9147.5	9474
gene:CIA_01242	acUKH-supercont1.1	1352699	1353328	+	630	2958	2841	2434.5	2695	2569.5	3104	2807.5	2855.5
gene:CIA_01243	acUKH-supercont1.1	1353328	1353663	+	336	1617	1453.5	1310	1441	1424	1542	1601	1511.5
gene:CIA_01244	acUKH-supercont1.1	1353674	1354564	+	891	4517	4434	3802.5	4082.5	4097.5	4819	4545	4593.5
gene:CIA_01245	acUKH-supercont1.1	1354803	1357001	+	2199	10680	10420	8869	9514	9560	10994	10390	10530
gene:CIA_01246	acUKH-supercont1.1	1357130	1357462	+	333	1915	1970.5	1678.5	1893.5	1791	2007.5	2018	2028
gene:CIA_01247	acUKH-supercont1.1	1357522	1358034	+	513	2546	2693.5	2346.5	2368.5	2389	2744.5	2715	2705
gene:CIA_01248	acUKH-supercont1.1	1358300	1358707	+	408	2149	2138.5	1872	1946.5	2051	2331.5	2183.5	2172
gene:CIA_01249	acUKH-supercont1.1	1358704	1360251	+	1548	7534	7406.5	6135	6891.5	6748	7623.5	7277.5	7234
gene:CIA_01250	acUKH-supercont1.1	1360338	1362266	+	1929	9625	9385	8092.5	8760	8492.5	10000.5	9460.5	9356
gene:CIA_01251	acUKH-supercont1.1	1362270	1363178	-	909	4345	4328	3713.5	4016	3908.5	4648.5	4173.5	4514
gene:CIA_01252	acUKH-supercont1.1	1363278	1363694	+	417	2370.5	2302.5	1902	2087	2090	2340	2205	2049
gene:CIA_01253	acUKH-supercont1.1	1363700	1364479	+	780	3611.5	3562.5	2835	3153	2977	3584	3366	3360.5
gene:CIA_01254	acUKH-supercont1.1	1364535	1366082	-	1548	7391	7364	6076	6730	6539	7710	7497	7329.5
gene:CIA_01255	acUKH-supercont1.1	1366408	1367031	+	624	3445.5	3347.5	2627	2967.5	2981	3469.5	3259.5	3405
gene:CIA_01256	acUKH-supercont1.1	1367052	1367258	-	207	1177.5	1238.5	1028	1182.5	1060	1274.5	1238.5	1222
gene:CIA_01257	acUKH-supercont1.1	1367453	1368565	-	1113	5673	5898	5011	5594	5386	6278	6097	6000
gene:CIA_01258	acUKH-supercont1.1	1368849	1370174	-	1326	6867	6499.5	5455.5	5921.5	5904	6929.5	6345.5	6584
gene:CIA_01259	acUKH-supercont1.1	1370171	1372072	-	1902	9407	9348.5	7801.5	8356.5	8519	9553.5	9027.5	9335
gene:CIA_01260	acUKH-supercont1.1	1372168	1373256	-	1089	5364	5366.5	4506.5	4986	4911.5	5714	5429.5	5477
gene:CIA_01261	acUKH-supercont1.1	1373342	1375015	-	1674	8428	8461	6960	7559.5	7522	8829.5	8367.5	8657.5
gene:CIA_01262	acUKH-supercont1.1	1375093	1375827	-	735	3350	3598.5	3005.5	3420.5	3206	3793	3546	3524.5
gene:CIA_01263	acUKH-supercont1.1	1375824	1376489	-	666	2966.5	2865	2370	2704.5	2627.5	3029	2878	3045
gene:CIA_01264	acUKH-supercont1.1	1376489	1377235	-	747	3591.5	3626	3054	3450.5	3267	3870.5	3701	3664
gene:CIA_01265	acUKH-supercont1.1	1377438	1378346	-	909	4139	4368	3539	4028	3852	4599	4296	4310
gene:CIA_01266	acUKH-supercont1.1	1378798	1379256	+	459	2362	2381	1978	2179	2074	2579	2313	2185
gene:CIA_01267	acUKH-supercont1.1	1379352	1380146	+	795	3792	4121	3391	3684	3633	4180	4043	4146
gene:CIA_01268	acUKH-supercont1.1	1380330	1381919	+	1590	8157.5	7827.5	6646.5	7597.5	7302	8243.5	7967.5	8125
gene:CIA_01269	acUKH-supercont1.1	1381930	1383495	-	1566	7975.5	7864	6654	7229.5	6929.5	8177.5	7727.5	7634
gene:CIA_01270	acUKH-supercont1.1	1383561	1384253	-	693	3247	3191.5	2870.5	3203	2988.5	3487	3336	3330
gene:CIA_01271	acUKH-supercont1.1	1384688	1385026	+	339	1348	2079	1538	1768	1625	1693	1483	1294
gene:CIA_01272	acUKH-supercont1.1	1385209	1385559	+	351	2020	2158	1862	2041	2001	2354	2142	2208
gene:CIA_01273	acUKH-supercont1.1	1385734	1386483	+	750	3376.5	3366.5	2888.5	3015	2878.5	3506.5	3351	3343.5
gene:CIA_01274	acUKH-supercont1.1	1386480	1387724	+	1245	6400.5	6315.5	5265	5722.5	5558.5	6575	6093.5	6056.5
gene:CIA_01275	acUKH-supercont1.1	1387732	1388943	-	1212	4652	4849	3460.5	3936.5	3252	3818.5	3345.5	3151
gene:CIA_01276	acUKH-supercont1.1	1389114	1389527	-	414	1940	1941	1717	1949	1707.5	2148.5	2069.5	2021
gene:CIA_01277	acUKH-supercont1.1	1389564	1389989	-	426	2223	2137	1930	2055	1999.5	2425.5	2219.5	2319
gene:CIA_01278	acUKH-supercont1.1	1390247	1390516	+	270	1472	1507	1327.5	1463.5	1395.5	1534	1504.5	1541.5
gene:CIA_01279	acUKH-supercont1.1	1390539	1391645	+	1107	5907	5592.5	4606	5165.5	4985	5711.5	5358	5576
gene:CIA_01280	acUKH-supercont1.1	1391714	1392190	+	477	2647	2759.5	2340	2594.5	2511.5	2988.5	2656	2948.5
gene:CIA_01281	acUKH-supercont1.1	1392206	1392604	-	399	2150	2124	1757	1895.5	1986.5	2224.5	2047	2166
gene:CIA_01282	acUKH-supercont1.1	1392642	1393241	-	600	3347	3184.5	2726	3015	3037	3452	3204.5	3318
gene:CIA_01283	acUKH-supercont1.1	1393291	1394184	+	894	4489.5	4384.5	3658.5	4053.5	4063.5	4713.5	4357.5	4346
gene:CIA_01284	acUKH-supercont1.1	1394167	1395600	-	1434	7017.5	7158	5950	6474.5	6476	7543	6938.5	7127
gene:CIA_01285	acUKH-supercont1.1	1396046	1396369	+	324	1762	2126	1862	2049	1955	2227	2229	2206
gene:CIA_01286	acUKH-supercont1.1	1396598	1397122	+	525	2685.5	2677.5	2222	2474	2389.5	2857.5	2642	2708.5
gene:CIA_01287	acUKH-supercont1.1	1397119	1397961	+	843	4597.5	4293	3561	3970.5	3878	4629	4364	4244
gene:CIA_01288	acUKH-supercont1.1	1398039	1400480	+	2442	11921	11436.5	9432	10833.5	10576.5	12302.5	11569	11680.5
gene:CIA_01289	acUKH-supercont1.1	1400640	1401476	-	837	4097	4406	3716	3966	3907	4687	4412	4366
gene:CIA_01290	acUKH-supercont1.1	1401776	1402420	-	645	2957	0	0	0	0	0	0	0
gene:CIA_01291	acUKH-supercont1.1	1402532	1403425	+	894	4182	0	0	0	0	0	0	0
gene:CIA_01292	acUKH-supercont1.1	1403447	1403920	+	474	2396	0	0	0	0	0	0	0
gene:CIA_01293	acUKH-supercont1.1	1404405	1405211	-	807	4022	0	0	0	0	0	0	0
gene:CIA_01294	acUKH-supercont1.1	1405242	1408331	-	3090	15023.5	0	0	0	0	0	0	0
gene:CIA_01295	acUKH-supercont1.1	1408328	1409443	-	1116	5914.5	0	0	0	0	0	0	0
gene:CIA_01296	acUKH-supercont1.1	1409515	1410132	-	618	3017	0	0	0	0	0	0	0
gene:CIA_01297	acUKH-supercont1.1	1410404	1410805	+	402	1941	0	0	0	0	0	0	0
gene:CIA_01298	acUKH-supercont1.1	1410968	1411696	-	729	3121	0	0	0	0	0	0	0
gene:CIA_01299	acUKH-supercont1.1	1412168	1413868	-	1701	7426	0	0	0	0	0	0	0
gene:CIA_01300	acUKH-supercont1.1	1415029	1416168	+	1140	5455	0	0	0	0	0	0	0
gene:CIA_01301	acUKH-supercont1.1	1416342	1416641	-	300	1533	0	0	0	0	0	0	0		14865
gene:CIA_01302	acUKH-supercont1.1	1417890	1419158	-	1269	6823	7229	5748	6659	6457	7555	7048	7015
gene:CIA_01303	acUKH-supercont1.1	1419267	1419773	+	507	2885	3040	2509	2872	2798	3371	3044	2999
gene:CIA_01304	acUKH-supercont1.1	1419988	1421130	+	1143	5988	5859	4847	5268	5106	6054	5811	5484
gene:CIA_01305	acUKH-supercont1.1	1421379	1422569	+	1191	4856	0	0	0	0	0	0	0
gene:CIA_01306	acUKH-supercont1.1	1423253	1424986	-	1734	8336	7810	6727	7433	7291	8693	8088	8080
gene:CIA_01307	acUKH-supercont1.1	1425122	1425655	+	534	2788	2723	2216	2451	2472	2999	2830	2784
gene:CIA_01308	acUKH-supercont1.1	1425798	1426160	+	363	1718	1981	1580	1816.5	1785	2053	1927.5	1968.5
gene:CIA_01309	acUKH-supercont1.1	1426250	1427083	-	834	4149	4181	3497	3894.5	3750	4482	4331.5	4238.5
gene:CIA_01310	acUKH-supercont1.1	1427229	1428140	+	912	4973	4782	4047	4680	4262	5167	4866	4759
gene:CIA_01311	acUKH-supercont1.1	1428484	1428738	+	255	1257.5	1229	1206	1349	1255	1514	1404.5	1380
gene:CIA_01312	acUKH-supercont1.1	1428754	1429170	+	417	2074	2102.5	1752.5	1907	1973.5	2282.5	2173.5	2168.5
gene:CIA_01313	acUKH-supercont1.1	1429197	1430819	-	1623	8625.5	8278.5	7038.5	7807	7826.5	8955.5	8417	8514.5
gene:CIA_01314	acUKH-supercont1.1	1430965	1431597	+	633	3254	3250.5	2683	3164.5	3038.5	3538.5	3362.5	3378.5
gene:CIA_01315	acUKH-supercont1.1	1431678	1432019	+	342	1992.5	1824.5	1487	1751	1659	1975	1892	1931
gene:CIA_01316	acUKH-supercont1.1	1432035	1432955	-	921	4898.5	4989	4092	4551.5	4557.5	5050.5	4853.5	4745.5
gene:CIA_01317	acUKH-supercont1.1	1433160	1436447	+	3288	17357.5	16869.5	13613	15508	15222	17741	16846.5	16894
gene:CIA_01318	acUKH-supercont1.1	1436475	1436882	-	408	2583.5	2397	1990	2225	2185.5	2486	2520	2464.5
gene:CIA_01319	acUKH-supercont1.1	1436960	1437625	-	666	3926	3701.5	3078	3504	3422.5	3832	3724.5	3891.5
gene:CIA_01320	acUKH-supercont1.1	1437718	1438350	+	633	3261	3286	2739	3084	2979	3541	3214	3351
gene:CIA_01321	acUKH-supercont1.1	1438482	1438709	-	228	1253	1497	1227	1310	1368	1513	1494	1526
gene:CIA_01322	acUKH-supercont1.1	1438880	1440835	+	1956	10910	10289	8544.5	9505	9349.5	11113	10031.5	10394.5
gene:CIA_01323	acUKH-supercont1.1	1440855	1441613	-	759	3756.5	3598.5	3030	3445	3340.5	3911	3743	3699
gene:CIA_01324	acUKH-supercont1.1	1441649	1442590	-	942	4769.5	4504	3770	4112	4013	4917.5	4487.5	4486
gene:CIA_01325	acUKH-supercont1.1	1442657	1445080	-	2424	12165	11546.5	9766.5	10977	10680	12598.5	11859	12094.5
gene:CIA_01326	acUKH-supercont1.1	1445290	1446330	+	1041	5487.5	5132	4294	4735.5	4773.5	5301	5098.5	5213.5
gene:CIA_01327	acUKH-supercont1.1	1446341	1447432	+	1092	5354.5	5207	4416	5042.5	4834.5	5608	5268.5	5378.5
gene:CIA_01328	acUKH-supercont1.1	1447628	1448539	+	912	4485	4413.5	3660.5	4298	4115.5	4896	4588.5	4587
gene:CIA_01329	acUKH-supercont1.1	1448499	1449692	-	1194	6090	5815.5	4705.5	5345	5096.5	6087	5670.5	5663
gene:CIA_01330	acUKH-supercont1.1	1449797	1450669	+	873	4336	4228	3539	4116	3901	4619	4387	4226
gene:CIA_01331	acUKH-supercont1.1	1450824	1450958	+	135	685	815	712	839	786	849	897	890
gene:CIA_01332	acUKH-supercont1.1	1451018	1451746	-	729	3494	3219.5	2857	3192.5	3186.5	3624	3388.5	3409.5
gene:CIA_01333	acUKH-supercont1.1	1451791	1453173	-	1383	7078	6632.5	5302.5	6119	6065.5	6935.5	6551	6443.5
gene:CIA_01334	acUKH-supercont1.1	1453187	1454788	-	1602	6585	6547.5	5276.5	5734	5474.5	6379	5704.5	5482
gene:CIA_01335	acUKH-supercont1.1	1454864	1456255	-	1392	6435	6485.5	5261	6243.5	5956.5	7090.5	6585	6442
gene:CIA_01336	acUKH-supercont1.1	1456349	1457860	-	1512	7450	7149.5	5875.5	6978	6706	7775	7417.5	7466
gene:CIA_01337	acUKH-supercont1.1	1457879	1458298	-	420	2086.5	1918	1609	1836	1828.5	2125.5	2013	2049.5
gene:CIA_01338	acUKH-supercont1.1	1458313	1459272	-	960	4564.5	4492.5	3769.5	4317	4109.5	4910.5	4584.5	4731.5
gene:CIA_01339	acUKH-supercont1.1	1459480	1460373	+	894	4582	4616.5	3598	4267.5	4066.5	4706.5	4502.5	4497
gene:CIA_01340	acUKH-supercont1.1	1460377	1461699	-	1323	6568	6434.5	5372	6359.5	6078.5	7101.5	6801.5	6535
gene:CIA_01341	acUKH-supercont1.1	1461924	1462535	+	612	3309	2996.5	2574	2899.5	2741.5	3151.5	3073.5	3094.5
gene:CIA_01342	acUKH-supercont1.1	1462493	1462828	-	336	1799	1741.5	1398	1627.5	1567.5	1867.5	1758.5	1769.5
gene:CIA_01343	acUKH-supercont1.1	1463024	1464640	+	1617	8484	7778	6265	7264	7088	8345	7640	7689
gene:CIA_01344	acUKH-supercont1.1	1464606	1466195	-	1590	7723	0	0	0	1	0	1	0
gene:CIA_01345	acUKH-supercont1.1	1466455	1466886	+	432	1773	2127	1693	1951	1852	2260	2030	2157
gene:CIA_01346	acUKH-supercont1.1	1467052	1469760	+	2709	13494	13244	10824	12487	12010	13896	13333	13449
gene:CIA_01347	acUKH-supercont1.1	1470211	1470930	+	720	3302	3583	2770	3326	3155	3822	3667	3514.5
gene:CIA_01348	acUKH-supercont1.1	1470920	1471129	-	210	1002	1075	888	1011	892	1204	1048	1155.5
gene:CIA_01349	acUKH-supercont1.1	1471294	1471899	+	606	2831	2848	2380	2671	2540	3070	2806	2943
gene:CIA_01350	acUKH-supercont1.1	1472006	1473958	-	1953	10222.5	9661	8047.5	8934.5	8740	10132.5	9748	9510.5
gene:CIA_01351	acUKH-supercont1.1	1473959	1474672	-	714	3891.5	3664	3012.5	3458.5	3347	3937.5	3803	3659.5
gene:CIA_01352	acUKH-supercont1.1	1474853	1476010	+	1158	6154	5828	4749.5	5441	5400	6087	5657	5773.5
gene:CIA_01353	acUKH-supercont1.1	1476007	1479117	+	3111	15269	14483	12364.5	13793	13291	15440	14810	14887.5
gene:CIA_01354	acUKH-supercont1.1	1479221	1479910	+	690	3551	3326	2885	3260.5	3105.5	3690	3421	3327
gene:CIA_01355	acUKH-supercont1.1	1479918	1481333	+	1416	7210	7067	5822.5	6483.5	6305	7392	6946.5	6966.5
gene:CIA_01356	acUKH-supercont1.1	1481342	1481749	-	408	2016.5	1838.5	1520	1760	1674	1974	1819	1864
gene:CIA_01357	acUKH-supercont1.1	1481761	1482348	-	588	2777.5	2743.5	2347.5	2573	2404.5	2830	2743.5	2874.5
gene:CIA_01358	acUKH-supercont1.1	1482536	1483819	+	1284	6733	6286	5212	6171	5657	6873	6313	6427
gene:CIA_01359	acUKH-supercont1.1	1484063	1484584	+	522	2381.5	2346	1983.5	2319	2301	2519.5	2510.5	2408
gene:CIA_01360	acUKH-supercont1.1	1484592	1485563	+	972	4763	4453.5	3528	4258	4120	4818	4629	4521
gene:CIA_01361	acUKH-supercont1.1	1485591	1486064	+	474	2532.5	2307.5	1892	2178.5	2149.5	2423	2188.5	2158.5
gene:CIA_01362	acUKH-supercont1.1	1486066	1486518	+	453	2270	2259.5	1747	2111	1925.5	2366.5	2019	2096.5
gene:CIA_01363	acUKH-supercont1.1	1486515	1487282	+	768	3808	3534	2845.5	3363	3185	3679	3566	3464
gene:CIA_01364	acUKH-supercont1.1	1487327	1487596	+	270	1332.5	1190	968.5	1083.5	1082.5	1227.5	1176	1111
gene:CIA_01365	acUKH-supercont1.1	1487596	1488372	+	777	3832	3502.5	2826	3238	3122	3631.5	3426	3464
gene:CIA_01366	acUKH-supercont1.1	1488375	1489511	+	1137	5711.5	5499	4632	5192.5	5108	5966.5	5593	5652
gene:CIA_01367	acUKH-supercont1.1	1489584	1490843	+	1260	6263	5909.5	4791	5307	5189	6183.5	5581	5666
gene:CIA_01368	acUKH-supercont1.1	1490876	1492237	+	1362	6618	6346.5	5222.5	5870.5	5724.5	6769	6150	6049
gene:CIA_01369	acUKH-supercont1.1	1492376	1494499	+	2124	10417	10147.5	8370.5	9523	9230	10959.5	10258	10673.5
gene:CIA_01370	acUKH-supercont1.1	1494583	1495872	+	1290	6580	6402.5	5255.5	5979	5749	6715.5	6422	6579.5
gene:CIA_01371	acUKH-supercont1.1	1496020	1496853	+	834	4540	4337	3601	3982.5	3761	4642.5	4402	4446
gene:CIA_01372	acUKH-supercont1.1	1496874	1497593	+	720	3600	3806	3113	3533.5	3378	4129.5	3783	3818
gene:CIA_01373	acUKH-supercont1.1	1497695	1498069	+	375	1655	1790	1506	1687	1675	1961.5	1942.5	1761.5
gene:CIA_01374	acUKH-supercont1.1	1498089	1498877	+	789	3771	3559	2903	3410	3218	3849.5	3597.5	3695.5
gene:CIA_01375	acUKH-supercont1.1	1499078	1501339	+	2262	10753	9785	8097.5	8984	8847	10316	9327.5	9223
gene:CIA_01376	acUKH-supercont1.1	1501393	1502499	+	1107	5841	5434.5	4455	5144	5133.5	5697.5	5447	5345.5
gene:CIA_01377	acUKH-supercont1.1	1502588	1503328	+	741	3748.5	3773	3088.5	3452.5	3378.5	3984.5	3762	3898
gene:CIA_01378	acUKH-supercont1.1	1503341	1504231	+	891	4107.5	4184.5	3424	3856.5	3734	4431	4163.5	4360.5
gene:CIA_01379	acUKH-supercont1.1	1504326	1505114	+	789	3816	3861	3407	3787	3706	4345	3981	4049
gene:CIA_01380	acUKH-supercont1.1	1505206	1506096	+	891	4291	4189.5	3475	3745.5	3592	4314.5	4010.5	4088
gene:CIA_01381	acUKH-supercont1.1	1506142	1506621	+	480	2337	2337.5	1915.5	2217	2103	2481	2306.5	2274
gene:CIA_01382	acUKH-supercont1.1	1506652	1507059	+	408	2102	1933.5	1669.5	1897	1937	2163.5	1974.5	2033
gene:CIA_01383	acUKH-supercont1.1	1507087	1507773	-	687	3615	3799.5	3091	3445.5	3306	4049	3767.5	3723
gene:CIA_01384	acUKH-supercont1.1	1507882	1508853	+	972	4967	5011.5	4007.5	4765.5	4755	5349	4786.5	4959.5
gene:CIA_01385	acUKH-supercont1.1	1508944	1509360	+	417	2178	2124.5	1771	2025.5	1920.5	2201	2197	2117
gene:CIA_01386	acUKH-supercont1.1	1509420	1510142	+	723	3697	3606	2977.5	3217	3267.5	3692	3569.5	3497.5
gene:CIA_01387	acUKH-supercont1.1	1510276	1511013	+	738	4102	3675	3099	3520	3500	4071	3755	3801
gene:CIA_01388	acUKH-supercont1.1	1511058	1511444	-	387	2106	0	0	0	0	0	0	0
gene:CIA_01389	acUKH-supercont1.1	1511537	1511872	-	336	1564.5	1551	1400.5	1400.5	1554.5	1689	1614	1633.5
gene:CIA_01390	acUKH-supercont1.1	1511869	1513449	-	1581	8018.5	7430	6085.5	7168.5	7008.5	7947	7419	7694.5
gene:CIA_01391	acUKH-supercont1.1	1513633	1514334	+	702	3613	3455	2961	3255	3050	3827	3465	3517
gene:CIA_01392	acUKH-supercont1.1	1514331	1515002	+	672	3082	3031	2609	2916	2765	3380	3083	3123
gene:CIA_01393	acUKH-supercont1.1	1515128	1515883	+	756	3661	3909.5	3225.5	3667.5	3357.5	4144	3885.5	4013
gene:CIA_01394	acUKH-supercont1.1	1515880	1516056	+	177	886.5	842.5	669	803.5	766	934.5	835	872
gene:CIA_01395	acUKH-supercont1.1	1516053	1516541	+	489	2303	2185.5	1750.5	1941	1922	2382.5	2003.5	2135
gene:CIA_01396	acUKH-supercont1.1	1516542	1518515	+	1974	9484	8840	7454.5	8561.5	8319	9609.5	9076	9111.5
gene:CIA_01397	acUKH-supercont1.1	1518519	1519061	+	543	2708	2554	2074	2316.5	2305	2722	2475.5	2538
gene:CIA_01398	acUKH-supercont1.1	1519058	1519525	+	468	2280.5	2113.5	1700.5	1995	2002.5	2308	2043	2288
gene:CIA_01399	acUKH-supercont1.1	1519522	1520745	+	1224	6348	5927	4910.5	5407	5376	6245.5	5510.5	5660.5
gene:CIA_01400	acUKH-supercont1.1	1520774	1521190	+	417	2177.5	2075.5	1549	1695.5	1637	1783.5	1735.5	1524.5
gene:CIA_01401	acUKH-supercont1.1	1521194	1522000	-	807	4224.5	4027.5	3442.5	3803.5	3798	4353.5	3922.5	4160.5
gene:CIA_01402	acUKH-supercont1.1	1522200	1523567	+	1368	6706.5	6269	5296.5	6090	5868	6779	6441.5	6437.5
gene:CIA_01403	acUKH-supercont1.1	1523581	1524681	+	1101	5824	5244	4247.5	4725.5	4854.5	5593	5077	5090
gene:CIA_01404	acUKH-supercont1.1	1524689	1526104	-	1416	7050	6399.5	5110.5	5787	5864.5	6926.5	5953.5	6163.5
gene:CIA_01405	acUKH-supercont1.1	1526125	1527363	-	1239	6020.5	5629.5	4666	5128	5123	5943	5474	5598
gene:CIA_01406	acUKH-supercont1.1	1527350	1528759	-	1410	6974	6213	5314.5	5973.5	5683	6870.5	6288	6369
gene:CIA_01407	acUKH-supercont1.1	1528944	1529720	-	777	3534	3311	2763	2968	2983	3518	3287	3296
gene:CIA_01408	acUKH-supercont1.1	1530067	1531302	+	1236	5726	5539	4597	5173.5	5091.5	5873.5	5476.5	5675
gene:CIA_01409	acUKH-supercont1.1	1531362	1531718	+	357	1728	1736	1369	1653	1612	1878.5	1734.5	1733
gene:CIA_01410	acUKH-supercont1.1	1531800	1532798	-	999	4902	4590	3919	4175.5	4225.5	5142	4459	4824
gene:CIA_01411	acUKH-supercont1.1	1532927	1534582	-	1656	8042	7830	6410	7281	7148	8266	7997	7938
gene:CIA_01412	acUKH-supercont1.1	1534706	1535332	-	627	3301	3252	2553.5	2861.5	2871.5	3328	3026	2932.5
gene:CIA_01413	acUKH-supercont1.1	1535319	1536170	-	852	4004	3889.5	3208.5	3495.5	3545	4128.5	3795.5	4016
gene:CIA_01414	acUKH-supercont1.1	1536235	1537149	-	915	4951	4886.5	4060	4475	4419.5	5312.5	4688.5	4584.5
gene:CIA_01415	acUKH-supercont1.1	1537516	1538949	-	1434	7134.5	6834	5506	6368.5	6149	7223	6567	6886
gene:CIA_01416	acUKH-supercont1.1	1538951	1540216	-	1266	6337.5	5868	4862	5364.5	5328	6206	5763	5782
gene:CIA_01417	acUKH-supercont1.1	1540513	1541403	-	891	4694	4475	3622	4057.5	4062	4815	4316	4597
gene:CIA_01418	acUKH-supercont1.1	1541478	1542260	-	783	3898	3935	3218	3661.5	3405	4139	3867	3873
gene:CIA_01419	acUKH-supercont1.1	1542356	1544131	-	1776	8400	8304	6800	7648	7480	9069	8324	8416
gene:CIA_01420	acUKH-supercont1.1	1544460	1544891	+	432	2208	2444	1969	2224	2126	2520	2284	2329
gene:CIA_01421	acUKH-supercont1.1	1545296	1545946	-	651	3253	3334	2688	3091	2867	3502	3195	3177
gene:CIA_01422	acUKH-supercont1.1	1546182	1547177	+	996	4952	4990	4169	4530	4434	5045	4766	4936
gene:CIA_01423	acUKH-supercont1.1	1547362	1547691	+	330	1910	1927	1589	1733.5	1685	2072	1842	1874
gene:CIA_01424	acUKH-supercont1.1	1547783	1549150	-	1368	6418	5985	4986	5539.5	5620	6454	5885	6417
gene:CIA_01425	acUKH-supercont1.1	1549834	1550094	-	261	1215.5	1236.5	1098.5	1206.5	1215	1412.5	1252	1300
gene:CIA_01426	acUKH-supercont1.1	1550107	1551246	-	1140	4424.5	4191	3653	4187.5	3990	4606	4318	4569
gene:CIA_01427	acUKH-supercont1.1	1551246	1552955	-	1710	7292.5	7131.5	5905.5	6633.5	6520.5	7647	7225.5	7332
gene:CIA_01428	acUKH-supercont1.1	1552952	1555480	-	2529	12010.5	11326	9959	10191.5	10239.5	11615.5	10683.5	11048
gene:CIA_01429	acUKH-supercont1.1	1555661	1556179	-	519	4427	2162	2080	2124	1989	2296	2117	2221
gene:CIA_01430	acUKH-supercont1.1	1556798	1558075	-	1278	5902	5907.5	4895	5571	5450.5	6327.5	5719	5843.5
gene:CIA_01431	acUKH-supercont1.1	1558124	1558633	-	510	2402	2347	1895	2139.5	2039.5	2481.5	2217	2299
gene:CIA_01432	acUKH-supercont1.1	1558688	1559686	-	999	4803.5	4684	3776.5	4246.5	4121.5	4880.5	4492.5	4559
gene:CIA_01433	acUKH-supercont1.1	1559704	1560219	-	516	2478	2316.5	1987	2092.5	2030.5	2481	2253	2244.5
gene:CIA_01434	acUKH-supercont1.1	1560216	1561142	-	927	4363.5	4434	3725.5	4008.5	4059	4778.5	4438.5	4462
gene:CIA_01435	acUKH-supercont1.1	1561515	1561895	+	381	2238	2083	1656	1827	1876	2291	2084	2136
gene:CIA_01436	acUKH-supercont1.1	1562137	1563486	-	1350	6605	6309	5146	5945	5798	6697	6180	6339
gene:CIA_01437	acUKH-supercont1.1	1563861	1564640	+	780	3819	3523.5	2905.5	3312.5	3275.5	3902.5	3591	3545
gene:CIA_01438	acUKH-supercont1.1	1564694	1565998	-	1305	6364	5887	4790.5	5432.5	5338.5	6226	5785	5868.5
gene:CIA_01439	acUKH-supercont1.1	1566068	1566907	-	840	4353	3881	3145.5	3706.5	3786.5	4249	3932.5	4062.5
gene:CIA_01440	acUKH-supercont1.1	1566934	1569333	-	2400	11951	10465	8688	9844.5	9407	11302.5	10410	10238.5
gene:CIA_01441	acUKH-supercont1.1	1569326	1570780	-	1455	7246	6487.5	5310.5	5943	5859.5	6821	6315.5	6384.5
gene:CIA_01442	acUKH-supercont1.1	1571000	1572133	-	1134	4907	4932	4029	4671	4330	5143	4838	5050
gene:CIA_01443	acUKH-supercont1.1	1572314	1572973	+	660	3273.5	3167.5	2661	3028.5	2917	3477	3173	3288.5
gene:CIA_01444	acUKH-supercont1.1	1572999	1576487	+	3489	17400.5	15910.5	13106	14794.5	14397	16969	15577	15753.5
gene:CIA_01445	acUKH-supercont1.1	1576653	1577522	+	870	4139	3822.5	3098	3542	3462.5	4085	3915	3830.5
gene:CIA_01446	acUKH-supercont1.1	1577615	1579999	+	2385	12143	11128	9020.5	10287	10003.5	11884.5	10795	11183.5
gene:CIA_01447	acUKH-supercont1.1	1580045	1580422	+	378	1918	1758.5	1522.5	1552	1631	1888.5	1819	1923
gene:CIA_01448	acUKH-supercont1.1	1580676	1581449	-	774	3904	3725	3067	3466	3477	3866	3738	3830
gene:CIA_01449	acUKH-supercont1.1	1581630	1583684	+	2055	9350	8381	6708	7543.5	7121.5	8230	7470	7111.5
gene:CIA_01450	acUKH-supercont1.1	1583730	1584056	+	327	1480	1475.5	1339	1476.5	1429.5	1650.5	1602.5	1477
gene:CIA_01451	acUKH-supercont1.1	1584135	1584731	+	597	3224	2984.5	2471	2821	2816	3397.5	2946.5	3084.5
gene:CIA_01452	acUKH-supercont1.1	1584854	1586002	+	1149	5521	5070	4147	4597	4711.5	5355	5011	5035
gene:CIA_01453	acUKH-supercont1.1	1586015	1586554	-	540	2951	2670.5	2243	2503.5	2553	2918	2700.5	2714
gene:CIA_01454	acUKH-supercont1.1	1586628	1587515	-	888	4409	3988	3264.5	3844.5	3728.5	4458.5	4084.5	4145
gene:CIA_01455	acUKH-supercont1.1	1587512	1589056	-	1545	7356	6892.5	5662.5	6316	6387	7534.5	6894	6910
gene:CIA_01456	acUKH-supercont1.1	1589217	1590056	+	840	3681	3458.5	2797.5	3116	3080.5	3576	3479.5	3404
gene:CIA_01457	acUKH-supercont1.1	1589910	1590239	-	330	1282.5	1073.5	889.5	1049	961	1235.5	1103	1123
gene:CIA_01458	acUKH-supercont1.1	1590233	1590601	-	369	1943.5	1872	1644	1729	1791.5	1995.5	1802.5	1935
gene:CIA_01459	acUKH-supercont1.1	1591010	1591846	-	837	3660	3623	2927	3390	3429	3831	3806	3748
gene:CIA_01460	acUKH-supercont1.1	1592086	1592634	-	549	2832	2669	2120	2415	2401.5	3008.5	2729	2660
gene:CIA_01461	acUKH-supercont1.1	1592720	1593454	-	735	3553	3192	2770	3211	3068.5	3540.5	3325	3326
gene:CIA_01462	acUKH-supercont1.1	1593700	1594167	+	468	2266	2143	1808.5	2051.5	1853	2357.5	2085	2064
gene:CIA_01463	acUKH-supercont1.1	1594216	1595598	-	1383	6678	6098	4999.5	5679.5	5604	6611.5	6194	6272
gene:CIA_01464	acUKH-supercont1.1	1595726	1596409	-	684	3643	3435.5	2677.5	3108	2983.5	3614	3179	3210.5
gene:CIA_01465	acUKH-supercont1.1	1596402	1596611	-	210	842.5	780	622	681	713	809	711.5	746.5
gene:CIA_01466	acUKH-supercont1.1	1596590	1599025	-	2436	12324.5	10846	8947	10309	10099	11418	10735	10627
gene:CIA_01467	acUKH-supercont1.1	1599022	1599561	-	540	2541.5	2189.5	1806.5	2056	1975.5	2402	2082	2204
gene:CIA_01468	acUKH-supercont1.1	1599573	1600988	-	1416	6674.5	6220	5061	5897	5749	6588	6166.5	6066
gene:CIA_01469	acUKH-supercont1.1	1601207	1602163	-	957	4335	4078	3354.5	3687	3618	4363	3911	4048
gene:CIA_01470	acUKH-supercont1.1	1602160	1602345	-	186	758	709.5	580.5	656	641.5	828	755	755.5
gene:CIA_01471	acUKH-supercont1.1	1602351	1602962	-	612	2832	2539	2091.5	2407	2317.5	2828	2670.5	2459.5
gene:CIA_01472	acUKH-supercont1.1	1602977	1604404	-	1428	6450	5978.5	4975.5	5598	5513	6593	6022.5	5927
gene:CIA_01473	acUKH-supercont1.1	1604768	1605694	-	927	4118	4050.5	3375	3641.5	3661	4269	3940	3900.5
gene:CIA_01474	acUKH-supercont1.1	1605691	1605876	-	186	744	576.5	487	500	538	633	563	577
gene:CIA_01475	acUKH-supercont1.1	1605882	1606490	-	609	2755	2472.5	2054.5	2330.5	2322	2766	2608.5	2540.5
gene:CIA_01476	acUKH-supercont1.1	1606501	1607928	-	1428	6478	5604.5	4778.5	5542	5343	6146	5730.5	5677
gene:CIA_01477	acUKH-supercont1.1	1608116	1608748	+	633	3334	3403	2654	2962.5	3065	3400.5	3197.5	3175
gene:CIA_01478	acUKH-supercont1.1	1608837	1609994	+	1158	5871	5461.5	4596.5	5089	4969.5	5785	5518.5	5542.5
gene:CIA_01479	acUKH-supercont1.1	1610032	1611597	-	1566	7548	6550.5	5561.5	6331.5	6243.5	7273.5	6855	6661.5
gene:CIA_01480	acUKH-supercont1.1	1611970	1614702	-	2733	13974	12329	10260	11531	11587	13652	12544	12680
gene:CIA_01481	acUKH-supercont1.1	1615029	1616087	+	1059	5490	5230	4280	4809.5	4766	5561	5071	5203
gene:CIA_01482	acUKH-supercont1.1	1616172	1616411	+	240	1294.5	1229	1136	1194	1237.5	1450	1263	1360.5
gene:CIA_01483	acUKH-supercont1.1	1616443	1617753	-	1311	6730.5	6056.5	4905	5513.5	5556.5	6383.5	6003.5	5924.5
gene:CIA_01484	acUKH-supercont1.1	1617824	1619188	-	1365	7138	6277.5	5130	5787	5694	6681.5	6170.5	6159
gene:CIA_01485	acUKH-supercont1.1	1619656	1621053	-	1398	7214	6442	5200.5	5837.5	5833.5	6679	6181	6259
gene:CIA_01486	acUKH-supercont1.1	1621064	1621417	-	354	1746	1543	1187	1352	1464	1570.5	1415.5	1407.5
gene:CIA_01487	acUKH-supercont1.1	1621470	1622858	-	1389	7287	6479	5466.5	5993.5	5921.5	7209.5	6450.5	6371.5
gene:CIA_01488	acUKH-supercont1.1	1623236	1624117	+	882	4708	4243.5	3570.5	3995	3844	4546	4202.5	4370
gene:CIA_01489	acUKH-supercont1.1	1624186	1624365	-	180	1145	1115.5	820.5	1008	992	1176	1059.5	1065
gene:CIA_01490	acUKH-supercont1.1	1624575	1625720	+	1146	5614.5	5071.5	4019.5	4501.5	4686.5	5414	5052	5054.5
gene:CIA_01491	acUKH-supercont1.1	1625731	1626327	+	597	3093.5	2692.5	2244.5	2448.5	2519.5	2935	2700	2625.5
gene:CIA_01492	acUKH-supercont1.1	1626445	1626726	-	282	1560	1539	1252	1360	1409	1721	1488	1555
gene:CIA_01493	acUKH-supercont1.1	1626821	1627372	-	552	2950	2914	2371	2620	2757	3115	2862	2983
gene:CIA_01494	acUKH-supercont1.1	1627476	1628342	+	867	4732.5	4352.5	3670.5	4118	4074.5	4562	4271.5	4381
gene:CIA_01495	acUKH-supercont1.1	1628349	1628690	-	342	1907.5	1625.5	1359.5	1602	1532.5	1738	1693.5	1643
gene:CIA_01496	acUKH-supercont1.1	1628803	1629558	+	756	3861	3511	2803	3216	3263	3842	3481	3549
gene:CIA_01497	acUKH-supercont1.1	1629662	1629916	+	255	1580	1541	1287	1418	1482	1734	1537	1649
gene:CIA_01498	acUKH-supercont1.1	1630050	1630658	+	609	3002	2694	2329	2613	2591	3080	2718	2756
gene:CIA_01499	acUKH-supercont1.1	1630773	1632059	-	1287	5845	5569	4717	5300	5224	6182	5601	5666
gene:CIA_01500	acUKH-supercont1.1	1632408	1632794	+	387	1683.5	1666.5	1356	1542	1476	1800	1714	1721
gene:CIA_01501	acUKH-supercont1.1	1632782	1633156	+	375	1747.5	1585	1259	1471.5	1436	1688.5	1568.5	1516.5
gene:CIA_01502	acUKH-supercont1.1	1633160	1634932	+	1773	8947.5	8422	6897	7426	7583.5	8716	8194.5	8184.5
gene:CIA_01503	acUKH-supercont1.1	1634944	1635651	+	708	3429.5	3057.5	2646	2843.5	2948.5	3275.5	3077	3140
gene:CIA_01504	acUKH-supercont1.1	1635908	1638739	+	2832	13487	11793.5	9720	10873.5	10926.5	12792	11741	11862.5
gene:CIA_01505	acUKH-supercont1.1	1638782	1640011	+	1230	5040	4722	3732.5	4127.5	3958	4624	4164	4119.5
gene:CIA_01506	acUKH-supercont1.1	1640080	1641516	+	1437	6689	6192.5	5130.5	5653	5634.5	6377	6099	6177
gene:CIA_01507	acUKH-supercont1.1	1641845	1643011	+	1167	5381.5	4963	4144.5	4716.5	4694	5335.5	5129.5	5014.5
gene:CIA_01508	acUKH-supercont1.1	1643011	1643898	+	888	4328.5	3894	3237.5	3636.5	3652	4386.5	3839.5	4053.5
gene:CIA_01509	acUKH-supercont1.1	1644209	1645522	+	1314	6218	5620	4658	5366	5198	6103	5890	5653
gene:CIA_01510	acUKH-supercont1.1	1645668	1646432	+	765	3593	3323	2697	3066	3119.5	3670	3286	3212
gene:CIA_01511	acUKH-supercont1.1	1646491	1646727	-	237	1168	1134	981	1119	1142.5	1249	1176	1172
gene:CIA_01512	acUKH-supercont1.1	1646900	1647373	+	474	2226	2056	1691.5	1874	1924.5	2205	1939.5	2085
gene:CIA_01513	acUKH-supercont1.1	1647370	1647816	+	447	2298	2193	1804	1933	1977	2353.5	2126	2150.5
gene:CIA_01514	acUKH-supercont1.1	1647853	1649082	+	1230	6389	5761	4762.5	5334	5186.5	5821.5	5058.5	4806.5
gene:CIA_01515	acUKH-supercont1.1	1649200	1651104	+	1905	8791	7804.5	6442	7076.5	7142.5	8366.5	7754	7801
gene:CIA_01516	acUKH-supercont1.1	1651172	1651897	+	726	3836.5	3452.5	2730.5	3146	3067.5	3744	3237.5	3357
gene:CIA_01517	acUKH-supercont1.1	1651908	1652729	-	822	4324.5	3975.5	3269	3853.5	3605.5	4365.5	4068	4030.5
gene:CIA_01518	acUKH-supercont1.1	1652810	1653592	+	783	4450	3981	3255	3494	3637	4347	3962	3874
gene:CIA_01519	acUKH-supercont1.1	1653603	1654904	-	1302	6701	5825	4788	5459.5	5347.5	6237	5681	5788
gene:CIA_01520	acUKH-supercont1.1	1654954	1657200	-	2247	11470	10104.5	8505.5	9437	9320.5	10908	10019	10174
gene:CIA_01521	acUKH-supercont1.1	1657197	1657688	-	492	2580	2526	1967	2285.5	2194.5	2647	2483.5	2420.5
gene:CIA_01522	acUKH-supercont1.1	1657896	1658318	-	423	2331.5	2224.5	1782	1978	1967.5	2280.5	2156	2289
gene:CIA_01523	acUKH-supercont1.1	1658357	1659262	-	906	4518.5	4318.5	3452.5	3977.5	3964.5	4461	4216.5	4225.5
gene:CIA_01524	acUKH-supercont1.1	1659297	1660295	+	999	4913	4477	3806.5	4086	4155	4827	4558	4470.5
gene:CIA_01525	acUKH-supercont1.1	1660364	1660840	+	477	2493	2307	1868	2178.5	2223	2649.5	2422.5	2416
gene:CIA_01526	acUKH-supercont1.1	1661014	1661454	-	441	2318	2244	1911	2087	2077	2454	2123	2307
gene:CIA_01527	acUKH-supercont1.1	1661559	1663184	-	1626	8149	6960	5801	6739	6517	7616	7272	7257
gene:CIA_01528	acUKH-supercont1.1	1663338	1664555	-	1218	6109	5507.5	4747.5	5259	5107	5919.5	5677.5	5567.5
gene:CIA_01529	acUKH-supercont1.1	1664567	1665082	-	516	2453	2263.5	1828.5	2055	2009	2328.5	2188.5	2210.5
gene:CIA_01530	acUKH-supercont1.1	1665271	1667226	-	1956	9309	8377	7049.5	7738.5	7779.5	8643	8257.5	8344.5
gene:CIA_01531	acUKH-supercont1.1	1667223	1668152	-	930	4753.5	4077.5	3367	3935.5	3737	4432.5	4112.5	3944
gene:CIA_01532	acUKH-supercont1.1	1668153	1670270	-	2118	10622.5	9352.5	7576.5	8703	8539.5	9978.5	9385	9264.5
gene:CIA_01533	acUKH-supercont1.1	1670421	1671443	+	1023	5336	4737.5	4050.5	4426.5	4422	5168.5	4733.5	4838
gene:CIA_01534	acUKH-supercont1.1	1671457	1671798	+	342	1681.5	1468.5	1249	1347	1356.5	1592	1409.5	1378.5
gene:CIA_01535	acUKH-supercont1.1	1671795	1672259	+	465	2426.5	2227	1890.5	1945.5	1869.5	2276.5	2135	2195.5
gene:CIA_01536	acUKH-supercont1.1	1672386	1674053	+	1668	8014	7485.5	6228	6801	6809	7831.5	7436	7822.5
gene:CIA_01537	acUKH-supercont1.1	1674106	1674543	+	438	2192	2010.5	1817.5	1992	1894	2242	2052	2088.5
gene:CIA_01538	acUKH-supercont1.1	1674601	1675425	+	825	4554.5	3839.5	3377.5	3751.5	3495.5	4195.5	3806	3884.5
gene:CIA_01539	acUKH-supercont1.1	1675466	1676107	+	642	2494.5	2997.5	2221	2591.5	2217.5	2596	2224	2113.5
gene:CIA_01540	acUKH-supercont1.1	1676209	1677021	+	813	4261	3627	3067.5	3363	3287	3834.5	3517.5	3770.5
gene:CIA_01541	acUKH-supercont1.1	1677018	1677878	+	861	4503	4025.5	3508.5	3920	3945.5	4396.5	4198	4304.5
gene:CIA_01542	acUKH-supercont1.1	1677958	1678620	+	663	3537	3085	2766.5	2923.5	2932	3424.5	3202.5	3182.5
gene:CIA_01543	acUKH-supercont1.1	1678629	1679435	+	807	4413	4227.5	3536.5	3793.5	3898.5	4383.5	4179	4063.5
gene:CIA_01544	acUKH-supercont1.1	1679601	1680668	+	1068	5437	5124.5	4148	4681.5	4721	5399	5006.5	5106
gene:CIA_01545	acUKH-supercont1.1	1680720	1681994	-	1275	6539.5	5529.5	4820.5	5333.5	5386.5	6181.5	5650	5738
gene:CIA_01546	acUKH-supercont1.1	1682010	1682657	-	648	3512.5	3331	2770.5	3033	2982.5	3538.5	3305.5	3245
gene:CIA_01547	acUKH-supercont1.1	1682795	1684324	-	1530	8102.5	7256	5774	6613.5	6424.5	7485	7083	7031
gene:CIA_01548	acUKH-supercont1.1	1684328	1685113	-	786	3844.5	3632	3173	3507.5	3349.5	3928	3674	3755
gene:CIA_01549	acUKH-supercont1.1	1685355	1686221	+	867	4514	4249	3538	3970	3929	4664	4269.5	4478.5
gene:CIA_01550	acUKH-supercont1.1	1686276	1687430	+	1155	5772	5535	4684	5055	5089	6004	5476.5	5653.5
gene:CIA_01551	acUKH-supercont1.1	1687618	1687707	+	90	653	697	608	666.5	652.5	775.5	667.5	686.5
gene:CIA_01552	acUKH-supercont1.1	1687718	1689412	+	1695	8373	7407.5	6362.5	6952	6697.5	7834.5	7583.5	7701
gene:CIA_01553	acUKH-supercont1.1	1689424	1691496	+	2073	10259	8932	7516.5	8119.5	8022.5	9363	8828.5	8791.5
gene:CIA_01554	acUKH-supercont1.1	1691550	1692101	+	552	2966	2628.5	2252	2537	2411.5	2888	2680.5	2798
gene:CIA_01555	acUKH-supercont1.1	1692209	1694866	+	2658	13402	12355	10003	10869	10586	12433	11426	11412
gene:CIA_01556	acUKH-supercont1.1	1694967	1695659	+	693	3918	3777	3226	3571	3555	4059	3803	4027
gene:CIA_01557	acUKH-supercont1.1	1695780	1696688	+	909	4626	4514	3585	4101	3965	4593	4428	4543
gene:CIA_01558	acUKH-supercont1.1	1696799	1697404	+	606	2973.5	2687	2274.5	2504	2568.5	3008.5	2775	2920.5
gene:CIA_01559	acUKH-supercont1.1	1697408	1698445	-	1038	5227.5	4843	4105.5	4561	4391.5	5237.5	4756	4994.5
gene:CIA_01560	acUKH-supercont1.1	1698560	1698838	+	279	1687	1678.5	1385.5	1494	1506.5	1731	1633.5	1755
gene:CIA_01561	acUKH-supercont1.1	1698922	1699956	+	1035	5680	5372.5	4439.5	4719.5	4784.5	5376.5	5106.5	5288
gene:CIA_01562	acUKH-supercont1.1	1699956	1701065	+	1110	5191	4675	3798.5	4284.5	4315.5	4735	4460	4689.5
gene:CIA_01563	acUKH-supercont1.1	1701044	1701391	-	348	1812	1718	1433.5	1640	1600.5	1838.5	1775	1753.5
gene:CIA_01564	acUKH-supercont1.1	1701529	1702137	+	609	3053.5	2831.5	2224.5	2559.5	2550	3010	2784	2704
gene:CIA_01565	acUKH-supercont1.1	1702144	1702551	-	408	2168.5	2027.5	1719.5	1960.5	1900	2200	2056	2125
gene:CIA_01566	acUKH-supercont1.1	1702753	1704711	+	1959	10451.5	9514	7972.5	8838.5	8779	9979.5	9469	9677
gene:CIA_01567	acUKH-supercont1.1	1704692	1706413	-	1722	8393.5	7744	6632.5	7093.5	7061	8441.5	7889	7774
gene:CIA_01568	acUKH-supercont1.1	1706577	1707581	-	1005	4629	4527	3740	4118	4119	4767	4367	4701
gene:CIA_01569	acUKH-supercont1.1	1707832	1708593	+	762	3942	3776	3198	3647	3503	4120	3829	3874
gene:CIA_01570	acUKH-supercont1.1	1708752	1709645	+	894	4581.5	4320	3610	3944.5	4018	4634.5	4213	4330.5
gene:CIA_01571	acUKH-supercont1.1	1709652	1710854	-	1203	5815.5	5575	4670	5129.5	5052	5824.5	5595	5499.5
gene:CIA_01572	acUKH-supercont1.1	1711085	1711720	+	636	3678	3282	2827	3049.5	2904.5	3486	3193	3113
gene:CIA_01573	acUKH-supercont1.1	1711770	1712246	-	477	2498	2305.5	1868.5	2069.5	2046.5	2376	2115.5	2103
gene:CIA_01574	acUKH-supercont1.1	1712328	1713494	+	1167	5831	5459.5	4560	5007.5	4746.5	5791.5	5409	5657
gene:CIA_01575	acUKH-supercont1.1	1713550	1714152	+	603	3106	2965	2406.5	2632.5	2559.5	3071.5	2773.5	2907
gene:CIA_01576	acUKH-supercont1.1	1714515	1714949	-	435	1598.5	0	0	0	0	0	0	0
gene:CIA_01577	acUKH-supercont1.1	1714959	1719803	-	4845	22661	0	0	0	0	0	0	0
gene:CIA_01578	acUKH-supercont1.1	1719800	1720540	-	741	3401	0	0	0	0	0	0	0		6025
gene:CIA_01579	acUKH-supercont1.1	1720530	1722545	-	2016	9851.5	4172	4031	3729	4043	4266	3929	3869
gene:CIA_01580	acUKH-supercont1.1	1723921	1724078	-	158	618	106	124	109	120	165	123	113
gene:CIA_01581	acUKH-supercont1.1	1724776	1726332	+	1557	7823	7105	5985.5	7042	6776.5	7725.5	7266	7327.5
gene:CIA_01582	acUKH-supercont1.1	1726368	1726874	+	507	2596.5	2340.5	1950	2346.5	2212.5	2490.5	2479	2313.5
gene:CIA_01583	acUKH-supercont1.1	1726902	1728377	+	1476	7344.5	6412	5542.5	6054	6069	7116	6448.5	6693.5
gene:CIA_01584	acUKH-supercont1.1	1728390	1728797	+	408	2016	1916.5	1641	1787.5	1705	2030	1882.5	1953.5
gene:CIA_01585	acUKH-supercont1.1	1729135	1730922	+	1788	8904.5	8040	6626.5	7384.5	7159	8377	8127	7993.5
gene:CIA_01586	acUKH-supercont1.1	1730886	1731893	+	1008	4935.5	4296	3742	4158.5	3896	4713.5	4555.5	4435
gene:CIA_01587	acUKH-supercont1.1	1731906	1734533	+	2628	13622.5	12241.5	10145	11475	11220	13096.5	11947.5	12210.5
gene:CIA_01588	acUKH-supercont1.1	1734544	1736055	+	1512	7911.5	7302	6168	6801	6883	7842.5	7305	7311
gene:CIA_01589	acUKH-supercont1.1	1736144	1736284	+	141	816	828	689.5	773.5	710.5	848.5	803.5	852
gene:CIA_01590	acUKH-supercont1.1	1736302	1737495	+	1194	6442.5	5718.5	4692	5322	5173.5	6002	5518	5549
gene:CIA_01591	acUKH-supercont1.1	1737501	1738007	+	507	2418.5	2240.5	1904.5	2095	2083	2458.5	2229	2260.5
gene:CIA_01592	acUKH-supercont1.1	1738004	1739335	+	1332	6211	5668	4831	5452	5283	6148.5	5564	5748
gene:CIA_01593	acUKH-supercont1.1	1739338	1740207	+	870	3942	3863	3182	3667	3320.5	4003.5	3780	3879.5
gene:CIA_01594	acUKH-supercont1.1	1740223	1743750	+	3528	17674.5	15674.5	13360	15076	14521	17295	15876	16186
gene:CIA_01595	acUKH-supercont1.1	1743750	1744478	+	729	3490	3221	2628	3122	2939	3508	3176.5	3225
gene:CIA_01596	acUKH-supercont1.1	1744475	1745464	+	990	5013.5	4607.5	3878.5	4292.5	4208	4890	4538	4677
gene:CIA_01597	acUKH-supercont1.1	1745492	1745872	-	381	1949	1934.5	1550	1804	1717.5	2063.5	1812	1868
gene:CIA_01598	acUKH-supercont1.1	1746119	1746580	+	462	2111	2178	1813.5	2051	2019.5	2250	2155	2160.5
gene:CIA_01599	acUKH-supercont1.1	1746645	1747190	-	546	2887	2667	2139	2528.5	2502	2801.5	2662	2629
gene:CIA_01600	acUKH-supercont1.1	1747268	1747825	-	558	3108	2804	2229	2637.5	2288.5	2906	2611.5	2832.5
gene:CIA_01601	acUKH-supercont1.1	1747882	1748202	-	321	1794	1811	1396.5	1542	1633	1837.5	1605.5	1769
gene:CIA_01602	acUKH-supercont1.1	1748375	1748971	-	597	3026	2951	2557	2830	2884	3373	3065	3146
gene:CIA_01603	acUKH-supercont1.1	1749142	1750056	+	915	4535.5	4605.5	3672	4239.5	4099	4722	4595	4556
gene:CIA_01604	acUKH-supercont1.1	1750081	1750860	-	780	4062.5	3840	3144	3573	3454	4026	3818.5	3873.5
gene:CIA_01605	acUKH-supercont1.1	1750938	1751921	-	984	5382	4965.5	3952	4485.5	4425	5134	4664.5	4702.5
gene:CIA_01606	acUKH-supercont1.1	1752029	1753120	+	1092	5661	5377.5	4451	4978	4860.5	5659	5327.5	5393.5
gene:CIA_01607	acUKH-supercont1.1	1753164	1754315	+	1152	5837	5579	4630	5264.5	5107.5	5931.5	5452.5	5517.5
gene:CIA_01608	acUKH-supercont1.1	1754312	1754929	+	618	2854.5	2790	2376.5	2604	2513	3038	2769	2890
gene:CIA_01609	acUKH-supercont1.1	1754926	1755471	+	546	2617.5	2577.5	2096.5	2366	2262.5	2673	2514	2571
gene:CIA_01610	acUKH-supercont1.1	1755544	1756221	+	678	3708	3382	2849	3141.5	3080.5	3745.5	3394.5	3509
gene:CIA_01611	acUKH-supercont1.1	1756270	1756461	+	192	1128.5	1073	857.5	981	950	1105	1029.5	1017
gene:CIA_01612	acUKH-supercont1.1	1756477	1757370	-	894	4871.5	4565	3686.5	4311	4085	4920	4575	4478
gene:CIA_01613	acUKH-supercont1.1	1757519	1758379	+	861	4265	4314	3552	3901	4008	4474	4184	4353
gene:CIA_01614	acUKH-supercont1.1	1758540	1759409	+	870	4422	4275	3571.5	3878	3754.5	4517	4147	4355
gene:CIA_01615	acUKH-supercont1.1	1759412	1761514	+	2103	10526	9724	8193.5	9264	8916.5	10491	9773	9972
gene:CIA_01616	acUKH-supercont1.1	1761620	1762669	-	1050	4882	4628.5	3868	4377	4350	4971.5	4713.5	4865.5
gene:CIA_01617	acUKH-supercont1.1	1762666	1763454	-	789	3754.5	3376.5	2792.5	3179.5	3107.5	3654	3345	3515
gene:CIA_01618	acUKH-supercont1.1	1763451	1763717	-	267	1204	1041	911	957.5	1040	1198.5	1088.5	1043.5
gene:CIA_01619	acUKH-supercont1.1	1763720	1764373	-	654	2883.5	2615.5	2104.5	2480.5	2412.5	2702.5	2577	2669.5
gene:CIA_01620	acUKH-supercont1.1	1764370	1765299	-	930	4714.5	4362	3528	4022	3823	4432.5	4232.5	4136.5
gene:CIA_01621	acUKH-supercont1.1	1765296	1765694	-	399	2006.5	1786.5	1461	1757.5	1707	1969	1763.5	1832
gene:CIA_01622	acUKH-supercont1.1	1766402	1766878	-	477	2454.5	2427	1971.5	2302	2139.5	2650	2424	2444
gene:CIA_01623	acUKH-supercont1.1	1766875	1768164	-	1290	6486.5	6081	5066.5	5598	5555.5	6362	5928	6158
gene:CIA_01624	acUKH-supercont1.1	1768388	1769254	+	867	4737.5	4213	3576.5	3911.5	3901.5	4593	4011	4253
gene:CIA_01625	acUKH-supercont1.1	1769235	1769513	+	279	1258.5	1156.5	899.5	1059	1037.5	1217	1062	1163
gene:CIA_01626	acUKH-supercont1.1	1769500	1769871	+	372	1997	1720.5	1422	1555.5	1539	1772	1710	1633
gene:CIA_01627	acUKH-supercont1.1	1769868	1770233	+	366	2105	1904.5	1440.5	1667.5	1624	1928.5	1855.5	1742
gene:CIA_01628	acUKH-supercont1.1	1770238	1770567	+	330	1679.5	1487.5	1216	1346	1345	1618.5	1455	1527.5
gene:CIA_01629	acUKH-supercont1.1	1770564	1772684	+	2121	9939	8822	7272.5	8390.5	7876.5	9426	8565.5	8689.5
gene:CIA_01630	acUKH-supercont1.1	1772681	1773115	+	435	2120	2054	1690.5	1907.5	1812.5	2080.5	1949.5	1983.5
gene:CIA_01631	acUKH-supercont1.1	1773143	1773439	+	297	1710	1508.5	1194	1307.5	1290	1518	1336	1438.5
gene:CIA_01632	acUKH-supercont1.1	1773449	1774333	+	885	4177	4015.5	3252.5	3814.5	3675.5	4186.5	3751	3925
gene:CIA_01633	acUKH-supercont1.1	1774342	1774848	+	507	2334	2140.5	1797	2116	1995.5	2392.5	2058.5	2184.5
gene:CIA_01634	acUKH-supercont1.1	1774829	1776001	+	1173	5337.5	4647.5	3930	4598	4323	5031.5	4779	4702
gene:CIA_01635	acUKH-supercont1.1	1776013	1776900	+	888	4419	4242	3429	3836.5	3776	4247	4028	4096.5
gene:CIA_01636	acUKH-supercont1.1	1777027	1777464	+	438	2189	2080	1732.5	1918	1843.5	2273.5	1902	1906.5
gene:CIA_01637	acUKH-supercont1.1	1777473	1777718	+	246	1227	1077.5	839.5	975.5	930	1084.5	905.5	873.5
gene:CIA_01638	acUKH-supercont1.1	1777727	1778140	+	414	2071	1883.5	1569	1790.5	1691.5	2025	1852.5	1758
gene:CIA_01639	acUKH-supercont1.1	1778438	1779274	+	837	3845	3761	3072	3668	3433	4088	3708	3859
gene:CIA_01640	acUKH-supercont1.1	1779372	1780202	+	831	4477.5	3961	3202	3648.5	3600.5	4366.5	3903	3987
gene:CIA_01641	acUKH-supercont1.1	1780236	1780658	+	423	2218	2012	1653.5	1852.5	1901.5	2188.5	1998	2052.5
gene:CIA_01642	acUKH-supercont1.1	1780658	1782460	+	1803	8788.5	7902	6579	7314.5	7304	8282	7838.5	7945
gene:CIA_01643	acUKH-supercont1.1	1782462	1783760	+	1299	7030	6182.5	5193	5814.5	5705.5	6612.5	6099.5	6086
gene:CIA_01644	acUKH-supercont1.1	1783723	1783926	+	204	806.5	710	585.5	714.5	687	784	723	697
gene:CIA_01645	acUKH-supercont1.1	1783929	1784186	+	258	1130.5	1035.5	914	1019.5	960.5	1109	1046.5	1036.5
gene:CIA_01646	acUKH-supercont1.1	1784189	1784536	+	348	1762.5	1515	1370.5	1547	1438	1633.5	1575	1622.5
gene:CIA_01647	acUKH-supercont1.1	1784533	1784964	+	432	2274.5	1977.5	1613	1837	1761	2064.5	1877.5	1959.5
gene:CIA_01648	acUKH-supercont1.1	1784964	1785302	+	339	1552.5	1521.5	1154	1434.5	1290	1594.5	1471	1473
gene:CIA_01649	acUKH-supercont1.1	1785311	1786045	+	735	3561.5	3037	2544	2880.5	2779	3235	3074	2946.5
gene:CIA_01650	acUKH-supercont1.1	1786054	1786674	+	621	3146	2844	2367.5	2678	2628	3021.5	2780.5	2958.5
gene:CIA_01651	acUKH-supercont1.1	1786653	1787297	+	645	3222	2946	2345	2735	2660	3035.5	2898.5	3016
gene:CIA_01652	acUKH-supercont1.1	1787400	1789694	-	2295	11641	10825	9070	10180	9955	11795	10772	10958
gene:CIA_01653	acUKH-supercont1.1	1789865	1791922	-	2058	10240	9621	7949	8920	8714	10024	9538	9471
gene:CIA_01654	acUKH-supercont1.1	1792275	1792616	+	342	1913	1812	1524	1696	1645	1821	1755	1791
gene:CIA_01655	acUKH-supercont1.1	1792714	1793412	+	699	3718	3748	2972	3497	3200	3875	3563	3717
gene:CIA_01656	acUKH-supercont1.1	1793762	1795174	+	1413	6945.5	6465.5	5334.5	5911.5	5804	6919	6486	6473
gene:CIA_01657	acUKH-supercont1.1	1795177	1796130	+	954	4578	4162.5	3507	4025.5	3808	4566.5	4197	4350
gene:CIA_01658	acUKH-supercont1.1	1796127	1796927	+	801	4288.5	4095	3295	3935.5	3853	4439.5	4246	4129.5
gene:CIA_01659	acUKH-supercont1.1	1797009	1797740	+	732	4048.5	3582.5	2968.5	3345	3320.5	3887.5	3692	3587.5
gene:CIA_01660	acUKH-supercont1.1	1797748	1798569	-	822	4324.5	3886.5	3250	3880.5	3817.5	4283.5	3936	3987
gene:CIA_01661	acUKH-supercont1.1	1798682	1799569	+	888	4277.5	3950	3254	3623.5	3504.5	4165	3934	3893.5
gene:CIA_01662	acUKH-supercont1.1	1799607	1799708	-	102	616.5	612	523	524.5	542.5	654	633	623.5
gene:CIA_01663	acUKH-supercont1.1	1800140	1801345	+	1206	5922	5845.5	4799	5414.5	5341.5	6135	5915	6075.5
gene:CIA_01664	acUKH-supercont1.1	1801359	1803503	+	2145	10263	9381.5	7662	8751.5	8430.5	9785	9266	9512.5
gene:CIA_01665	acUKH-supercont1.1	1803888	1804802	-	915	4314	4154	3467	3899	3685	4522	4006	4220
gene:CIA_01666	acUKH-supercont1.1	1804953	1805924	+	972	4995.5	4480	3676.5	4402	4189.5	4873.5	4583	4729.5
gene:CIA_01667	acUKH-supercont1.1	1805947	1806945	+	999	5036.5	4427	3672	4128.5	3958.5	4758	4197.5	4499.5
gene:CIA_01668	acUKH-supercont1.1	1806954	1807325	-	372	1984	1872	1567.5	1771.5	1704	1908.5	1759.5	1821
gene:CIA_01669	acUKH-supercont1.1	1807569	1808291	+	723	3579	3213.5	2681	3175.5	3047.5	3424	3359.5	3419.5
gene:CIA_01670	acUKH-supercont1.1	1808349	1808588	-	240	1412.5	1302.5	1110	1143.5	1146	1328	1268	1205
gene:CIA_01671	acUKH-supercont1.1	1808616	1808834	-	219	1317.5	1171	989	1047	1158.5	1259	1194.5	1231.5
gene:CIA_01672	acUKH-supercont1.1	1808989	1809477	-	489	2401	2481	2014	2359	2153	2659	2497	2508
gene:CIA_01673	acUKH-supercont1.1	1809698	1810204	+	507	2479	2536.5	2160	2429.5	2256.5	2822.5	2486	2711.5
gene:CIA_01674	acUKH-supercont1.1	1810276	1810464	-	189	1093	1031.5	889	1028.5	968.5	1201.5	1102	1118.5
gene:CIA_01675	acUKH-supercont1.1	1810614	1811303	-	690	3502	3135	2653	3086	2887	3395	3192	3291
gene:CIA_01676	acUKH-supercont1.1	1811688	1811972	+	285	1541	1557.5	1256	1396.5	1371	1603.5	1453	1500.5
gene:CIA_01677	acUKH-supercont1.1	1812030	1813106	-	1077	4917	4351.5	3690	4202.5	4156	4769.5	4429	4565.5
gene:CIA_01678	acUKH-supercont1.1	1813421	1813801	+	381	1979	1861.5	1652	1872.5	1691.5	2060.5	1845.5	2010.5
gene:CIA_01679	acUKH-supercont1.1	1813801	1814748	+	948	4475	4195.5	3518	4028.5	3869.5	4536.5	4223.5	4352.5
gene:CIA_01680	acUKH-supercont1.1	1814911	1815408	+	498	2302	2346	2054	2355	2166	2623	2368	2487
gene:CIA_01681	acUKH-supercont1.1	1815540	1816514	+	975	4798	4410.5	3640.5	4138	3873	4676.5	4284	4252.5
gene:CIA_01682	acUKH-supercont1.1	1816571	1816918	-	348	1829	1755	1487	1656.5	1555	1887.5	1806	1829.5
gene:CIA_01683	acUKH-supercont1.1	1816983	1817717	-	735	3544	3303.5	2814.5	3248.5	3046	3673	3404	3296
gene:CIA_01684	acUKH-supercont1.1	1817921	1818538	+	618	2793	2619.5	2192.5	2480.5	2326.5	2856	2496	2459.5
gene:CIA_01685	acUKH-supercont1.1	1818581	1819942	-	1362	6887	6178.5	5195.5	5906.5	5471.5	6730	6001	6192.5
gene:CIA_01686	acUKH-supercont1.1	1820242	1822812	+	2571	12598	11236	9515.5	10554	10056.5	12213.5	11364	11572
gene:CIA_01687	acUKH-supercont1.1	1822815	1825538	+	2724	13654	12152	9971.5	11314	10851.5	12750.5	11844	12028
gene:CIA_01688	acUKH-supercont1.1	1825770	1826207	+	438	2185	2152	1799	1965.5	1929	2304	2078.5	2079.5
gene:CIA_01689	acUKH-supercont1.1	1826286	1827047	+	762	3712	3408.5	2806	3180.5	3009.5	3711	3294	3481.5
gene:CIA_01690	acUKH-supercont1.1	1827088	1828113	+	1026	4832	4708	3893	4249.5	4078	5089	4567	4633
gene:CIA_01691	acUKH-supercont1.1	1828133	1829731	+	1599	7499	6622.5	5615	6336.5	6015	7138	6565.5	6703
gene:CIA_01692	acUKH-supercont1.1	1829742	1830932	+	1191	5740	5309.5	4472.5	4896.5	4943.5	5660	5421.5	5423
gene:CIA_01693	acUKH-supercont1.1	1830989	1831972	-	984	4695.5	4321	3390.5	3944	3817	4470.5	3974.5	4191
gene:CIA_01694	acUKH-supercont1.1	1831976	1833502	-	1527	7005	6309.5	5076.5	5991	5622.5	6646	6119.5	6270
gene:CIA_01695	acUKH-supercont1.1	1833508	1834047	-	540	2446.5	2332	1925.5	2331.5	2105.5	2551.5	2467.5	2236
gene:CIA_01696	acUKH-supercont1.1	1834338	1835156	-	819	3626	3387	2848	3244	3086	3656	3351	3472
gene:CIA_01697	acUKH-supercont1.1	1835328	1837703	+	2376	11296	10433	8943.5	9795.5	9521	11003	10066	10236
gene:CIA_01698	acUKH-supercont1.1	1837773	1838783	+	1011	5165	4739	3966.5	4317.5	4330	5109	4668	4710
gene:CIA_01699	acUKH-supercont1.1	1838890	1839378	+	489	2354	2349	1980	2174	2137	2524	2279	2321
gene:CIA_01700	acUKH-supercont1.1	1839566	1840564	+	999	4680	4507.5	3637.5	4183	3977.5	4608.5	4394	4428.5
gene:CIA_01701	acUKH-supercont1.1	1840619	1840867	+	249	1257.5	1165	883.5	1057.5	1040	1304	1120	1130
gene:CIA_01702	acUKH-supercont1.1	1840870	1841694	+	825	3736.5	3606.5	2902	3341.5	3226.5	3767.5	3607	3672.5
gene:CIA_01703	acUKH-supercont1.1	1841859	1842356	+	498	2395	2185	1899	2098	1953	2368	2147	2225
gene:CIA_01704	acUKH-supercont1.1	1842465	1843517	+	1053	4940	4705.5	3937	4509	4279.5	4998.5	4641.5	4504.5
gene:CIA_01705	acUKH-supercont1.1	1843586	1844323	-	738	3667	3327	2918	3163	3090.5	3488.5	3366.5	3425.5
gene:CIA_01706	acUKH-supercont1.1	1844335	1847061	-	2727	13696.5	12163	10143	11589	10879	13047	12218	12077
gene:CIA_01707	acUKH-supercont1.1	1847088	1847414	-	327	2039.5	1802.5	1479	1654	1611	1901.5	1742.5	1795
gene:CIA_01708	acUKH-supercont1.1	1847467	1849917	-	2451	11878	11034	8975	10148	9541	11558.5	10581.5	10888
gene:CIA_01709	acUKH-supercont1.1	1850185	1851852	-	1668	8435.5	7730.5	6359.5	7218	6760	8224.5	7280.5	7587
gene:CIA_01710	acUKH-supercont1.1	1851855	1853066	-	1212	6360.5	5806.5	4868.5	5576	5276	6105.5	5725.5	5767
gene:CIA_01711	acUKH-supercont1.1	1853419	1854114	-	696	3379	3185	2736	2957	2879	3313	3131	3332
gene:CIA_01712	acUKH-supercont1.1	1854344	1854922	-	579	2942.5	2746.5	2336.5	2510.5	2507.5	3029.5	2752.5	2718
gene:CIA_01713	acUKH-supercont1.1	1854939	1856147	-	1209	6438.5	6086.5	4731.5	5577.5	5154.5	6348.5	5862.5	6046
gene:CIA_01714	acUKH-supercont1.1	1856325	1858934	-	2610	12712	11463	9432	10621	10102	12430	11139	11723
gene:CIA_01715	acUKH-supercont1.1	1859316	1859783	+	468	2357	2137	1828.5	1962.5	1951.5	2247.5	2035.5	2188
gene:CIA_01716	acUKH-supercont1.1	1859839	1860702	-	864	4107	3836	3013.5	3526.5	3432.5	3933.5	3740.5	3763
gene:CIA_01717	acUKH-supercont1.1	1860885	1861496	+	612	2906	2669.5	2291	2508	2355	2770	2579	2669.5
gene:CIA_01718	acUKH-supercont1.1	1861545	1862876	-	1332	6404	5482.5	4466	5208	5037	5925	5442	5678.5
gene:CIA_01719	acUKH-supercont1.1	1863008	1863730	-	723	3754	3282	2804	3026	2983	3530	3226.5	3310
gene:CIA_01720	acUKH-supercont1.1	1863735	1864232	-	498	2193	2024	1745	1916	1894	2204	2064.5	2101
gene:CIA_01721	acUKH-supercont1.1	1864355	1866025	+	1671	7812.5	6925	5847	6586.5	6250	7467.5	6750	6951
gene:CIA_01722	acUKH-supercont1.1	1866035	1867417	+	1383	6639.5	6118	4924.5	5602	5330	6312	5862	6086
gene:CIA_01723	acUKH-supercont1.1	1867475	1868329	-	855	4126	3713	3144.5	3262.5	3334	3914.5	3643	3739
gene:CIA_01724	acUKH-supercont1.1	1868608	1868684	+	77	418	569.5	500	528.5	487	642.5	523.5	594.5
gene:CIA_01725	acUKH-supercont1.1	1868736	1868811	+	76	499	488.5	417.5	506	456	540	466	504.5
gene:CIA_01726	acUKH-supercont1.1	1868866	1868950	+	85	456	495.5	402.5	481.5	439.5	523	487	555.5
gene:CIA_01727	acUKH-supercont1.1	1869017	1869092	+	76	533	593.5	493	568	596.5	634.5	542.5	610.5
gene:CIA_01728	acUKH-supercont1.1	1869281	1869502	+	222	1126	1012	887.5	983	912.5	1169.5	1001.5	1059.5
gene:CIA_01729	acUKH-supercont1.1	1869523	1869651	-	129	881.5	709	591	677	660.5	697	729	754.5
gene:CIA_01730	acUKH-supercont1.1	1869676	1869792	-	117	532	540.5	454.5	542	497.5	578.5	513.5	558
gene:CIA_01731	acUKH-supercont1.1	1869789	1871621	-	1833	8997.5	7778.5	6610	7600	7084.5	8509	7742	7838
gene:CIA_01732	acUKH-supercont1.1	1871726	1873012	-	1287	5982.5	5682	4669.5	5300.5	4828.5	5949	5390.5	5501.5
gene:CIA_01733	acUKH-supercont1.1	1873013	1873720	-	708	3598.5	3209	2603.5	3029.5	2790.5	3499	3123.5	3127.5
gene:CIA_01734	acUKH-supercont1.1	1873952	1875262	+	1311	6041	5564	4559	5095	4914	5836	5423	5725
gene:CIA_01735	acUKH-supercont1.1	1875356	1875997	+	642	3020	3010	2545	2674	2621	3217	2862	3079
gene:CIA_01736	acUKH-supercont1.1	1876102	1877382	+	1281	6013	5608	4564	5229	4861	6027	5431	5487
gene:CIA_01737	acUKH-supercont1.1	1877514	1879910	+	2397	11416	10457	8558	9681	9234	10849	9800	10529
gene:CIA_01738	acUKH-supercont1.1	1880046	1880318	+	273	1339	1200.5	1033.5	1148.5	1105.5	1360.5	1187.5	1245.5
gene:CIA_01739	acUKH-supercont1.1	1880370	1880446	+	77	460	475.5	485.5	509.5	491.5	586.5	505.5	548.5
gene:CIA_01740	acUKH-supercont1.1	1880550	1882415	+	1866	8740	7976	6414	7178	6847	8073	7541	7929
gene:CIA_01741	acUKH-supercont1.1	1882513	1883310	-	798	4061	3598.5	3066.5	3400.5	3099.5	3888	3465	3708
gene:CIA_01742	acUKH-supercont1.1	1883332	1884942	-	1611	7755	6930	5812.5	6498.5	6266	7539.5	6863.5	7058.5
gene:CIA_01743	acUKH-supercont1.1	1884944	1885963	-	1020	4423	3872.5	3331.5	3679	3546	4220.5	3756	3928
gene:CIA_01744	acUKH-supercont1.1	1885968	1887050	-	1083	5196.5	4652.5	3893.5	4359.5	4132	4827	4492.5	4567
gene:CIA_01745	acUKH-supercont1.1	1887057	1888904	-	1848	8211.5	7775.5	6215.5	6972.5	6790.5	7951	7287.5	7556
gene:CIA_01746	acUKH-supercont1.1	1888901	1890730	-	1830	8288	7605	6432.5	7205	6667	8194	7403.5	7774.5
gene:CIA_01747	acUKH-supercont1.1	1890921	1892525	-	1605	7638	6900	5847.5	6439.5	6299	7507	6808	7121
gene:CIA_01748	acUKH-supercont1.1	1892603	1893379	-	777	3748	3562	3028.5	3270.5	3213	3851	3480	3552
gene:CIA_01749	acUKH-supercont1.1	1893481	1894242	+	762	3901	3612.5	2873	3330.5	3122.5	3833.5	3491	3720.5
gene:CIA_01750	acUKH-supercont1.1	1894245	1894691	+	447	2175	1981	1673	1896.5	1824	2095.5	1964.5	2044.5
gene:CIA_01751	acUKH-supercont1.1	1894756	1895496	+	741	3709.5	3537	2961.5	3141	3042.5	3675	3401.5	3451
gene:CIA_01752	acUKH-supercont1.1	1895524	1895913	-	390	2175.5	2005.5	1730.5	1824	1698	2149	1918	1917
gene:CIA_01753	acUKH-supercont1.1	1896107	1898362	+	2256	10816	10369.5	8717	9563.5	9093	10979	9872	10377.5
gene:CIA_01754	acUKH-supercont1.1	1898386	1899741	+	1356	6430	6215	5186	5481.5	5308	6482	5926.5	5999.5
gene:CIA_01755	acUKH-supercont1.1	1899725	1901227	-	1503	7586	6680.5	5641	6388	6168	7257	6727.5	6865
gene:CIA_01756	acUKH-supercont1.1	1901451	1902263	+	813	3901.5	3536	2908	3177.5	3164	3791.5	3380.5	3582.5
gene:CIA_01757	acUKH-supercont1.1	1902303	1903991	+	1689	8946.5	8422.5	6921.5	7515	7293	8624	8119	8191
gene:CIA_01758	acUKH-supercont1.1	1903991	1904827	+	837	4136	3750.5	3206.5	3484.5	3218.5	3855.5	3495	3876.5
gene:CIA_01759	acUKH-supercont1.1	1904795	1905574	-	780	4094	4020	3297	3691	3360.5	4109	3873.5	3701
gene:CIA_01760	acUKH-supercont1.1	1905675	1906319	+	645	3518	3378	2650.5	2969	2939	3455	2965.5	3196
gene:CIA_01761	acUKH-supercont1.1	1906316	1907221	-	906	4592	4397	3671.5	4017	3869	4691	4292.5	4439
gene:CIA_01762	acUKH-supercont1.1	1907353	1908114	+	762	3942	3817	3202	3587	3241	4151	3690	3937
gene:CIA_01763	acUKH-supercont1.1	1908275	1909042	-	768	3717	3526.5	2805.5	3298.5	2970	3709.5	3332	3561
gene:CIA_01764	acUKH-supercont1.1	1909067	1910137	-	1071	4973	4740.5	4063.5	4260.5	4089	4938.5	4358	4672
gene:CIA_01765	acUKH-supercont1.1	1910395	1910709	-	315	1641	1732.5	1440	1470.5	1466.5	1784.5	1599	1683.5
gene:CIA_01766	acUKH-supercont1.1	1910770	1911480	-	711	3666	3549.5	3005	3206.5	3068.5	3646.5	3380	3472.5
gene:CIA_01767	acUKH-supercont1.1	1911714	1912739	+	1026	4808	4701.5	3994.5	4386	4135.5	5027.5	4454	4887.5
gene:CIA_01768	acUKH-supercont1.1	1912798	1913790	+	993	5065.5	4617	3915.5	4224.5	3911	4680.5	4234.5	4553
gene:CIA_01769	acUKH-supercont1.1	1913777	1914652	-	876	4125.5	3741.5	3183	3483.5	3166.5	3920	3595.5	3860.5
gene:CIA_01770	acUKH-supercont1.1	1914747	1915184	-	438	1969	2069	1863	1986	1781	2131	2139	2223
gene:CIA_01771	acUKH-supercont1.1	1915307	1915888	+	582	3061	3161	2574.5	2858.5	2600.5	3359	2904.5	3080.5
gene:CIA_01772	acUKH-supercont1.1	1915953	1916450	-	498	2427.5	2275	1938	2199.5	2095.5	2361.5	2223	2288
gene:CIA_01773	acUKH-supercont1.1	1916434	1918092	-	1659	8017.5	7542	6294.5	7105	6749	7937.5	7016.5	7542.5
gene:CIA_01774	acUKH-supercont1.1	1918362	1918478	+	117	759.5	788	694	673	683.5	838	773	740.5
gene:CIA_01775	acUKH-supercont1.1	1918503	1918730	-	228	1260.5	1295.5	1133.5	1092.5	1123.5	1334	1177	1261
gene:CIA_01776	acUKH-supercont1.1	1918795	1919835	-	1041	5538	5381.5	4459.5	4952.5	4640	5639	5084	5395.5
gene:CIA_01777	acUKH-supercont1.1	1919933	1920235	+	303	1449.5	1588	1317.5	1400.5	1427	1629	1502.5	1513.5
gene:CIA_01778	acUKH-supercont1.1	1920249	1920746	+	498	2784.5	2555.5	2209.5	2313.5	2201.5	2655.5	2439	2613
gene:CIA_01779	acUKH-supercont1.1	1920798	1921160	-	363	1875	1864.5	1595.5	1665	1604.5	2042	1812	1978
gene:CIA_01780	acUKH-supercont1.1	1921175	1924879	-	3705	17467	16193	13391.5	14756	14236	17133.5	15564.5	16141.5
gene:CIA_01781	acUKH-supercont1.1	1925154	1925618	-	465	2430	2314.5	1987.5	2078.5	2058	2477	2295.5	2267
gene:CIA_01782	acUKH-supercont1.1	1925660	1926178	-	519	2748	2609.5	2219.5	2349.5	2283	2856	2508.5	2539
gene:CIA_01783	acUKH-supercont1.1	1926540	1928828	+	2289	11357	10701	8954	9708	9173	10840	10069	10626
gene:CIA_01784	acUKH-supercont1.1	1928951	1929535	+	585	2792	2705.5	2205	2444.5	2437	2917.5	2511.5	2674
gene:CIA_01785	acUKH-supercont1.1	1929594	1930763	-	1170	6248.5	5774	4846.5	5184.5	4836.5	5939	5393.5	5489
gene:CIA_01786	acUKH-supercont1.1	1930768	1931010	-	243	1175	1229.5	1018	1119	1007	1216	1154.5	1164.5
gene:CIA_01787	acUKH-supercont1.1	1931033	1932037	-	1005	5433.5	4940	4081.5	4543	4239.5	5191.5	4777.5	4755.5
gene:CIA_01788	acUKH-supercont1.1	1932286	1933491	+	1206	6013	6015	4960.5	5487.5	5068.5	6198.5	5682.5	6129.5
gene:CIA_01789	acUKH-supercont1.1	1933540	1933815	-	276	1594	1551	1320.5	1500.5	1361.5	1686.5	1576.5	1642.5
gene:CIA_01790	acUKH-supercont1.1	1934100	1934963	+	864	4571	4469	3786.5	4052	3908.5	4478.5	4151.5	4516
gene:CIA_01791	acUKH-supercont1.1	1934951	1936108	-	1158	5721	5659	4605.5	5136	4833.5	5946.5	5511.5	5478
gene:CIA_01792	acUKH-supercont1.1	1936200	1936421	-	222	1258.5	1242.5	1049.5	1171.5	1139	1332	1237.5	1301.5
gene:CIA_01793	acUKH-supercont1.1	1936424	1937866	-	1443	6760.5	6413.5	5494.5	6019.5	5511	6578	6319.5	6206.5
gene:CIA_01794	acUKH-supercont1.1	1938213	1939136	-	924	4451	4517	3611	4070	3749	4606	4143	4462
gene:CIA_01795	acUKH-supercont1.1	1939314	1940768	+	1455	6804	0	0	0	0	0	0	0
gene:CIA_01796	acUKH-supercont1.1	1940769	1941590	-	822	4098.5	3677	3129	3487.5	3242.5	3935.5	3513.5	3697
gene:CIA_01797	acUKH-supercont1.1	1941599	1942486	-	888	4488.5	4267.5	3561.5	3802	3611.5	4394	4178.5	4234
gene:CIA_01798	acUKH-supercont1.1	1942572	1943399	+	828	4571.5	4482.5	3622	4075.5	3762.5	4531.5	4027	4462.5
gene:CIA_01799	acUKH-supercont1.1	1943421	1944506	-	1086	5699	5130	4331	4903.5	4597.5	5526.5	5100.5	5323
gene:CIA_01800	acUKH-supercont1.1	1944508	1945194	-	687	3368	3118.5	2577.5	2839	2714.5	3192	2979.5	3013.5
gene:CIA_01801	acUKH-supercont1.1	1945207	1945962	-	756	3777.5	3918.5	3137	3409.5	3210.5	3899.5	3451	3706
gene:CIA_01802	acUKH-supercont1.1	1946078	1946728	-	651	3430	3374	2830	3217	2842	3413	3215	3299
gene:CIA_01803	acUKH-supercont1.1	1946862	1948538	+	1677	8716	8314	6814	7436	7200.5	8539	7899	8263.5
gene:CIA_01804	acUKH-supercont1.1	1948531	1950807	+	2277	11686	10695	8938.5	9609	9192	11385.5	9974	10686.5
gene:CIA_01805	acUKH-supercont1.1	1950897	1951106	+	210	1204	1347	1124.5	1171	1130.5	1348.5	1339	1251
gene:CIA_01806	acUKH-supercont1.1	1951248	1951775	+	528	2491	2555	1790.5	1994	1624	1875	1577	1504.5
gene:CIA_01807	acUKH-supercont1.1	1951762	1954092	+	2331	11772	10908	8947.5	9720	9067	10965	10281	10484.5
gene:CIA_01808	acUKH-supercont1.1	1954260	1954499	+	240	1373	1448	1200	1318	1280	1419	1426	1428
gene:CIA_01809	acUKH-supercont1.1	1954783	1955208	+	426	2404	2468	1995	2200	2183	2529	2406	2612
gene:CIA_01810	acUKH-supercont1.1	1955492	1956748	+	1257	6485	6358	5093	5692	5313	6330	5764	5872
gene:CIA_01811	acUKH-supercont1.1	1956875	1957666	-	792	4025	4003	3163	3515.5	3229	3936	3631.5	3528.5
gene:CIA_01812	acUKH-supercont1.1	1957727	1958749	-	1023	5120	4939	4197	4516.5	4260	5269	4856.5	4931.5
gene:CIA_01813	acUKH-supercont1.1	1959249	1965421	+	6173	29552	24231	19921	21633	20661	24975	22549	23379
gene:CIA_01814	acUKH-supercont1.1	1971162	1973264	+	2103	9988.5	9264	7548.5	8379	7821	9559.5	8725	9013.5
gene:CIA_01815	acUKH-supercont1.1	1973264	1974541	+	1278	6360.5	6132	5178	5598.5	5202.5	6307	5610.5	5965.5
gene:CIA_01816	acUKH-supercont1.1	1974531	1976702	+	2172	11551	10860	8581.5	9628	9092.5	10836	10035	10494
gene:CIA_01817	acUKH-supercont1.1	1976692	1977879	+	1188	5847	5725	4719	5178.5	4900	5977.5	5500.5	5822
gene:CIA_01818	acUKH-supercont1.1	1977988	1978566	-	579	3156	3431	2846	3113	2929	3525	3234	3348
gene:CIA_01819	acUKH-supercont1.1	1978654	1979208	-	555	3014	3181	2533	2788	2596	3152	2883	3018
gene:CIA_01820	acUKH-supercont1.1	1979366	1981561	-	2196	11479.5	10703.5	8878.5	9833.5	9305.5	11132	10188.5	10456
gene:CIA_01821	acUKH-supercont1.1	1981566	1982027	-	462	2414.5	2559.5	2073.5	2291.5	2058.5	2542	2424.5	2449
gene:CIA_01822	acUKH-supercont1.1	1982358	1982681	+	324	1733.5	1853	1465.5	1567	1557	1895.5	1699	1793.5
gene:CIA_01823	acUKH-supercont1.1	1982694	1983092	+	399	2014	1761.5	1401.5	1622	1411	1900.5	1671.5	1763.5
gene:CIA_01824	acUKH-supercont1.1	1983089	1983640	-	552	2738.5	2708	2195	2433	2313.5	2742	2492.5	2580.5
gene:CIA_01825	acUKH-supercont1.1	1983726	1984259	+	534	2822	2799	2232	2483	2243.5	2764	2540.5	2715
gene:CIA_01826	acUKH-supercont1.1	1984325	1986691	+	2367	11442	11058.5	9189.5	9781	9306.5	11096.5	10146	10695
gene:CIA_01827	acUKH-supercont1.1	1986695	1987363	-	669	3028	2965	2532	2733.5	2542.5	3024.5	2839.5	2968.5
gene:CIA_01828	acUKH-supercont1.1	1987347	1988756	-	1410	6385	6395	5337.5	5953.5	5418	6497	6220	6233
gene:CIA_01829	acUKH-supercont1.1	1989130	1989417	-	288	1566	1859	1451	1560	1578	1780	1686	1697
gene:CIA_01830	acUKH-supercont1.1	1989586	1989969	+	384	2091	2227	1844	1955.5	1869	2200	2094.5	2103
gene:CIA_01831	acUKH-supercont1.1	1989983	1990606	-	624	3305	3192.5	2573	2873.5	2650	3195	2915.5	3049.5
gene:CIA_01832	acUKH-supercont1.1	1990695	1991084	-	390	1874.5	1846	1504.5	1647	1492.5	1854.5	1660	1693
gene:CIA_01833	acUKH-supercont1.1	1991081	1991818	-	738	3364	3363.5	2643.5	2822.5	2794	3374	3047.5	3079
gene:CIA_01834	acUKH-supercont1.1	1991815	1994244	-	2430	12373	11893	9598.5	10412.5	9864.5	11963.5	11012	11605
gene:CIA_01835	acUKH-supercont1.1	1994270	1994893	-	624	2912.5	2858.5	2365	2563	2318	2885	2568.5	2789.5
gene:CIA_01836	acUKH-supercont1.1	1994910	1996184	-	1275	6201.5	5840	5161	5535	5108.5	6191.5	5764	6111
gene:CIA_01837	acUKH-supercont1.1	1996203	1997372	-	1170	5833	5674	4486.5	4967	4526.5	5553.5	5065	5455.5
gene:CIA_01838	acUKH-supercont1.1	1997378	1998145	-	768	3527.5	3493.5	2836	3152	2913	3519	3288	3427.5
gene:CIA_01839	acUKH-supercont1.1	1998907	1999620	+	714	3185	3271	2734	2852	2843	3324	3000	3128
gene:CIA_01840	acUKH-supercont1.1	2000102	2000590	+	489	2508.5	2295.5	2099	2058	1995	2420	2219	2284
gene:CIA_01841	acUKH-supercont1.1	2000626	2001114	+	489	2194.5	2213	1762.5	1947	1889.5	2112.5	1934	2185.5
gene:CIA_01842	acUKH-supercont1.1	2001138	2001553	+	416	2063	1369.5	1098.5	1129	1154.5	1403.5	1186	1227.5
gene:CIA_01843	acUKH-supercont1.1	2007309	2007440	+	132	698	528	485	524	474	629	498	536
gene:CIA_01844	acUKH-supercont1.1	2007615	2008151	-	537	2996	4214	3560	3805	3592	4298.5	3990.5	4430
gene:CIA_01845	acUKH-supercont1.1	2008194	2009834	-	1641	8573.5	7897.5	6497	7022	6450	7861	7177.5	7394.5
gene:CIA_01846	acUKH-supercont1.1	2009831	2011042	-	1212	5819	5631.5	4325.5	4766.5	4211.5	5045.5	4280	4277.5
gene:CIA_01847	acUKH-supercont1.1	2011044	2011232	-	189	1042	1021	762	843.5	842	1041	910.5	999.5
gene:CIA_01848	acUKH-supercont1.1	2011229	2012380	-	1152	5577	5521.5	4503.5	4802.5	4438.5	5756	4993.5	5450
gene:CIA_01849	acUKH-supercont1.1	2012421	2014835	-	2415	12123.5	11694.5	9839	10608.5	9670	11942	10857	11117.5
gene:CIA_01850	acUKH-supercont1.1	2015043	2015993	-	951	4694.5	4588	3493.5	3850.5	3427	4017.5	3478	3351.5
gene:CIA_01851	acUKH-supercont1.1	2015990	2016496	-	507	2482.5	2830	2149.5	2342.5	2097	2506.5	2401	2385.5
gene:CIA_01852	acUKH-supercont1.1	2016588	2017268	-	681	3533	3820	3232	3436	3207	3921	3632	3917
gene:CIA_01853	acUKH-supercont1.1	2017375	2018601	-	1227	5886	6121	5134	5626	5174	6182	5835	5820
gene:CIA_01854	acUKH-supercont1.1	2019169	2020716	-	1548	8123	7903	6588	7330.5	6835	8203.5	7578	7861.5
gene:CIA_01855	acUKH-supercont1.1	2020780	2022012	-	1233	6455	6445.5	5185.5	5666	5440.5	6605	6157	6386.5
gene:CIA_01856	acUKH-supercont1.1	2022057	2022404	-	348	1902.5	1875.5	1551	1610.5	1512.5	1931.5	1692.5	1751
gene:CIA_01857	acUKH-supercont1.1	2022417	2023817	-	1401	7076.5	7076	5772.5	6268	5972	7250	6512.5	6875
gene:CIA_01858	acUKH-supercont1.1	2024011	2024709	-	699	3594.5	3614.5	3173.5	3307.5	3122.5	3879.5	3452	3704
gene:CIA_01859	acUKH-supercont1.1	2024706	2024852	-	147	848.5	876.5	728.5	731.5	714.5	893	780.5	824
gene:CIA_01860	acUKH-supercont1.1	2024896	2026923	-	2028	9888	10032	8307	9243	8561	10433.5	9586.5	10195
gene:CIA_01861	acUKH-supercont1.1	2027081	2027890	-	810	4866	4764	3791	4225	3835	4959	4366	4553
gene:CIA_01862	acUKH-supercont1.1	2028058	2030019	+	1962	9704.5	9260	7558	8451	7693.5	9576.5	8640.5	9088
gene:CIA_01863	acUKH-supercont1.1	2030019	2033864	+	3846	19180.5	18081	14249	15965.5	14481	17620.5	15809	16024
gene:CIA_01864	acUKH-supercont1.1	2033861	2034337	+	477	2146	2101.5	1633.5	1748.5	1618	2049.5	1751.5	1801.5
gene:CIA_01865	acUKH-supercont1.1	2034337	2034663	+	327	1601	1484	1226.5	1424	1301	1576.5	1451.5	1484.5
gene:CIA_01866	acUKH-supercont1.1	2034735	2037014	+	2280	10800	10718.5	8645	9550	9283.5	10682	10201.5	10662
gene:CIA_01867	acUKH-supercont1.1	2037147	2039447	+	2301	11749	11520	9171	10736	9859	11743.5	10699.5	11389
gene:CIA_01868	acUKH-supercont1.1	2039509	2040132	-	624	3093	2920.5	2440	2601.5	2392	2961	2810.5	2836
gene:CIA_01869	acUKH-supercont1.1	2040125	2040421	-	297	1416	1470.5	1262	1305.5	1230	1510.5	1393	1415
gene:CIA_01870	acUKH-supercont1.1	2040730	2042025	+	1296	6196	6507	5195	5832	5381	6551	6097	6085
gene:CIA_01871	acUKH-supercont1.1	2042195	2042707	+	513	2651	2596.5	2128.5	2330	2183	2698.5	2480.5	2457
gene:CIA_01872	acUKH-supercont1.1	2042704	2043693	+	990	5405.5	4822	4156	4392.5	4331	5087	4674	4731.5
gene:CIA_01873	acUKH-supercont1.1	2043690	2045894	+	2205	11429.5	11400.5	9159.5	10102.5	9611	11703.5	10620.5	11007.5
gene:CIA_01874	acUKH-supercont1.1	2046389	2046769	+	381	2155	2441	1936	2267	2110	2505	2363	2267
gene:CIA_01875	acUKH-supercont1.1	2047653	2049806	-	2154	9202	0	0	0	0	0	0	0
gene:CIA_01876	acUKH-supercont1.1	2050047	2050823	-	777	3052	0	0	0	0	0	0	0
gene:CIA_01877	acUKH-supercont1.1	2051268	2052407	-	1140	5411	5454	4503	4941	4535	5665	5143	5394
gene:CIA_01878	acUKH-supercont1.1	2052586	2054481	-	1896	9274	9473	7550	8137	7842	9347	8580	9024
gene:CIA_01879	acUKH-supercont1.1	2054792	2054926	-	135	874	1068	822	987	927	1043	1087	995
gene:CIA_01880	acUKH-supercont1.1	2055084	2056181	-	1098	5559	5756	4691	5147	4880	5967	5518	5838
gene:CIA_01881	acUKH-supercont1.1	2056372	2057859	+	1488	7246	7387	6054	6584	6241	7370	6932	7292
gene:CIA_01882	acUKH-supercont1.1	2057995	2059323	+	1329	6959	6974	5654	6531	5973	7124	6660	6736
gene:CIA_01883	acUKH-supercont1.1	2059542	2060501	+	960	4366.5	4385.5	3624	4101.5	4005.5	4596	4092.5	4419
gene:CIA_01884	acUKH-supercont1.1	2060523	2062055	+	1533	7859	7383	6044	6691.5	6477	7560	6833.5	7108
gene:CIA_01885	acUKH-supercont1.1	2062079	2063077	+	999	4956.5	4722.5	3793	4307	4145	4836	4589	4650.5
gene:CIA_01886	acUKH-supercont1.1	2063081	2064094	+	1014	5190	5148.5	4237	4479	4207	5162.5	4864.5	4949
gene:CIA_01887	acUKH-supercont1.1	2064148	2065074	+	927	4699	4690.5	3945	4136	4047.5	4715.5	4363.5	4695.5
gene:CIA_01888	acUKH-supercont1.1	2065208	2066473	-	1266	5809	5683	4755.5	5164	4818.5	5923.5	5275.5	5413.5
gene:CIA_01889	acUKH-supercont1.1	2066534	2067286	-	753	4056.5	4110.5	3170.5	3575.5	3408	3960.5	3685	3670.5
gene:CIA_01890	acUKH-supercont1.1	2067300	2067980	-	681	3496.5	3414	2692.5	3062.5	2891	3501	3048.5	3304.5
gene:CIA_01891	acUKH-supercont1.1	2068042	2069064	-	1023	4742	4800.5	3829.5	4371.5	4113.5	4887.5	4712	4720
gene:CIA_01892	acUKH-supercont1.1	2069121	2069690	-	570	2613	2661.5	2027.5	2211.5	2222.5	2432	2363.5	2432.5
gene:CIA_01893	acUKH-supercont1.1	2069687	2070178	-	492	2293	2341.5	1863.5	2189	2019.5	2292.5	2174.5	2271
gene:CIA_01894	acUKH-supercont1.1	2070481	2071008	-	528	2732.5	2771.5	2206.5	2450	2347.5	2813	2612.5	2627.5
gene:CIA_01895	acUKH-supercont1.1	2071005	2071580	-	576	2515.5	2410.5	1943.5	2237	1934.5	2377	2346.5	2258.5
gene:CIA_01896	acUKH-supercont1.1	2071862	2072695	+	834	4062	4058	3403	3833	3595	4415	3941	4094
gene:CIA_01897	acUKH-supercont1.1	2072800	2073483	+	684	3939.5	3823	2990	3272.5	3136	3730.5	3314	3300
gene:CIA_01898	acUKH-supercont1.1	2073494	2074429	-	936	4651.5	4522	3796	4206.5	3998	4725.5	4305	4292
gene:CIA_01899	acUKH-supercont1.1	2074577	2075185	+	609	2747	3072	2572	2800	2728	3225	2967	3036
gene:CIA_01900	acUKH-supercont1.1	2075292	2075558	+	267	1432	1606.5	1421	1500.5	1480	1688	1565.5	1650.5
gene:CIA_01901	acUKH-supercont1.1	2075645	2077210	-	1566	7500	7467.5	6041	6804.5	6514	7768	7133.5	7471.5
gene:CIA_01902	acUKH-supercont1.1	2077538	2077873	+	336	1866	2112	1726	1916	1821	2251	2045	2117
gene:CIA_01903	acUKH-supercont1.1	2078168	2078539	+	372	2143	2147	1755.5	1977.5	1837	2320	2040.5	2012.5
gene:CIA_01904	acUKH-supercont1.1	2078560	2079060	-	501	2638	2690	2139.5	2363.5	2338	2854	2633.5	2795.5
gene:CIA_01905	acUKH-supercont1.1	2079245	2079478	+	234	1286	1639	1334	1481	1375	1721	1423	1479
gene:CIA_01906	acUKH-supercont1.1	2079570	2079917	+	348	1855	1987	1587.5	1787	1641.5	1994	1746	1855.5
gene:CIA_01907	acUKH-supercont1.1	2079984	2080223	-	240	1445	1459	1279.5	1362	1305.5	1593	1503	1492.5
gene:CIA_01908	acUKH-supercont1.1	2080459	2081772	-	1314	6300	6623	5100	5906	5628	6677	6144	6310
gene:CIA_01909	acUKH-supercont1.1	2082300	2084003	+	1704	8537	8486.5	7230.5	8044	7463.5	8908	8250	8295.5
gene:CIA_01910	acUKH-supercont1.1	2084080	2086407	+	2328	11654	11315.5	8310.5	9530	7991.5	9495	7998	7355.5
gene:CIA_01911	acUKH-supercont1.1	2086674	2087873	+	1200	5651	5560	4748	5128	4889	5902	5315	5379
gene:CIA_01912	acUKH-supercont1.1	2087976	2089139	+	1164	5905	5536.5	4478	4896	5013.5	5785	5302.5	5607
gene:CIA_01913	acUKH-supercont1.1	2089120	2091714	+	2595	13042	12584.5	10104	11365	10889	12769.5	11758	12105
gene:CIA_01914	acUKH-supercont1.1	2091716	2092579	-	864	4458	4576.5	3497.5	4025	3776	4145	3717.5	3559
gene:CIA_01915	acUKH-supercont1.1	2092589	2093254	-	666	3054	3099.5	2561.5	2776	2825.5	3216.5	2931	3107
gene:CIA_01916	acUKH-supercont1.1	2093770	2093910	+	141	779.5	1031.5	777.5	905.5	856.5	963	903.5	886.5
gene:CIA_01917	acUKH-supercont1.1	2093919	2094569	+	651	3753	3357	2879	3169.5	3113	3596.5	3295.5	3345
gene:CIA_01918	acUKH-supercont1.1	2094582	2095259	+	678	3421.5	3348	2683	3170.5	3007.5	3503	3317.5	3376.5
gene:CIA_01919	acUKH-supercont1.1	2095286	2095933	-	648	3288	3207	2416.5	2842.5	2675.5	3200.5	2832	2725
gene:CIA_01920	acUKH-supercont1.1	2095987	2097858	-	1872	9111	9452.5	7527	8251	8015.5	9514	8829.5	8869
gene:CIA_01921	acUKH-supercont1.1	2098171	2098608	+	438	2432	2487	2028.5	2163.5	2119.5	2402.5	2402.5	2447.5
gene:CIA_01922	acUKH-supercont1.1	2098695	2100215	+	1521	6973	7370	6464.5	6839.5	6563.5	7871.5	6986.5	7293.5
gene:CIA_01923	acUKH-supercont1.1	2100519	2100644	+	126	754	932	684.5	790.5	814.5	897.5	831	961
gene:CIA_01924	acUKH-supercont1.1	2100697	2101611	+	915	4716	4685.5	3934	4340	4112.5	5044.5	4480.5	4629
gene:CIA_01925	acUKH-supercont1.1	2101621	2102373	+	753	3541	3587.5	2842.5	3233	3156	3700.5	3404.5	3518
gene:CIA_01926	acUKH-supercont1.1	2102370	2102648	+	279	1132	1053.5	922.5	980.5	936.5	1165	1053.5	1081
gene:CIA_01927	acUKH-supercont1.1	2102620	2103765	+	1146	5531.5	5259.5	4333	4860.5	4678	5512	5199	5310
gene:CIA_01928	acUKH-supercont1.1	2103770	2105596	+	1827	9717.5	9214.5	7546	8473.5	7977	9407	8697.5	8871.5
gene:CIA_01929	acUKH-supercont1.1	2105682	2106845	+	1164	5784	5834.5	4935.5	5140	5068.5	6136.5	5641.5	5782
gene:CIA_01930	acUKH-supercont1.1	2106829	2108613	+	1785	8904	8648.5	6870	7779	7511.5	8838.5	8183	8153
gene:CIA_01931	acUKH-supercont1.1	2108558	2109766	-	1209	6126	6026.5	4926	5542	5247.5	6267.5	5526.5	5916.5
gene:CIA_01932	acUKH-supercont1.1	2109891	2110454	-	564	2746	2858.5	2331	2778	2511.5	3002	2761.5	2944.5
gene:CIA_01933	acUKH-supercont1.1	2110451	2110807	-	357	1763.5	1706	1384	1426	1441	1673.5	1559.5	1586.5
gene:CIA_01934	acUKH-supercont1.1	2110826	2111104	-	279	1515.5	1501.5	1215	1348	1261.5	1419	1374.5	1359.5
gene:CIA_01935	acUKH-supercont1.1	2111162	2113117	-	1956	10160	9781	8007.5	8971	8483	10216	9385.5	9744.5
gene:CIA_01936	acUKH-supercont1.1	2113185	2114105	-	921	4678	4505	3871.5	4359	4070	4732.5	4419	4593
gene:CIA_01937	acUKH-supercont1.1	2114237	2114935	+	699	3501	3644	2960.5	3371	3315.5	3704	3533.5	3619.5
gene:CIA_01938	acUKH-supercont1.1	2114970	2115626	+	657	2656	2808	2385.5	2812	2218.5	2997	2847.5	2697.5
gene:CIA_01939	acUKH-supercont1.1	2115776	2116957	+	1182	5871	5900	4868	5438	4960	6321	5913	5931
gene:CIA_01940	acUKH-supercont1.1	2117170	2118594	+	1425	6995	7362	5722	6715	6195	7431	6796	6922
gene:CIA_01941	acUKH-supercont1.1	2118785	2119555	-	771	4040	4221	3481	3895.5	3731	4400.5	4052.5	4301
gene:CIA_01942	acUKH-supercont1.1	2119589	2121019	-	1431	7277	7317	5944	6573.5	6507	7388.5	7217.5	7293
gene:CIA_01943	acUKH-supercont1.1	2121257	2122687	-	1431	7204	7010	5634.5	6307.5	5898	7287.5	6679.5	6762.5
gene:CIA_01944	acUKH-supercont1.1	2122756	2124108	-	1353	6414	6660	5435	6128.5	5900.5	7042.5	6298	6241.5
gene:CIA_01945	acUKH-supercont1.1	2124193	2124831	-	639	3186.5	3351.5	2650.5	3020	2847	3499.5	3163.5	3279.5
gene:CIA_01946	acUKH-supercont1.1	2124828	2126126	-	1299	6336	6358	5142.5	5794	5526.5	6412	5913	5868.5
gene:CIA_01947	acUKH-supercont1.1	2126131	2127429	-	1299	6316.5	6235.5	4942.5	5665	5308	6324.5	5781	5811
gene:CIA_01948	acUKH-supercont1.1	2127590	2128393	+	804	4017	3786.5	3150.5	3430	3442	3976.5	3611	3780.5
gene:CIA_01949	acUKH-supercont1.1	2128461	2129363	-	903	4588	5773.5	4829.5	5317	5218	6111.5	5534.5	5687.5
gene:CIA_01950	acUKH-supercont1.1	2129384	2131351	-	1968	9745.5	13875.5	11493	12912	12219.5	14475	13147	13521
gene:CIA_01951	acUKH-supercont1.1	2131348	2132145	-	798	3874.5	3841	3327	3568	3407	4071	3708.5	3788.5
gene:CIA_01952	acUKH-supercont1.1	2132159	2133766	-	1608	8323	12328.5	10364	11340	11001.5	12935	11692	12254.5
gene:CIA_01953	acUKH-supercont1.1	2133889	2135052	-	1164	5571	7662	6117	6824.5	6693	7802	7335.5	7444
gene:CIA_01954	acUKH-supercont1.1	2135101	2135505	-	405	2159	2119	1705	1927.5	1947	2336	2115.5	2102
gene:CIA_01955	acUKH-supercont1.1	2135698	2136627	+	930	4498.5	4480.5	3707.5	4082.5	3907	4539	4311	4447.5
gene:CIA_01956	acUKH-supercont1.1	2136650	2136868	-	219	1055.5	1154.5	903.5	969.5	986.5	1139	1058.5	1052
gene:CIA_01957	acUKH-supercont1.1	2136868	2140005	-	3138	16109	15830.5	12527.5	14099.5	13708	16312	14923	15162.5
gene:CIA_01958	acUKH-supercont1.1	2140021	2141211	-	1191	6269	6167.5	5110.5	5653.5	5450.5	6419	5738.5	5974
gene:CIA_01959	acUKH-supercont1.1	2141376	2142008	+	633	3005	3121	2527.5	2782	2680.5	3308.5	3094.5	3111.5
gene:CIA_01960	acUKH-supercont1.1	2142014	2142238	-	225	1156	1248	998.5	1072	1055.5	1300.5	1078.5	1130.5
gene:CIA_01961	acUKH-supercont1.1	2142390	2143751	+	1362	7137	7157.5	5754	6640.5	6196.5	7429	6890	7033
gene:CIA_01962	acUKH-supercont1.1	2143799	2144638	+	840	3988	4206.5	3314	3666.5	3508.5	4147	3808	4016
gene:CIA_01963	acUKH-supercont1.1	2144820	2145242	-	423	2423	2561	2155	2301	2346	2647	2465	2578
gene:CIA_01964	acUKH-supercont1.1	2145387	2146742	+	1356	6542	6169	5239	5684	5433.5	6583	6143.5	6157.5
gene:CIA_01965	acUKH-supercont1.1	2146797	2147798	-	1002	5288	5452	4438	5045	4718.5	5705	5215.5	5471.5
gene:CIA_01966	acUKH-supercont1.1	2147951	2148343	-	393	2063	2269	1776	1996	2010	2334	2082	2307
gene:CIA_01967	acUKH-supercont1.1	2148476	2148949	+	474	2227.5	2231.5	1839.5	2059.5	1933	2251.5	2206	2257.5
gene:CIA_01968	acUKH-supercont1.1	2148973	2149272	+	300	1608.5	1585.5	1254	1388	1343.5	1681.5	1505	1522.5
gene:CIA_01969	acUKH-supercont1.1	2149347	2149604	-	258	1545	1634.5	1354	1399	1485.5	1508.5	1556	1574.5
gene:CIA_01970	acUKH-supercont1.1	2149601	2149855	-	255	1304	1567.5	1303.5	1363.5	1319	1483.5	1407	1457.5
gene:CIA_01971	acUKH-supercont1.1	2150035	2151459	+	1425	7783	8069.5	6771.5	7515	7037.5	8328.5	7672.5	7910
gene:CIA_01972	acUKH-supercont1.1	2151546	2152502	+	957	4798	4787.5	3987.5	4493.5	4303	4832	4580.5	4628
gene:CIA_01973	acUKH-supercont1.1	2152502	2153176	+	675	3466.5	3354.5	2692.5	2892	2800.5	3399	3021.5	3050.5
gene:CIA_01974	acUKH-supercont1.1	2153184	2154842	-	1659	8554.5	8683.5	6839.5	7866.5	7372	8908.5	8116.5	8428.5
gene:CIA_01975	acUKH-supercont1.1	2155292	2156098	+	807	3382	3434	2804	3381	2963	3649	3470	3603
gene:CIA_01976	acUKH-supercont1.1	2156238	2157698	+	1461	5712	0	0	0	0	0	0	0
gene:CIA_01977	acUKH-supercont1.1	2157823	2158137	-	315	1335.5	1496.5	1165.5	1298.5	1239.5	1582	1446.5	1378.5
gene:CIA_01978	acUKH-supercont1.1	2158122	2158832	-	711	3423.5	3536.5	3013.5	3248.5	3227.5	3756	3515.5	3531.5
gene:CIA_01979	acUKH-supercont1.1	2159386	2160762	+	1377	6551	6846	5651	6017	5877	6915	6463	6793
gene:CIA_01980	acUKH-supercont1.1	2160919	2162289	+	1371	6200	6270	5085	5689	5395	6522	5890	6011
gene:CIA_01981	acUKH-supercont1.1	2162777	2164006	+	1230	6359	6337	5435	6144	5724	6765	6307	6544
gene:CIA_01982	acUKH-supercont1.1	2164127	2165029	+	903	5144	5496	4293	4888	4679	5516	5119	5261
gene:CIA_01983	acUKH-supercont1.1	2165187	2167061	-	1875	9331	9386	7745	8674	8207	9486	9088	9319
gene:CIA_01984	acUKH-supercont1.1	2167236	2167496	-	261	1562	1599	1333.5	1403	1379.5	1541	1448.5	1649
gene:CIA_01985	acUKH-supercont1.1	2167555	2168910	-	1356	7760	7658	6175.5	6599.5	6721	7565	7134.5	7189
gene:CIA_01986	acUKH-supercont1.1	2168998	2169930	-	933	4754	4823	3858	4331.5	4231.5	4946	4510	4737
gene:CIA_01987	acUKH-supercont1.1	2170512	2170808	+	297	1612	1736.5	1423.5	1538	1467.5	1793	1655	1605
gene:CIA_01988	acUKH-supercont1.1	2170866	2172860	-	1995	10084	9868.5	8026.5	9157	8444.5	10076	9383	9446
gene:CIA_01989	acUKH-supercont1.1	2173188	2173694	+	507	2833	2863.5	2339.5	2655.5	2453.5	2879.5	2609.5	2736
gene:CIA_01990	acUKH-supercont1.1	2173691	2174644	+	954	4853	4703	3853.5	4316.5	4110.5	5091	4613	4722.5
gene:CIA_01991	acUKH-supercont1.1	2174682	2175152	-	471	2404	2423.5	1973	2312	2157.5	2487.5	2375.5	2392.5
gene:CIA_01992	acUKH-supercont1.1	2175192	2175854	-	663	3485	3750	3071	3298	3142.5	3803	3543	3537
gene:CIA_01993	acUKH-supercont1.1	2175969	2176856	+	888	4441	4474	3623.5	4062.5	3636.5	4390.5	3893	3655
gene:CIA_01994	acUKH-supercont1.1	2176863	2178278	-	1416	7324	7600	5863.5	6513.5	6018.5	7102.5	6501	6059
gene:CIA_01995	acUKH-supercont1.1	2178389	2179291	+	903	4727	5011	4111	4755	4317	5176	4691	4744
gene:CIA_01996	acUKH-supercont1.1	2179553	2182510	+	2958	14481.5	14810.5	11806	13161	12510.5	15046	13890.5	13886
gene:CIA_01997	acUKH-supercont1.1	2182514	2184322	+	1809	9141.5	9175.5	7419	8267.5	7750	9275	8935	8691.5
gene:CIA_01998	acUKH-supercont1.1	2184324	2185397	+	1074	5337	5404.5	4321.5	4827.5	4590	5244.5	5054	5122.5
gene:CIA_01999	acUKH-supercont1.1	2185399	2186415	+	1017	4739.5	4671.5	3969.5	4393.5	4077	5001.5	4505.5	4585
[truncated: 3,995 more rows]
