# Supplementary material for: Personalized aerosolised bacteriophage treatment of a chronic lung infection due to multidrug-resistant Pseudomonas aeruginosa
Source: Nat Commun. 2023 Jun 27;14:3629. doi: 10.1038/s41467-023-39370-z (PMC10300124; doi:10.1038/s41467-023-39370-z)
Supplement: Supplementary file 7 — Source data file [file 41467_2023_39370_MOESM7_ESM.xlsx]

## Sheet: fig 1
Fig.1 Patient treatment, follow-up and sample collection
Condition	period 1	period 2	period 3	period 4	period 5	period 6	period 7
			rehab
Hospitalisation	D-242 to D-174	D-120 to D13	D14 to D56	D385 toD396	D455 toD472	D868 toD884
Ambulatory	D-173 to D-119			D57 to D384		D397 to D454	D473 to D867	D885…
exacerbation	D-242	D-120	D-52	D385	D455	D868
Ab continu	D-242 to D-174	D-120 to D-74, D-52 to D-31, D-21 to D13	D13 to D36	D120 to D134	D370 to D396	D458 to D473	D868 to D883
Ab discontinu	D-73 to D-52, D-31 to D-21		D37 to D119	D135 to D369	D397 to D457	D474 to D680
No Ab	D-173 to D-119					D681 to D867		D885..
Systemic Antibiotics detailed treatment	Antibiotic 1	Antibiotic 2	Antibiotic 3	Aerosol
D-242 to D-232	Piperacillin/Tazobactam			Tobramycin/Colistin aerosols, 1 month alternation
D-229 to D-203	Ceftolozane/Tazobactam	Aztreonam
D-203 to D-196	Cefepime
D-196 to D-188	Piperacillin/Tazobactam
D-188 to D-174	Meropenem
D-120 to D-109	Meropenem	Amikacin
D-104 to D-80	Aztreonam	Amikacin
D-78 to D-74	Meropenem	Aztreonam
D-73 to D-52	Meropenem	Aztreonam
D-52 to D-31	Meropenem	Aztreonam
D-31 to D-21	Meropenem	Aztreonam
D-21 to D13	Meropenem	Aztreonam
D13 to D36	Piperacillin/Tazobactam	Aztreonam
D37 to D119	Piperacillin/Tazobactam	Aztreonam
D120 to D134	Ceftolozane/Tazobactam	Levofloxacin
D135 to D369	Ceftazidime	Aztreonam
D370 to D385	Aztreonam
D386 to D396	Ceftolozane/Tazobactam	Meropenem	Gentamycin
D397 to D457	Meropenem
D458 to D473	Aztreonam
D474 to D680	Aztreonam
D868 to D883	Piperacillin/Tazobactam
D883….

## Sheet: fig 2
Fig.2	Bacterial and phage load in sputum samples during (grey boxes) and between phage courses
		ng/ul gDNA			PFU/CFU
		2A			2B
	time (date)	Pseudomonas	phage	Achromobacter	live pseudo/ml	live phage/ml
	0	0.05	5.93e-07	3.9e-07	400	0
	1	0.04	0.000145	2.86e-07	20000	1600
	2	0.03	0.000214	1.66e-07	42000	1200
	3	0.09	0.000877	1.4e-05	600000	80000
	4	0.05	7.45e-05	7.68e-08	80000	12000
	6	0.07	0.000204	1.54e-07	18000	0
	85	0.39	3.2e-07	2.13e-06	1200000	0
	120	0.03	2e-07	3.77e-06	36000	0
	155	0.01	9.19e-08	0.00311	380000	0
	303	0.01	4.58e-07	0.00044	160000	0
	318	0.04	1.78e-07	0.00972	80000	0
	385	0.02	3.86e-07	3.99e-09	0	0
	386	0.03	1.81e-07	9.94e-08	0	0
	465	0.03	2.59e-07	8.9e-05	0	0
	466	0.04	1.41e-05	1.15e-05	2000	0
	467	0.05	7.26e-05	5.57e-08	1400	200
	468	0.04	1.57e-05	1.01e-05	1400	0
	469	0.02	3.34e-05	0.000266	140000	0

## Sheet: fig 3
Fig. 3. Susceptibility of P. aeruginosa isolates to phage vFB297 and beta-lactam antibiotics
		MIC (mg/L)
	Strain/Isolate	AZM	CAZ	MER	CIP
	PAO1	4	2	0.5	0.125
	D-100	>32	>32	>16	8
	D0.1	0.25	2	2	8
	D0.2	2	8	8	8
	D0.3	4	8	8	8
	D0.4	8	8	8	8
	D0.5	0.5	4	>16	8
	D0.6	>32	>32	>16	8
	D1.1	1	8	16	8
	D1.2	>32	>32	>16	4
	D1.3	4	8	>16	8
	D1.4	0.5	16	>16	ND
	D2.1	8	32	>16	4
	D2.2	>32	>32	>16	8
	D2.3	16	32	>16	8
	D3.1	16	16	>16	4
	D3.2	>32	8	4	8
	D3.3	0.5	32	>16	8
	D4.1	>32	>32	>16	16
	D4.2	4	4	4	4
	D4.3	>32	>32	>16	16
	D6.1	4	8	4	8
	D6.2	32	32	16	8
	D6.3	4	8	8	8
	D75.1	32	>32	16	16
	D315.1	32	>32	8	ND
	D455	32	>32	8	ND
	D467	>32	>32	8	ND

## Sheet: fig 4
Fig. 4 Phylogeny of patient isolates
	Values used for construction of phylogeny tree of patient isolates using PHYLIP
	D455	291	313.5	340.5	326.5	338	332	411
	D467	313.5	291	335.5	318.5	331.5	325.5	403.5
	D0.1	340.5	335.5	290.5	336.5	303	315	379
	D315.1	326.5	318.5	336.5	291	333	326.5	414
	D6.1	338	331.5	303	333	298	313	385.5
	D75.1	332	325.5	315	326.5	313	293.5	390
	D-100	411	403.5	379	414	385.5	390	358

## Sheet: fig 5
Fig. 5 Cytotoxicity and virulence of P. aeruginosa isolates.
5A Calu-3 airway epithelial assay
transepithelial resistance (TER) of a 0.33 cm2 filter
time p.i	Uninfected						PAO1						D-100						D0.1						D6.1						D75						D315						D455						D467
24	1510	1514	2230	2220	1598	1597	134	153	156	178			1509	1515	2140	2150	1500	1480	1654	1622	2090	2100	1481	1483	1590	1587	2250	2260	1374	1760	1688	1702	2100	2110	1686	1690	1380	1383	786	785	1676	1680	1320	1324	1528	1548	1420	1424	1470
72	1915	1900	1861	1864	1775	1767	151	134	149.5	152			164	158	183	187	1038	1025	145	149	172	176	269	271	151	153	165	164	300	297	147	152	162	166	364	356	303	300	254	255	470	486	206	220	200	201	708	713	382
Statistics
24h	Dunnett's multiple comparisons test	Predicted (LS) mean diff.	95.00% CI of diff.	Below threshold?	Summary	Adjusted P Value						72h	Dunnett's multiple comparisons test	Predicted (LS) mean diff.	95.00% CI of diff.	Below threshold?	Summary	Adjusted P Value
	Uninfected vs. PAO1	1623	1084 to 2162	Yes	****	<0.0001							Uninfected vs. PAO1	1702	1430 to 1974	Yes	****	<0.0001
	Uninfected vs. D-100	62.5	-419.5 to 544.5	No	ns	0.9995							Uninfected vs. D-100	1388	1166 to 1610	Yes	****	<0.0001
	Uninfected vs. D0.1	39.83	-442.1 to 521.8	No	ns	0.9997							Uninfected vs. D0.1	1650	1428 to 1872	Yes	****	<0.0001
	Uninfected vs. D6.1	-25.33	-507.3 to 456.6	No	ns	0.9998							Uninfected vs. D6.1	1642	1420 to 1864	Yes	****	<0.0001
	Uninfected vs. D75	-51.17	-533.1 to 430.8	No	ns	0.9996							Uninfected vs. D75	1623	1400 to 1845	Yes	****	<0.0001
	Uninfected vs. D315	496.5	14.52 to 978.5	Yes	ns	0.0505							Uninfected vs. D315	1502	1280 to 1725	Yes	****	<0.0001
	Uninfected vs. D455	350.8	-131.1 to 832.8	No	ns	0.2566							Uninfected vs. D455	1472	1250 to 1695	Yes	****	<0.0001
	Uninfected vs. D467	72	-410.0 to 554.0	No	ns	0.9994							Uninfected vs. D467	1408	1186 to 1631	Yes	****	<0.0001
	Test details	Predicted (LS) mean 1	Predicted (LS) mean 2	Predicted (LS) mean diff.	SE of diff.	N1	N2	q	DF				Test details	Predicted (LS) mean 1	Predicted (LS) mean 2	Predicted (LS) mean diff.	SE of diff.	N1	N2	q	DF
	Uninfected vs. PAO1	1778	155.3	1623	198.7	6	4	8.169	86				Uninfected vs. PAO1	1847	144.8	1702	100.2	6	6	16.98	85
	Uninfected vs. D-100	1778	1716	62.5	177.7	6	6	0.3517	86				Uninfected vs. D-100	1847	459.2	1388	81.84	6	6	16.96	85
	Uninfected vs. D0.1	1778	1738	39.83	177.7	6	6	0.2242	86				Uninfected vs. D0.1	1847	197	1650	81.84	6	6	20.16	85
	Uninfected vs. D6.1	1778	1804	-25.33	177.7	6	6	0.1426	86				Uninfected vs. D6.1	1847	205	1642	81.84	6	6	20.06	85
	Uninfected vs. D75	1778	1829	-51.17	177.7	6	6	0.288	86				Uninfected vs. D75	1847	224.5	1623	81.84	6	6	19.83	85
	Uninfected vs. D315	1778	1282	496.5	177.7	6	6	2.794	86				Uninfected vs. D315	1847	344.7	1502	81.84	6	6	18.36	85
	Uninfected vs. D455	1778	1427	350.8	177.7	6	6	1.974	86				Uninfected vs. D455	1847	374.7	1472	81.84	6	6	17.99	85
	Uninfected vs. D467	1778	1706	72	177.7	6	6	0.4052	86				Uninfected vs. D467	1847	438.7	1408	81.84	6	6	17.21	85
5B Galleria mellonella assay
>0= death
0= survival at 72h
		Uninfected (PBS)						PAO1				D-100				D0.1					D6.1				D75.1				D315.1				D455				D467
	date (2022)	6.4	11.4	26.4	27.4			27.4	2.5			27.4	2.5			12.7	4.8	5.8			4.8	5.8			4.8	5.8			4.8	5.8			4.8	5.8			27.4	2.5
	22						22	9	9		22	1			22	1				22				22				22				22		1		22
	24						24				24				24					24				24				24				24				24
	27						27				27				27					27				27				27				27				27
	29						29				29				29					29				29				29				29				29
	46						46				46				46			1		46				46				46				46				46
	48						48	1			48				48			1		48				48				48				48				48
	72						72				72				72					72				72				72				72				72
no death:		0x10	0x10	0x10	0x10				0x1			0x9	0x10			0x9	0x10	0x8			0x10	0x10			0x10	0x10			0x10	0x10			0x10	0x9			0x10	0x10
				Comparison of Survival Curves
				Log-rank (Mantel-Cox) test (recommended)
				Chi square	244.6
				df	13
				P value	<0.0001
				P value summary	****
				Are the survival curves sig different?	Yes
				Logrank test for trend (recommended)
				Chi square	35.02
				df	1
				P value	<0.0001
				P value summary	****
				Sig. trend?	Yes
				Gehan-Breslow-Wilcoxon test
				Chi square	242.9
				df	13
				P value	<0.0001
				P value summary	****
				Are the survival curves sig different?	Yes
[truncated: 5 more columns]

## Sheet: Suppl. table S1
Suppl. Table S1. MIC values of tested patient isolates
			MIC (mg/L)
		Strain/Isolate	AZM	CAZ	MER	CIP
		PAO1	4	2	0.5	0.125
		D-100	>32	>32	>16	8
		D0.1	0.25	2	2	8
		D0.2	2	8	8	8
		D0.3	4	8	8	8
		D0.4	8	8	8	8
		D0.5	0.5	4	>16	8
		D0.6	>32	>32	>16	8
		D1.1	1	8	16	8
		D1.2	>32	>32	>16	4
		D1.3	4	8	>16	8
		D1.4	0.5	16	>16	ND
		D2.1	8	32	>16	4
		D2.2	>32	>32	>16	8
		D2.3	16	32	>16	8
		D3.1	16	16	>16	4
		D3.2	>32	8	4	8
		D3.3	0.5	32	>16	8
		D4.1	>32	>32	>16	16
		D4.2	4	4	4	4
		D4.3	>32	>32	>16	16
		D6.1	4	8	4	8
		D6.2	32	32	16	8
		D6.3	4	8	8	8
		D75.1	32	>32	16	16
		D315.1	32	>32	8	ND
		D455	32	>32	8	ND
		D467	>32	>32	8	ND
		ND, not determined
		grey shading indicates phage treatement periods

## Sheet: Suppl. table S2
Suppl. Table S2. SNP and InDels of sequenced clinical isolates
CHROM	POS	REF	ALT	D-100	D0_1	D6_1	D75_1	D315_1	D455	D467	Variant	Type	Effect	Gene	nt change	aa change	Product
acUKH-supercont1.1	5196	G	A	1	1	1	1	1	1	1	ANN=A	intergenic_region	MODIFIER	CIA_00005-CIA_00006	n.5196G>A		5S_RNA
acUKH-supercont1.1	5252	A	G	1	1	1	1	1	1	1	ANN=G	intergenic_region	MODIFIER	CIA_00005-CIA_00006	n.5252A>G		5S_RNA
acUKH-supercont1.1	5429	G	A	1	1	1	1	1	1	1	ANN=A	synonymous_variant	LOW	CIA_00006	c.66G>A	p.Glu22Glu	Paraquat-inducible_protein_A
acUKH-supercont1.1	5561	CTTC	ATTT	1	1	1	1	1	1	1	ANN=ATTT	synonymous_variant	LOW	CIA_00006	c.198_201delCTTCinsATTT	p.68	Paraquat-inducible_protein_A
acUKH-supercont1.1	5768	T	C	1	1	1	1	1	1	1	ANN=C	synonymous_variant	LOW	CIA_00006	c.405T>C	p.Gly135Gly	Paraquat-inducible_protein_A
acUKH-supercont1.1	5798	T	C	1	1	1	1	1	1	1	ANN=C	synonymous_variant	LOW	CIA_00006	c.435T>C	p.Tyr145Tyr	Paraquat-inducible_protein_A
acUKH-supercont1.1	5852	C	T	1	1	1	1	1	1	1	ANN=T	synonymous_variant	LOW	CIA_00006	c.489C>T	p.Gly163Gly	Paraquat-inducible_protein_A
acUKH-supercont1.2	16333	CCGG	CG	1	1	1	1	1	1	1	ANN=CG	frameshift_variant	HIGH	CIA_05050	c.452_453delCG	p.Pro151fs	ChoX, Choline_binding_ABC_transport_system_substrate-binding_protein_ChoX
acUKH-supercont1.1	6030	T	C	1	1	1	1	1	1	1	ANN=C	synonymous_variant	LOW	CIA_00007	c.24T>C	p.Ile8Ile	Paraquat-inducible_protein_A
acUKH-supercont1.1	6193	C	T	1	1	1	1	1	1	1	ANN=T	synonymous_variant	LOW	CIA_00007	c.187C>T	p.Leu63Leu	Paraquat-inducible_protein_A
acUKH-supercont1.1	6333	A	G	1	1	1	1	1	1	1	ANN=G	synonymous_variant	LOW	CIA_00007	c.327A>G	p.Lys109Lys	Paraquat-inducible_protein_A
acUKH-supercont1.1	6366	G	A	1	1	1	1	1	1	1	ANN=A	synonymous_variant	LOW	CIA_00007	c.360G>A	p.Val120Val	Paraquat-inducible_protein_A
acUKH-supercont1.1	6588	G	T	1	1	1	1	1	1	1	ANN=T	synonymous_variant	LOW	CIA_00007	c.582G>T	p.Leu194Leu	Paraquat-inducible_protein_A
acUKH-supercont1.1	6629	C	T	1	1	1	1	1	1	1	ANN=T	synonymous_variant	LOW	CIA_00008	c.10C>T	p.Leu4Leu	Uncharacterized_protein_YebT
acUKH-supercont1.1	6637	T	C	1	1	1	1	1	1	1	ANN=C	synonymous_variant	LOW	CIA_00008	c.18T>C	p.Ser6Ser	Uncharacterized_protein_YebT
acUKH-supercont1.1	6904	ATAT	GTAC	1	1	1	1	1	1	1	ANN=GTAC	synonymous_variant	LOW	CIA_00008	c.285_288delATATinsGTAC	p.97	Uncharacterized_protein_YebT
acUKH-supercont1.1	58334	GCCCCCCT	GCCCCCCCT	1	1	1	1	1	1	1	ANN=GCCCCCCCT	frameshift_variant	HIGH	CIA_00057	c.96dupC	p.Ser33fs	Aminopeptidase_N
acUKH-supercont1.1	7187	CTG	TTA	1	1	1	1	1	1	1	ANN=TTA	synonymous_variant	LOW	CIA_00008	c.568_570delCTGinsTTA	p.191	Uncharacterized_protein_YebT
acUKH-supercont1.1	7246	C	T	1	1	1	1	1	1	1	ANN=T	synonymous_variant	LOW	CIA_00008	c.627C>T	p.Asp209Asp	Uncharacterized_protein_YebT
acUKH-supercont1.1	7369	T	C	1	1	1	1	1	1	1	ANN=C	synonymous_variant	LOW	CIA_00008	c.750T>C	p.Ser250Ser	Uncharacterized_protein_YebT
acUKH-supercont1.1	7501	AGGG	GGGC	1	1	1	1	1	1	1	ANN=GGGC	synonymous_variant	LOW	CIA_00008	c.882_885delAGGGinsGGGC	p.296	Uncharacterized_protein_YebT
acUKH-supercont1.1	7639	G	A	1	1	1	1	1	1	1	ANN=A	synonymous_variant	LOW	CIA_00008	c.1020G>A	p.Glu340Glu	Uncharacterized_protein_YebT
acUKH-supercont1.1	7717	T	C	1	1	1	1	1	1	1	ANN=C	synonymous_variant	LOW	CIA_00008	c.1098T>C	p.Asp366Asp	Uncharacterized_protein_YebT
acUKH-supercont1.2	73164	CTGGGGGGGC	TTGGGGGGGG,TTGGGGGGGGG,TTGGGGGGGGGG	1	1	1	1	3	2	2	ANN=TTGGGGGGGGG	frameshift_variant&synonymous_variant	HIGH	CIA_05104	c.507_516delCTGGGGGGGCinsTTGGGGGGGGG	p.Leu173fs	Cyclopropane-fatty-acyl-phospholipid_synthase_(EC_2.1.1.79)
acUKH-supercont1.1	7837	A	G	1	1	1	1	1	1	1	ANN=G	synonymous_variant	LOW	CIA_00008	c.1218A>G	p.Ser406Ser	Uncharacterized_protein_YebT
acUKH-supercont1.1	8122	T	G	1	0	1	0	0	1	1	ANN=G	synonymous_variant	LOW	CIA_00008	c.1503T>G	p.Arg501Arg	Uncharacterized_protein_YebT
acUKH-supercont1.1	8179	G	A	1	1	1	1	1	1	1	ANN=A	synonymous_variant	LOW	CIA_00008	c.1560G>A	p.Gln520Gln	Uncharacterized_protein_YebT
acUKH-supercont1.1	8200	CGGC	TGGA	1	1	1	1	1	1	1	ANN=TGGA	synonymous_variant	LOW	CIA_00008	c.1581_1584delCGGCinsTGGA	p.529	Uncharacterized_protein_YebT
acUKH-supercont1.1	77704	TGGGGGGC	TGGGGGGGC	1	1	1	1	1	1	1	ANN=TGGGGGGGC	frameshift_variant	HIGH	CIA_00076	c.1364dupG	p.Ala456fs	hypothetical_protein
acUKH-supercont1.1	8359	A	G	1	1	1	1	1	1	1	ANN=G	synonymous_variant	LOW	CIA_00008	c.1740A>G	p.Val580Val	Uncharacterized_protein_YebT
acUKH-supercont1.1	8419	C	T	1	1	1	1	1	1	1	ANN=T	synonymous_variant	LOW	CIA_00008	c.1800C>T	p.Tyr600Tyr	Uncharacterized_protein_YebT
acUKH-supercont1.1	8500	C	T	1	1	1	1	1	1	1	ANN=T	synonymous_variant	LOW	CIA_00008	c.1881C>T	p.Gly627Gly	Uncharacterized_protein_YebT
acUKH-supercont1.2	88285	GTTC	GC	1	1	1	1	1	1	1	ANN=GC	frameshift_variant	HIGH	CIA_05119	c.915_916delTT	p.Ser306fs	no CDS !!,TonB-ExbBD_energy_transducing_system,_TonB_subunit
acUKH-supercont1.1	8530	T	C	1	1	1	0	1	1	1	ANN=C	synonymous_variant	LOW	CIA_00008	c.1911T>C	p.Ser637Ser	Uncharacterized_protein_YebT
acUKH-supercont1.1	8998	G	A	1	1	1	1	1	1	1	ANN=A	intergenic_region	MODIFIER	CIA_00008-CIA_00009	n.8998G>A		Uncharacterized_protein_YebT
acUKH-supercont1.1	9217	T	G	1	1	1	1	1	1	1	ANN=G	synonymous_variant	LOW	CIA_00009	c.1353A>C	p.Gly451Gly	Iron_(III)-transport_system_permease_HitB
acUKH-supercont1.1	9451	G	T	1	1	1	1	1	1	1	ANN=T	synonymous_variant	LOW	CIA_00009	c.1119C>A	p.Ala373Ala	Iron_(III)-transport_system_permease_HitB
acUKH-supercont1.1	9868	A	G	1	1	1	1	1	1	1	ANN=G	synonymous_variant	LOW	CIA_00009	c.702T>C	p.Leu234Leu	Iron_(III)-transport_system_permease_HitB
acUKH-supercont1.1	9994	C	T	1	1	1	1	1	1	1	ANN=T	synonymous_variant	LOW	CIA_00009	c.576G>A	p.Gly192Gly	Iron_(III)-transport_system_permease_HitB
acUKH-supercont1.1	10276	T	C	1	1	1	1	1	1	1	ANN=C	synonymous_variant	LOW	CIA_00009	c.294A>G	p.Ala98Ala	Iron_(III)-transport_system_permease_HitB
acUKH-supercont1.1	10297	G	C	1	1	1	1	1	1	1	ANN=C	synonymous_variant	LOW	CIA_00009	c.273C>G	p.Val91Val	Iron_(III)-transport_system_permease_HitB
acUKH-supercont1.2	88289	GG	GAAG	1	1	1	1	1	1	1	ANN=GAAG	frameshift_variant	HIGH	CIA_05119	c.918_919insAA	p.Val307fs	no CDS !!,TonB-ExbBD_energy_transducing_system,_TonB_subunit
acUKH-supercont1.1	10620	G	A	1	1	1	1	1	1	1	ANN=A	synonymous_variant	LOW	CIA_00010	c.954C>T	p.Asp318Asp	Iron(III)_ABC_transporter,_periplasmic-binding_protein
acUKH-supercont1.1	10803	T	C	1	1	1	1	1	1	1	ANN=C	synonymous_variant	LOW	CIA_00010	c.771A>G	p.Ala257Ala	Iron(III)_ABC_transporter,_periplasmic-binding_protein
acUKH-supercont1.1	11343	C	T	1	1	1	1	1	1	1	ANN=T	synonymous_variant	LOW	CIA_00010	c.231G>A	p.Ala77Ala	Iron(III)_ABC_transporter,_periplasmic-binding_protein
acUKH-supercont1.1	11630	T	C	1	1	1	1	1	1	1	ANN=C	intergenic_region	MODIFIER	CIA_00010-CIA_00011	n.11630T>C		Iron(III)_ABC_transporter,_periplasmic-binding_protein
acUKH-supercont1.1	11775	G	C	1	1	1	1	1	1	1	ANN=C	synonymous_variant	LOW	CIA_00011	c.2757C>G	p.Ala919Ala	Chromosome_segregation_ATPases
acUKH-supercont1.1	12228	C	T	1	1	1	1	1	1	1	ANN=T	synonymous_variant	LOW	CIA_00011	c.2304G>A	p.Val768Val	Chromosome_segregation_ATPases
acUKH-supercont1.1	12342	C	A	1	1	1	1	1	1	1	ANN=A	synonymous_variant	LOW	CIA_00011	c.2190G>T	p.Val730Val	Chromosome_segregation_ATPases
acUKH-supercont1.1	12813	C	T	1	1	1	1	1	1	1	ANN=T	synonymous_variant	LOW	CIA_00011	c.1719G>A	p.Gln573Gln	Chromosome_segregation_ATPases
acUKH-supercont1.1	14019	T	C	1	1	1	1	1	1	1	ANN=C	synonymous_variant	LOW	CIA_00011	c.513A>G	p.Leu171Leu	Chromosome_segregation_ATPases
acUKH-supercont1.1	14094	C	A	1	1	1	1	1	1	1	ANN=A	synonymous_variant	LOW	CIA_00011	c.438G>T	p.Val146Val	Chromosome_segregation_ATPases
acUKH-supercont1.1	14142	C	G	1	1	1	1	1	1	1	ANN=G	synonymous_variant	LOW	CIA_00011	c.390G>C	p.Arg130Arg	Chromosome_segregation_ATPases
acUKH-supercont1.1	14148	A	G	1	1	1	1	1	1	1	ANN=G	synonymous_variant	LOW	CIA_00011	c.384T>C	p.Arg128Arg	Chromosome_segregation_ATPases
acUKH-supercont1.1	14292	A	G	1	1	1	1	1	1	1	ANN=G	synonymous_variant	LOW	CIA_00011	c.240T>C	p.Ile80Ile	Chromosome_segregation_ATPases
acUKH-supercont1.1	14732	G	T	1	1	1	1	1	1	1	ANN=T	synonymous_variant	LOW	CIA_00012	c.492C>A	p.Leu164Leu	hypothetical_protein
acUKH-supercont1.1	14816	T	C	1	1	1	1	1	1	1	ANN=C	synonymous_variant	LOW	CIA_00012	c.408A>G	p.Lys136Lys	hypothetical_protein
acUKH-supercont1.1	14827	G	A	1	1	1	1	1	1	1	ANN=A	synonymous_variant	LOW	CIA_00012	c.397C>T	p.Leu133Leu	hypothetical_protein
acUKH-supercont1.1	15056	A	G	1	1	1	1	1	1	1	ANN=G	synonymous_variant	LOW	CIA_00012	c.168T>C	p.Asp56Asp	hypothetical_protein
acUKH-supercont1.1	15140	G	A	1	1	1	1	1	1	1	ANN=A	synonymous_variant	LOW	CIA_00012	c.84C>T	p.Asp28Asp	hypothetical_protein
acUKH-supercont1.2	99968	CA	CGGACAA	1	1	1	1	1	1	1	ANN=CGGACAA	frameshift_variant	HIGH	CIA_05130	c.538_539insTGTCC	p.Trp180fs	Excinuclease_ATPase_subunit
acUKH-supercont1.1	15788	G	A	1	1	1	1	1	1	1	ANN=A	synonymous_variant	LOW	CIA_00013	c.724C>T	p.Leu242Leu	hypothetical_protein
acUKH-supercont1.1	15885	T	G	1	1	1	1	1	1	1	ANN=G	synonymous_variant	LOW	CIA_00013	c.627A>C	p.Leu209Leu	hypothetical_protein
acUKH-supercont1.1	15954	C	T	1	1	1	1	1	1	1	ANN=T	synonymous_variant	LOW	CIA_00013	c.558G>A	p.Gln186Gln	hypothetical_protein
acUKH-supercont1.1	16290	G	A	1	1	1	1	1	1	1	ANN=A	synonymous_variant	LOW	CIA_00013	c.222C>T	p.Phe74Phe	hypothetical_protein
acUKH-supercont1.1	16523	A	G	1	1	1	1	1	1	1	ANN=G	intergenic_region	MODIFIER	CIA_00013-CIA_00014	n.16523A>G		hypothetical_protein
acUKH-supercont1.1	16640	A	G	1	1	1	1	1	1	1	ANN=G	intergenic_region	MODIFIER	CIA_00013-CIA_00014	n.16640A>G		hypothetical_protein
acUKH-supercont1.1	16661	G	A	1	1	1	1	1	1	1	ANN=A	intergenic_region	MODIFIER	CIA_00013-CIA_00014	n.16661G>A		hypothetical_protein
acUKH-supercont1.1	16760	A	T	1	1	1	1	1	1	1	ANN=T	intergenic_region	MODIFIER	CIA_00013-CIA_00014	n.16760A>T		hypothetical_protein
acUKH-supercont1.1	16972	T	C	1	1	1	1	1	1	1	ANN=C	synonymous_variant	LOW	CIA_00014	c.177T>C	p.Ser59Ser	hypothetical_protein
acUKH-supercont1.1	17266	C	T	1	1	1	1	1	1	1	ANN=T	synonymous_variant	LOW	CIA_00014	c.471C>T	p.Tyr157Tyr	hypothetical_protein
acUKH-supercont1.1	17287	G	A	1	1	1	1	1	1	1	ANN=A	synonymous_variant	LOW	CIA_00014	c.492G>A	p.Leu164Leu	hypothetical_protein
acUKH-supercont1.1	17356	T	C	1	1	1	1	1	1	1	ANN=C	synonymous_variant	LOW	CIA_00014	c.561T>C	p.Gly187Gly	hypothetical_protein
acUKH-supercont1.1	17362	T	C	1	1	1	1	1	1	1	ANN=C	synonymous_variant	LOW	CIA_00014	c.567T>C	p.Ile189Ile	hypothetical_protein
acUKH-supercont1.1	17400	G	A	1	1	1	1	1	1	1	ANN=A	intergenic_region	MODIFIER	CIA_00014-CIA_00015	n.17400G>A		hypothetical_protein
acUKH-supercont1.1	17468	AG	AGCGAGCGCGG	1	1	1	1	1	1	1	ANN=AGCGAGCGCGG	intergenic_region	MODIFIER	CIA_00014-CIA_00015	n.17469_17470insCGAGCGCGG		hypothetical_protein
acUKH-supercont1.1	130874	TGGGGGGGC	TGGGGGGGGGC,TGGGGGGGGC	2	1	1	1	1	1	1	ANN=TGGGGGGGGC	frameshift_variant	HIGH	CIA_00111	c.72dupG	p.Gln25fs	ABC-type_antimicrobial_peptide_transport_system,_ATPase_component
acUKH-supercont1.1	18034	G	A	1	1	1	1	1	1	1	ANN=A	synonymous_variant	LOW	CIA_00015	c.441G>A	p.Lys147Lys	RTX_toxins_and_related_Ca2+-binding_proteins
acUKH-supercont1.1	18082	GT	AC	1	1	1	1	1	1	1	ANN=AC	synonymous_variant	LOW	CIA_00015	c.489_490delGTinsAC	p.165	RTX_toxins_and_related_Ca2+-binding_proteins
acUKH-supercont1.1	18181	CGAA	AGAG	1	1	1	1	1	1	1	ANN=AGAG	synonymous_variant	LOW	CIA_00015	c.588_591delCGAAinsAGAG	p.198	RTX_toxins_and_related_Ca2+-binding_proteins
acUKH-supercont1.1	18349	C	A	1	1	1	1	1	1	1	ANN=A	synonymous_variant	LOW	CIA_00015	c.756C>A	p.Thr252Thr	RTX_toxins_and_related_Ca2+-binding_proteins
acUKH-supercont1.1	18713	T	C	1	1	1	1	1	1	1	ANN=C	synonymous_variant	LOW	CIA_00016	c.72T>C	p.Asp24Asp	Large_exoproteins_involved_in_heme_utilization_or_adhesion
acUKH-supercont1.1	18845	C	T	1	1	1	1	1	1	1	ANN=T	synonymous_variant	LOW	CIA_00016	c.204C>T	p.Ile68Ile	Large_exoproteins_involved_in_heme_utilization_or_adhesion
acUKH-supercont1.1	18945	C	T	1	1	1	1	1	1	1	ANN=T	synonymous_variant	LOW	CIA_00016	c.304C>T	p.Leu102Leu	Large_exoproteins_involved_in_heme_utilization_or_adhesion
acUKH-supercont1.1	19028	A	G	1	1	1	1	1	1	1	ANN=G	synonymous_variant	LOW	CIA_00016	c.387A>G	p.Glu129Glu	Large_exoproteins_involved_in_heme_utilization_or_adhesion
acUKH-supercont1.1	19034	C	T	1	1	1	1	1	1	1	ANN=T	synonymous_variant	LOW	CIA_00016	c.393C>T	p.Ala131Ala	Large_exoproteins_involved_in_heme_utilization_or_adhesion
acUKH-supercont1.1	150480	AGGGGGGA	AGGGGGGGA	1	1	1	1	1	1	1	ANN=AGGGGGGGA	frameshift_variant	HIGH	CIA_00127	c.43_44insC	p.Leu17fs	PA14_60580 (PA4579), putative_periplasmic outermembrane_protein
acUKH-supercont1.1	19355	T	C	1	1	1	1	1	1	1	ANN=C	synonymous_variant	LOW	CIA_00016	c.714T>C	p.Ala238Ala	Large_exoproteins_involved_in_heme_utilization_or_adhesion
acUKH-supercont1.1	19493	C	T	1	1	1	1	1	1	1	ANN=T	synonymous_variant	LOW	CIA_00016	c.852C>T	p.Ala284Ala	Large_exoproteins_involved_in_heme_utilization_or_adhesion
acUKH-supercont1.1	19672	C	G	1	1	1	1	1	1	1	ANN=G	intergenic_region	MODIFIER	CIA_00016-CIA_00017	n.19672C>G		Large_exoproteins_involved_in_heme_utilization_or_adhesion
acUKH-supercont1.1	20015	C	T	1	1	1	1	1	1	1	ANN=T	synonymous_variant	LOW	CIA_00017	c.324C>T	p.Gly108Gly	RNase_PH
acUKH-supercont1.1	20033	T	C	1	1	1	1	1	1	1	ANN=C	synonymous_variant	LOW	CIA_00017	c.342T>C	p.Ala114Ala	RNase_PH
acUKH-supercont1.1	20192	A	G	1	1	1	1	1	1	1	ANN=G	synonymous_variant	LOW	CIA_00017	c.501A>G	p.Gln167Gln	RNase_PH
acUKH-supercont1.1	20204	C	T	1	1	1	1	1	1	1	ANN=T	synonymous_variant	LOW	CIA_00017	c.513C>T	p.Asn171Asn	RNase_PH
acUKH-supercont1.1	20562	A	G	1	1	1	1	1	1	1	ANN=G	synonymous_variant	LOW	CIA_00018	c.171A>G	p.Ala57Ala	hypothetical_protein
acUKH-supercont1.1	20598	G	C	1	1	1	1	1	1	1	ANN=C	synonymous_variant	LOW	CIA_00018	c.207G>C	p.Arg69Arg	hypothetical_protein
acUKH-supercont1.1	152793	CGGGGGC	CGGGGGGC	1	1	1	1	1	1	1	ANN=CGGGGGGC	frameshift_variant	HIGH	CIA_00130	c.1063dupG	p.Ala355fs	ATP-dependent_protease_La_(EC_3.4.21.53)_Type_II
acUKH-supercont1.1	21093	A	G	1	1	1	1	1	1	1	ANN=G	synonymous_variant	LOW	CIA_00018	c.702A>G	p.Pro234Pro	hypothetical_protein
acUKH-supercont1.1	21266	T	C	1	1	1	1	1	1	1	ANN=C	synonymous_variant	LOW	CIA_00019	c.81T>C	p.Ser27Ser	Ribosomal-protein-S18p-alanine_acetyltransferase_(EC_2.3.1.128)
acUKH-supercont1.1	21709	T	C	0	0	0	0	0	0	1	ANN=C	intergenic_region	MODIFIER	CIA_00019-CIA_00020	n.21709T>C		Ribosomal-protein-S18p-alanine_acetyltransferase_(EC_2.3.1.128)
acUKH-supercont1.1	21778	T	G	1	1	1	1	1	1	1	ANN=G	intergenic_region	MODIFIER	CIA_00019-CIA_00020	n.21778T>G		Ribosomal-protein-S18p-alanine_acetyltransferase_(EC_2.3.1.128)
acUKH-supercont1.2	200445	GCCCCCG	GCCCCG	0	0	0	0	0	0	1	ANN=GCCCCG	frameshift_variant	HIGH	CIA_05220	c.282delC	p.Ala95fs	PA14_60070, hypothetical protein….Transcriptional_regulator,_GntR_family_domain_/_Aspartate_aminotransferase_(EC_2.6.1.1)
acUKH-supercont1.2	251564	G	T	1	1	1	1	1	1	1	ANN=T	stop_gained	HIGH	CIA_05268	c.964G>T	p.Glu322*
acUKH-supercont1.1	22004	G	A	1	1	1	1	1	1	1	ANN=A	synonymous_variant	LOW	CIA_00020	c.168G>A	p.Arg56Arg	hypothetical_protein
acUKH-supercont1.1	22190	G	A	1	1	1	1	1	1	1	ANN=A	synonymous_variant	LOW	CIA_00020	c.354G>A	p.Leu118Leu	hypothetical_protein
acUKH-supercont1.1	22424	A	T	1	1	1	1	1	1	1	ANN=T	synonymous_variant	LOW	CIA_00020	c.588A>T	p.Ala196Ala	hypothetical_protein
acUKH-supercont1.2	278445	CCGCGCGCGCGC	CCGCGCGCGC	1	1	1	1	1	1	1	ANN=CCGCGCGCGC	frameshift_variant	HIGH	CIA_05290	c.245_246delGC	p.Arg82fs	Phosphate_ABC_transporter,_permease_protein_PstA_(TC_3.A.1.7.1)
acUKH-supercont1.1	22595	T	C	1	1	1	1	1	1	1	ANN=C	synonymous_variant	LOW	CIA_00020	c.759T>C	p.Arg253Arg	hypothetical_protein
acUKH-supercont1.1	22728	T	C	1	1	1	1	1	1	1	ANN=C	synonymous_variant	LOW	CIA_00020	c.892T>C	p.Leu298Leu	hypothetical_protein
acUKH-supercont1.1	320740	GAC	GC	1	1	1	1	1	1	1	ANN=GC	frameshift_variant	HIGH	CIA_00294	c.83delA	p.Asp28fs	AmpD, 1,6-anhydro-N-acetylmuramyl-L-alanine_amidase
acUKH-supercont1.1	22841	T	C	1	1	1	1	1	1	1	ANN=C	synonymous_variant	LOW	CIA_00020	c.1005T>C	p.Ser335Ser	hypothetical_protein
acUKH-supercont1.2	334393	C	T	1	1	1	1	1	1	1	ANN=T	start_lost	HIGH	CIA_05346	c.3G>A	p.Met1?	Cardiolipin_synthase_(EC_2.7.8.-)_phosphatidylethanolamine-utilizing,_bacterial_type_ClsC
acUKH-supercont1.1	23520	T	C	1	1	1	1	1	1	1	ANN=C	synonymous_variant	LOW	CIA_00021	c.384T>C	p.Tyr128Tyr	Carbonic_anhydrase,_beta_class_(EC_4.2.1.1)
acUKH-supercont1.1	23559	G	A	1	1	1	1	1	1	1	ANN=A	synonymous_variant	LOW	CIA_00021	c.423G>A	p.Glu141Glu	Carbonic_anhydrase,_beta_class_(EC_4.2.1.1)
acUKH-supercont1.1	23580	C	T	1	1	1	1	1	1	1	ANN=T	synonymous_variant	LOW	CIA_00021	c.444C>T	p.Cys148Cys	Carbonic_anhydrase,_beta_class_(EC_4.2.1.1)
acUKH-supercont1.1	23802	CCCTACGC	TCCCACGA	1	1	1	1	1	1	1	ANN=TCCCACGA	intergenic_region	MODIFIER	CIA_00021-CIA_00022	n.23802_23809delCCCTACGCinsTCCCACGA		Carbonic_anhydrase,_beta_class_(EC_4.2.1.1)
acUKH-supercont1.1	23877	G	A	1	1	1	1	1	1	1	ANN=A	synonymous_variant	LOW	CIA_00022	c.2206C>T	p.Leu736Leu	Aerobactin_siderophore_receptor_IutA_/_Rhizobactin_1021_siderophore_outer_membrane_receptor_/_Schizokinen_siderophore_outer_membrane_receptor
acUKH-supercont1.1	24166	T	C	1	1	1	1	1	1	1	ANN=C	synonymous_variant	LOW	CIA_00022	c.1917A>G	p.Pro639Pro	Aerobactin_siderophore_receptor_IutA_/_Rhizobactin_1021_siderophore_outer_membrane_receptor_/_Schizokinen_siderophore_outer_membrane_receptor
acUKH-supercont1.1	372157	T	G	1	1	1	1	1	1	1	ANN=G	stop_lost&splice_region_variant	HIGH	CIA_00334	c.287A>C	p.Ter96Serext*?	Aspartyl-tRNA(Asn)_amidotransferase_subunit_C_(EC_6.3.5.6)_@_Glutamyl-tRNA(Gln)_amidotransferase_subunit_C_(EC_6.3.5.7)
acUKH-supercont1.1	24484	TAG	CAA	1	1	1	1	1	1	1	ANN=CAA	synonymous_variant	LOW	CIA_00022	c.1597_1599delCTAinsTTG	p.534	Aerobactin_siderophore_receptor_IutA_/_Rhizobactin_1021_siderophore_outer_membrane_receptor_/_Schizokinen_siderophore_outer_membrane_receptor
acUKH-supercont1.1	24550	G	A	1	1	1	1	1	1	1	ANN=A	synonymous_variant	LOW	CIA_00022	c.1533C>T	p.Asp511Asp	Aerobactin_siderophore_receptor_IutA_/_Rhizobactin_1021_siderophore_outer_membrane_receptor_/_Schizokinen_siderophore_outer_membrane_receptor
acUKH-supercont1.1	25018	A	G	1	1	1	1	1	1	1	ANN=G	synonymous_variant	LOW	CIA_00022	c.1065T>C	p.Thr355Thr	Aerobactin_siderophore_receptor_IutA_/_Rhizobactin_1021_siderophore_outer_membrane_receptor_/_Schizokinen_siderophore_outer_membrane_receptor
acUKH-supercont1.1	25048	A	G	1	1	1	1	1	1	1	ANN=G	synonymous_variant	LOW	CIA_00022	c.1035T>C	p.Thr345Thr	Aerobactin_siderophore_receptor_IutA_/_Rhizobactin_1021_siderophore_outer_membrane_receptor_/_Schizokinen_siderophore_outer_membrane_receptor
acUKH-supercont1.1	25063	T	C	1	1	1	1	1	1	1	ANN=C	synonymous_variant	LOW	CIA_00022	c.1020A>G	p.Ala340Ala	Aerobactin_siderophore_receptor_IutA_/_Rhizobactin_1021_siderophore_outer_membrane_receptor_/_Schizokinen_siderophore_outer_membrane_receptor
acUKH-supercont1.1	25069	A	G	1	1	1	1	1	1	1	ANN=G	synonymous_variant	LOW	CIA_00022	c.1014T>C	p.Ser338Ser	Aerobactin_siderophore_receptor_IutA_/_Rhizobactin_1021_siderophore_outer_membrane_receptor_/_Schizokinen_siderophore_outer_membrane_receptor
acUKH-supercont1.1	25168	A	G	1	1	1	1	1	1	1	ANN=G	synonymous_variant	LOW	CIA_00022	c.915T>C	p.His305His	Aerobactin_siderophore_receptor_IutA_/_Rhizobactin_1021_siderophore_outer_membrane_receptor_/_Schizokinen_siderophore_outer_membrane_receptor
acUKH-supercont1.1	25201	T	C	1	1	1	1	1	1	1	ANN=C	synonymous_variant	LOW	CIA_00022	c.882A>G	p.Glu294Glu	Aerobactin_siderophore_receptor_IutA_/_Rhizobactin_1021_siderophore_outer_membrane_receptor_/_Schizokinen_siderophore_outer_membrane_receptor
acUKH-supercont1.1	25255	A	G	1	1	1	1	1	1	1	ANN=G	synonymous_variant	LOW	CIA_00022	c.828T>C	p.Arg276Arg	Aerobactin_siderophore_receptor_IutA_/_Rhizobactin_1021_siderophore_outer_membrane_receptor_/_Schizokinen_siderophore_outer_membrane_receptor
acUKH-supercont1.1	25264	G	A	1	1	1	1	1	1	1	ANN=A	synonymous_variant	LOW	CIA_00022	c.819C>T	p.Asp273Asp	Aerobactin_siderophore_receptor_IutA_/_Rhizobactin_1021_siderophore_outer_membrane_receptor_/_Schizokinen_siderophore_outer_membrane_receptor
acUKH-supercont1.1	25279	G	A	1	1	1	1	1	1	1	ANN=A	synonymous_variant	LOW	CIA_00022	c.804C>T	p.Leu268Leu	Aerobactin_siderophore_receptor_IutA_/_Rhizobactin_1021_siderophore_outer_membrane_receptor_/_Schizokinen_siderophore_outer_membrane_receptor
acUKH-supercont1.1	25402	T	C	1	1	1	1	1	1	1	ANN=C	synonymous_variant	LOW	CIA_00022	c.681A>G	p.Leu227Leu	Aerobactin_siderophore_receptor_IutA_/_Rhizobactin_1021_siderophore_outer_membrane_receptor_/_Schizokinen_siderophore_outer_membrane_receptor
acUKH-supercont1.2	372884	AGGGGGGC	AGGGGGGGC	1	1	1	1	1	1	1	ANN=AGGGGGGGC	frameshift_variant	HIGH	CIA_05381	c.308dupG	p.Glu104fs	Frataxin_homolog_CyaY,_facilitates_Fe-S_cluster_assembly,_interacts_with_IscS
acUKH-supercont1.1	25540	A	G	1	1	1	1	1	1	1	ANN=G	synonymous_variant	LOW	CIA_00022	c.543T>C	p.His181His	Aerobactin_siderophore_receptor_IutA_/_Rhizobactin_1021_siderophore_outer_membrane_receptor_/_Schizokinen_siderophore_outer_membrane_receptor
acUKH-supercont1.1	25585	A	G	1	1	1	1	1	1	1	ANN=G	synonymous_variant	LOW	CIA_00022	c.498T>C	p.Asn166Asn	Aerobactin_siderophore_receptor_IutA_/_Rhizobactin_1021_siderophore_outer_membrane_receptor_/_Schizokinen_siderophore_outer_membrane_receptor
acUKH-supercont1.1	25741	C	T	1	1	1	1	1	1	1	ANN=T	synonymous_variant	LOW	CIA_00022	c.342G>A	p.Ser114Ser	Aerobactin_siderophore_receptor_IutA_/_Rhizobactin_1021_siderophore_outer_membrane_receptor_/_Schizokinen_siderophore_outer_membrane_receptor
acUKH-supercont1.1	25777	C	T	1	1	1	1	1	1	1	ANN=T	synonymous_variant	LOW	CIA_00022	c.306G>A	p.Val102Val	Aerobactin_siderophore_receptor_IutA_/_Rhizobactin_1021_siderophore_outer_membrane_receptor_/_Schizokinen_siderophore_outer_membrane_receptor
acUKH-supercont1.1	25801	C	G	1	1	1	1	1	1	1	ANN=G	synonymous_variant	LOW	CIA_00022	c.282G>C	p.Gly94Gly	Aerobactin_siderophore_receptor_IutA_/_Rhizobactin_1021_siderophore_outer_membrane_receptor_/_Schizokinen_siderophore_outer_membrane_receptor
acUKH-supercont1.2	397456	TGGGGGGGC	TGGGGGGGGC	0	0	0	1	1	0	0	ANN=TGGGGGGGGC	frameshift_variant	HIGH	CIA_05402	c.41dupG	p.Val15fs	PA14_57880, ABC transporter….AlgQ, Alginate_regulatory_protein_AlgQ,_positive_transcriptional_regulator_of_AlgD
acUKH-supercont1.2	407001	C	T	1	1	1	1	1	1	1	ANN=T	stop_gained	HIGH	CIA_05411	c.850C>T	p.Gln284*	High-affinity_Fe2+/Pb2+_permease
acUKH-supercont1.1	26091	G	T	1	1	1	1	1	1	1	ANN=T	intergenic_region	MODIFIER	CIA_00022-CIA_00023	n.26091G>T		Aerobactin_siderophore_receptor_IutA_/_Rhizobactin_1021_siderophore_outer_membrane_receptor_/_Schizokinen_siderophore_outer_membrane_receptor
acUKH-supercont1.1	26185	T	A	1	1	1	1	1	1	1	ANN=A	intergenic_region	MODIFIER	CIA_00022-CIA_00023	n.26185T>A		Aerobactin_siderophore_receptor_IutA_/_Rhizobactin_1021_siderophore_outer_membrane_receptor_/_Schizokinen_siderophore_outer_membrane_receptor
acUKH-supercont1.1	26247	C	T	1	1	1	1	1	1	1	ANN=T	intergenic_region	MODIFIER	CIA_00022-CIA_00023	n.26247C>T		Aerobactin_siderophore_receptor_IutA_/_Rhizobactin_1021_siderophore_outer_membrane_receptor_/_Schizokinen_siderophore_outer_membrane_receptor
acUKH-supercont1.1	26267	C	T	1	1	1	1	1	1	1	ANN=T	intergenic_region	MODIFIER	CIA_00022-CIA_00023	n.26267C>T		Aerobactin_siderophore_receptor_IutA_/_Rhizobactin_1021_siderophore_outer_membrane_receptor_/_Schizokinen_siderophore_outer_membrane_receptor
acUKH-supercont1.1	26280	GCACCTAA	ACATCTGT	1	1	1	1	1	1	1	ANN=ACATCTGT	intergenic_region	MODIFIER	CIA_00022-CIA_00023	n.26280_26287delGCACCTAAinsACATCTGT		Aerobactin_siderophore_receptor_IutA_/_Rhizobactin_1021_siderophore_outer_membrane_receptor_/_Schizokinen_siderophore_outer_membrane_receptor
acUKH-supercont1.1	26371	A	G	1	1	1	1	1	1	1	ANN=G	intergenic_region	MODIFIER	CIA_00022-CIA_00023	n.26371A>G		Aerobactin_siderophore_receptor_IutA_/_Rhizobactin_1021_siderophore_outer_membrane_receptor_/_Schizokinen_siderophore_outer_membrane_receptor
acUKH-supercont1.1	26383	G	A	1	1	1	1	1	1	1	ANN=A	intergenic_region	MODIFIER	CIA_00022-CIA_00023	n.26383G>A		Aerobactin_siderophore_receptor_IutA_/_Rhizobactin_1021_siderophore_outer_membrane_receptor_/_Schizokinen_siderophore_outer_membrane_receptor
acUKH-supercont1.1	26529	C	G	1	1	1	1	1	1	1	ANN=G	intergenic_region	MODIFIER	CIA_00022-CIA_00023	n.26529C>G		Aerobactin_siderophore_receptor_IutA_/_Rhizobactin_1021_siderophore_outer_membrane_receptor_/_Schizokinen_siderophore_outer_membrane_receptor
acUKH-supercont1.1	26543	T	C	1	1	1	1	1	1	1	ANN=C	intergenic_region	MODIFIER	CIA_00022-CIA_00023	n.26543T>C		Aerobactin_siderophore_receptor_IutA_/_Rhizobactin_1021_siderophore_outer_membrane_receptor_/_Schizokinen_siderophore_outer_membrane_receptor
acUKH-supercont1.1	452604	CGC	CGGC	1	1	1	1	1	1	1	ANN=CGGC	frameshift_variant	HIGH	CIA_00415	c.212dupG	p.Tyr72fs	ArgJ, arginin biosynthesis, Glutamate_N-acetyltransferase_(EC_2.3.1.35)_@_N-acetylglutamate_synthase_(EC_2.3.1.1)
acUKH-supercont1.1	26811	C	T	1	1	1	1	1	1	1	ANN=T	synonymous_variant	LOW	CIA_00023	c.111C>T	p.Ser37Ser	Antitoxin_HigA
acUKH-supercont1.1	26931	C	T	1	1	1	1	1	1	1	ANN=T	synonymous_variant	LOW	CIA_00023	c.231C>T	p.Tyr77Tyr	Antitoxin_HigA
acUKH-supercont1.2	460220	TAGC	CAGT	1	1	1	1	1	1	1	ANN=CAGT	stop_lost&splice_region_variant	HIGH	CIA_05458	c.160_*1delTAGCinsCAGT	p.Ter54Glnext*?
acUKH-supercont1.1	27008	G	A	1	1	1	1	1	1	1	ANN=A	intergenic_region	MODIFIER	CIA_00023-CIA_00024	n.27008G>A		Antitoxin_HigA
acUKH-supercont1.1	27049	C	T	1	1	1	1	1	1	1	ANN=T	intergenic_region	MODIFIER	CIA_00023-CIA_00024	n.27049C>T		Antitoxin_HigA
acUKH-supercont1.1	27071	AGGGGGC	AGGGGGGC	1	1	1	1	1	1	1	ANN=AGGGGGGC	intergenic_region	MODIFIER	CIA_00023-CIA_00024	n.27076_27077insG		Antitoxin_HigA
acUKH-supercont1.1	27281	C	G	1	1	1	1	1	1	1	ANN=G	intergenic_region	MODIFIER	CIA_00024-CIA_00025	n.27281C>G		tRNA-Met-CAT
acUKH-supercont1.1	27362	A	G	1	1	1	1	1	1	1	ANN=G	intergenic_region	MODIFIER	CIA_00024-CIA_00025	n.27362A>G		tRNA-Met-CAT
acUKH-supercont1.1	27456	G	A	1	1	1	1	1	1	1	ANN=A	synonymous_variant	LOW	CIA_00025	c.1056C>T	p.Tyr352Tyr	GTP-binding_and_nucleic_acid-binding_protein_YchF
acUKH-supercont1.1	27480	CTTG	TTTA	1	1	1	1	1	1	1	ANN=TTTA	synonymous_variant	LOW	CIA_00025	c.1029_1032delCAAGinsTAAA	p.345	GTP-binding_and_nucleic_acid-binding_protein_YchF
acUKH-supercont1.1	27801	C	A	1	1	1	1	1	1	1	ANN=A	synonymous_variant	LOW	CIA_00025	c.711G>T	p.Pro237Pro	GTP-binding_and_nucleic_acid-binding_protein_YchF
acUKH-supercont1.1	27840	C	T	1	1	1	1	1	1	1	ANN=T	synonymous_variant	LOW	CIA_00025	c.672G>A	p.Val224Val	GTP-binding_and_nucleic_acid-binding_protein_YchF
acUKH-supercont1.1	28158	G	A	1	1	1	1	1	1	1	ANN=A	synonymous_variant	LOW	CIA_00025	c.354C>T	p.Ser118Ser	GTP-binding_and_nucleic_acid-binding_protein_YchF
acUKH-supercont1.1	28311	G	T	1	1	1	1	1	1	1	ANN=T	synonymous_variant	LOW	CIA_00025	c.201C>A	p.Thr67Thr	GTP-binding_and_nucleic_acid-binding_protein_YchF
acUKH-supercont1.1	28317	C	G	1	1	1	1	1	1	1	ANN=G	synonymous_variant	LOW	CIA_00025	c.195G>C	p.Pro65Pro	GTP-binding_and_nucleic_acid-binding_protein_YchF
acUKH-supercont1.1	28678	G	A	1	1	1	1	1	1	1	ANN=A	synonymous_variant	LOW	CIA_00026	c.459C>T	p.Gly153Gly	Peptidyl-tRNA_hydrolase_(EC_3.1.1.29)
acUKH-supercont1.1	28777	A	G	1	1	1	1	1	1	1	ANN=G	synonymous_variant	LOW	CIA_00026	c.360T>C	p.Asp120Asp	Peptidyl-tRNA_hydrolase_(EC_3.1.1.29)
acUKH-supercont1.1	28909	C	T	1	1	1	1	1	1	1	ANN=T	synonymous_variant	LOW	CIA_00026	c.228G>A	p.Val76Val	Peptidyl-tRNA_hydrolase_(EC_3.1.1.29)
acUKH-supercont1.1	28933	A	G	1	1	1	1	1	1	1	ANN=G	synonymous_variant	LOW	CIA_00026	c.204T>C	p.Tyr68Tyr	Peptidyl-tRNA_hydrolase_(EC_3.1.1.29)
acUKH-supercont1.1	28939	A	G	1	1	1	1	1	1	1	ANN=G	synonymous_variant	LOW	CIA_00026	c.198T>C	p.Thr66Thr	Peptidyl-tRNA_hydrolase_(EC_3.1.1.29)
acUKH-supercont1.2	484704	CCGGCGG	ACTGCG	1	1	1	1	1	1	1	ANN=ACTGCG	frameshift_variant&missense_variant	HIGH	CIA_05483	c.872_878delCCGCCGGinsCGCAGT	p.Ala292fs	LysR-family_transcriptional_regulator_PA5179
acUKH-supercont1.1	30149	T	G	1	1	1	1	1	1	1	ANN=G	synonymous_variant	LOW	CIA_00028	c.702A>C	p.Ala234Ala	Ribose-phosphate_pyrophosphokinase_(EC_2.7.6.1)
acUKH-supercont1.1	30269	A	G	1	1	1	1	1	1	1	ANN=G	synonymous_variant	LOW	CIA_00028	c.582T>C	p.Arg194Arg	Ribose-phosphate_pyrophosphokinase_(EC_2.7.6.1)
acUKH-supercont1.1	30452	A	G	1	1	1	1	1	1	1	ANN=G	synonymous_variant	LOW	CIA_00028	c.399T>C	p.Asp133Asp	Ribose-phosphate_pyrophosphokinase_(EC_2.7.6.1)
acUKH-supercont1.2	503915	CCGG	CCGCGG	1	1	1	1	1	1	1	ANN=CCGCGG	frameshift_variant	HIGH	CIA_05499	c.389_390insCG	p.Gly131fs	Glucose-1-phosphate_thymidylyltransferase_(EC_2.7.7.24)
acUKH-supercont1.2	535301	GTTTTTTTTTC	GTTTTTTTTC	0	1	1	1	1	1	1	ANN=GTTTTTTTTC	frameshift_variant	HIGH	CIA_05533	c.424delA	p.Lys144fs	PA14_56140, PA4321…not annotated as Murein_hydrolase_activator_EnvC
acUKH-supercont1.1	546587	ACCCCCCCG	ACCCCCCCCG,ACCCCCCCCCG	1	1	1	1	2	2	1	ANN=ACCCCCCCCG	frameshift_variant	HIGH	CIA_00509	c.42_43insG	p.Val17fs	Glycosyltransferase hypothetical
acUKH-supercont1.1	609166	TGGGGGGC	TGGGGGGGC	1	1	1	1	1	1	1	ANN=TGGGGGGGC	frameshift_variant	HIGH	CIA_00546	c.473_474insC	p.Arg161fs	RecA/RadA_recombinase
acUKH-supercont1.1	31806	T	G	1	1	1	1	1	1	1	ANN=G	synonymous_variant	LOW	CIA_00030	c.60A>C	p.Leu20Leu	4-diphosphocytidyl-2-C-methyl-D-erythritol_kinase_(EC_2.7.1.148)
acUKH-supercont1.1	31936	C	T	1	1	1	1	1	1	1	ANN=T	synonymous_variant	LOW	CIA_00031	c.549G>A	p.Lys183Lys	Outer_membrane_lipoprotein_component_of_lipoprotein_transport_system_LolB
acUKH-supercont1.1	32013	A	G	1	1	1	1	1	1	1	ANN=G	synonymous_variant	LOW	CIA_00031	c.472T>C	p.Leu158Leu	Outer_membrane_lipoprotein_component_of_lipoprotein_transport_system_LolB
acUKH-supercont1.1	32026	A	G	1	1	1	1	1	1	1	ANN=G	synonymous_variant	LOW	CIA_00031	c.459T>C	p.Ser153Ser	Outer_membrane_lipoprotein_component_of_lipoprotein_transport_system_LolB
acUKH-supercont1.1	32137	G	T	1	1	1	1	1	1	1	ANN=T	synonymous_variant	LOW	CIA_00031	c.348C>A	p.Ala116Ala	Outer_membrane_lipoprotein_component_of_lipoprotein_transport_system_LolB
acUKH-supercont1.1	32170	C	A	1	1	1	1	1	1	1	ANN=A	synonymous_variant	LOW	CIA_00031	c.315G>T	p.Gly105Gly	Outer_membrane_lipoprotein_component_of_lipoprotein_transport_system_LolB
acUKH-supercont1.1	32359	T	C	1	1	1	1	1	1	1	ANN=C	synonymous_variant	LOW	CIA_00031	c.126A>G	p.Gln42Gln	Outer_membrane_lipoprotein_component_of_lipoprotein_transport_system_LolB
acUKH-supercont1.1	627830	GA	GCA	1	1	1	1	1	1	1	ANN=GCA	frameshift_variant	HIGH	CIA_00564	c.1990_1991insC	p.Asp664fs	Filamentous_haemagglutinin_family_outer_membrane_protein_associated_with_VreARI_signalling_system
acUKH-supercont1.1	32687	C	G	1	1	1	1	1	1	1	ANN=G	synonymous_variant	LOW	CIA_00032	c.1530G>C	p.Ala510Ala	FIG140336:_TPR_domain_protein
acUKH-supercont1.1	32783	C	G	1	1	1	1	1	1	1	ANN=G	synonymous_variant	LOW	CIA_00032	c.1434G>C	p.Ala478Ala	FIG140336:_TPR_domain_protein
acUKH-supercont1.1	32906	A	G	1	1	1	1	1	1	1	ANN=G	synonymous_variant	LOW	CIA_00032	c.1311T>C	p.Arg437Arg	FIG140336:_TPR_domain_protein
acUKH-supercont1.1	627833	AGC	AC	1	1	1	1	1	1	1	ANN=AC	frameshift_variant	HIGH	CIA_00564	c.1994delG	p.Ser665fs	Filamentous_haemagglutinin_family_outer_membrane_protein_associated_with_VreARI_signalling_system
acUKH-supercont1.1	33197	G	A	1	1	1	1	1	1	1	ANN=A	synonymous_variant	LOW	CIA_00032	c.1020C>T	p.Arg340Arg	FIG140336:_TPR_domain_protein
acUKH-supercont1.1	33404	A	G	1	1	1	1	1	1	1	ANN=G	synonymous_variant	LOW	CIA_00032	c.813T>C	p.Asp271Asp	FIG140336:_TPR_domain_protein
acUKH-supercont1.1	33536	G	C	1	1	1	1	1	1	1	ANN=C	synonymous_variant	LOW	CIA_00032	c.681C>G	p.Ser227Ser	FIG140336:_TPR_domain_protein
acUKH-supercont1.1	33551	C	G	1	1	1	1	1	1	1	ANN=G	synonymous_variant	LOW	CIA_00032	c.666G>C	p.Pro222Pro	FIG140336:_TPR_domain_protein
acUKH-supercont1.1	33557	G	C	1	1	1	1	1	1	1	ANN=C	synonymous_variant	LOW	CIA_00032	c.660C>G	p.Val220Val	FIG140336:_TPR_domain_protein
acUKH-supercont1.1	655445	T	C	1	1	1	1	1	1	1	ANN=C	stop_lost&splice_region_variant	HIGH	CIA_00581	c.533A>G	p.Ter178Trpext*?	Chloramphenicol_O-acetyltransferase_(EC_2.3.1.28)_=>_CatB_family
acUKH-supercont1.1	33782	A	G	1	1	1	1	1	1	1	ANN=G	synonymous_variant	LOW	CIA_00032	c.435T>C	p.Val145Val	FIG140336:_TPR_domain_protein
acUKH-supercont1.1	33959	T	C	1	1	1	1	1	1	1	ANN=C	synonymous_variant	LOW	CIA_00032	c.258A>G	p.Gly86Gly	FIG140336:_TPR_domain_protein
acUKH-supercont1.1	34632	T	C	1	1	1	1	1	1	1	ANN=C	synonymous_variant	LOW	CIA_00033	c.228T>C	p.Arg76Arg	Glutamyl-tRNA_reductase_(EC_1.2.1.70)
acUKH-supercont1.1	34638	C	T	1	1	1	1	1	1	1	ANN=T	synonymous_variant	LOW	CIA_00033	c.234C>T	p.Thr78Thr	Glutamyl-tRNA_reductase_(EC_1.2.1.70)
acUKH-supercont1.1	34659	C	T	1	1	1	1	1	1	1	ANN=T	synonymous_variant	LOW	CIA_00033	c.255C>T	p.Cys85Cys	Glutamyl-tRNA_reductase_(EC_1.2.1.70)
acUKH-supercont1.1	34812	A	C	1	1	1	1	1	1	1	ANN=C	synonymous_variant	LOW	CIA_00033	c.408A>C	p.Leu136Leu	Glutamyl-tRNA_reductase_(EC_1.2.1.70)
acUKH-supercont1.1	35076	C	T	1	1	1	1	1	1	1	ANN=T	synonymous_variant	LOW	CIA_00033	c.672C>T	p.Phe224Phe	Glutamyl-tRNA_reductase_(EC_1.2.1.70)
acUKH-supercont1.1	35151	T	C	1	1	1	1	1	1	1	ANN=C	synonymous_variant	LOW	CIA_00033	c.747T>C	p.Ala249Ala	Glutamyl-tRNA_reductase_(EC_1.2.1.70)
acUKH-supercont1.1	35418	T	C	1	1	1	1	1	1	1	ANN=C	synonymous_variant	LOW	CIA_00033	c.1014T>C	p.Ala338Ala	Glutamyl-tRNA_reductase_(EC_1.2.1.70)
acUKH-supercont1.1	35472	AGAA	GGAG	1	1	1	1	1	1	1	ANN=GGAG	synonymous_variant	LOW	CIA_00033	c.1068_1071delAGAAinsGGAG	p.358	Glutamyl-tRNA_reductase_(EC_1.2.1.70)
acUKH-supercont1.2	657126	T	G	1	1	1	1	1	1	1	ANN=G	start_lost	HIGH	CIA_05638	c.1T>G	p.Leu1?	LysR_family_transcriptional_regulator_YnfL
acUKH-supercont1.1	35536	T	C	1	1	1	1	1	1	1	ANN=C	synonymous_variant	LOW	CIA_00033	c.1132T>C	p.Leu378Leu	Glutamyl-tRNA_reductase_(EC_1.2.1.70)
acUKH-supercont1.1	35882	C	T	1	1	1	1	1	1	1	ANN=T	synonymous_variant	LOW	CIA_00034	c.192C>T	p.Gly64Gly	Peptide_chain_release_factor_1
acUKH-supercont1.1	659451	G	T	1	1	1	1	1	1	1	ANN=T	stop_gained	HIGH	CIA_00587	c.258C>A	p.Cys86*	UPF0386_protein_YjhX
acUKH-supercont1.1	36209	TTAT	CTAC	1	1	1	1	1	1	1	ANN=CTAC	synonymous_variant	LOW	CIA_00034	c.519_522delTTATinsCTAC	p.175	Peptide_chain_release_factor_1
acUKH-supercont1.1	36302	T	C	1	1	1	1	1	1	1	ANN=C	synonymous_variant	LOW	CIA_00034	c.612T>C	p.Thr204Thr	Peptide_chain_release_factor_1
acUKH-supercont1.1	660638	TGGGGGGGC	TGGGGGGC	0	0	0	1	0	0	0	ANN=TGGGGGGC	frameshift_variant	HIGH	CIA_00589	c.19delG	p.Ala7fs	PA14_55100, hypothetical_protein
acUKH-supercont1.1	36969	A	G	1	1	1	1	1	1	1	ANN=G	synonymous_variant	LOW	CIA_00035	c.195A>G	p.Glu65Glu	Peptide_chain_release_factor_N(5)-glutamine_methyltransferase_(EC_2.1.1.297)
acUKH-supercont1.1	36984	C	A	1	1	1	1	1	1	1	ANN=A	synonymous_variant	LOW	CIA_00035	c.210C>A	p.Ile70Ile	Peptide_chain_release_factor_N(5)-glutamine_methyltransferase_(EC_2.1.1.297)
acUKH-supercont1.1	37035	A	C	1	1	1	1	1	1	1	ANN=C	synonymous_variant	LOW	CIA_00035	c.261A>C	p.Thr87Thr	Peptide_chain_release_factor_N(5)-glutamine_methyltransferase_(EC_2.1.1.297)
acUKH-supercont1.1	37107	G	C	1	1	1	1	1	1	1	ANN=C	synonymous_variant	LOW	CIA_00035	c.333G>C	p.Thr111Thr	Peptide_chain_release_factor_N(5)-glutamine_methyltransferase_(EC_2.1.1.297)
acUKH-supercont1.1	37161	G	A	1	1	1	1	1	1	1	ANN=A	synonymous_variant	LOW	CIA_00035	c.387G>A	p.Glu129Glu	Peptide_chain_release_factor_N(5)-glutamine_methyltransferase_(EC_2.1.1.297)
acUKH-supercont1.1	37176	A	G	1	1	1	1	1	1	1	ANN=G	synonymous_variant	LOW	CIA_00035	c.402A>G	p.Thr134Thr	Peptide_chain_release_factor_N(5)-glutamine_methyltransferase_(EC_2.1.1.297)
acUKH-supercont1.1	37194	T	C	1	1	1	1	1	1	1	ANN=C	synonymous_variant	LOW	CIA_00035	c.420T>C	p.Arg140Arg	Peptide_chain_release_factor_N(5)-glutamine_methyltransferase_(EC_2.1.1.297)
acUKH-supercont1.1	37284	C	T	1	1	1	1	1	1	1	ANN=T	synonymous_variant	LOW	CIA_00035	c.510C>T	p.Ala170Ala	Peptide_chain_release_factor_N(5)-glutamine_methyltransferase_(EC_2.1.1.297)
acUKH-supercont1.1	37296	G	A	1	1	1	1	1	1	1	ANN=A	synonymous_variant	LOW	CIA_00035	c.522G>A	p.Arg174Arg	Peptide_chain_release_factor_N(5)-glutamine_methyltransferase_(EC_2.1.1.297)
acUKH-supercont1.1	37329	C	T	1	1	1	1	1	1	1	ANN=T	synonymous_variant	LOW	CIA_00035	c.555C>T	p.Tyr185Tyr	Peptide_chain_release_factor_N(5)-glutamine_methyltransferase_(EC_2.1.1.297)
acUKH-supercont1.1	37344	C	T	1	1	1	1	1	1	1	ANN=T	synonymous_variant	LOW	CIA_00035	c.570C>T	p.Asp190Asp	Peptide_chain_release_factor_N(5)-glutamine_methyltransferase_(EC_2.1.1.297)
acUKH-supercont1.1	37419	C	T	1	1	1	1	1	1	1	ANN=T	synonymous_variant	LOW	CIA_00035	c.645C>T	p.Asp215Asp	Peptide_chain_release_factor_N(5)-glutamine_methyltransferase_(EC_2.1.1.297)
acUKH-supercont1.2	687519	T	C	1	1	1	1	1	1	1	ANN=C	stop_lost&splice_region_variant	HIGH	CIA_05656	c.1063T>C	p.Ter355Argext*?	PA14_54920, non-ribosomal peptidase !!!, Lipopolysaccharide_core_heptosyltransferase_I ????
acUKH-supercont1.1	37471	C	T	1	1	1	1	1	1	1	ANN=T	synonymous_variant	LOW	CIA_00035	c.697C>T	p.Leu233Leu	Peptide_chain_release_factor_N(5)-glutamine_methyltransferase_(EC_2.1.1.297)
acUKH-supercont1.1	37506	G	T	1	1	1	1	1	1	1	ANN=T	synonymous_variant	LOW	CIA_00035	c.732G>T	p.Ala244Ala	Peptide_chain_release_factor_N(5)-glutamine_methyltransferase_(EC_2.1.1.297)
acUKH-supercont1.1	37584	A	T	1	1	1	1	1	1	1	ANN=T	synonymous_variant	LOW	CIA_00035	c.810A>T	p.Thr270Thr	Peptide_chain_release_factor_N(5)-glutamine_methyltransferase_(EC_2.1.1.297)
acUKH-supercont1.1	708394	AGT	AGGT	1	1	1	1	1	1	1	ANN=AGGT	frameshift_variant	HIGH	CIA_00628	c.142_143insC	p.Leu49fs	Potassium_channel_protein
acUKH-supercont1.1	715459	C	T	1	1	1	1	1	1	1	ANN=T	stop_gained	HIGH	CIA_00635	c.58C>T	p.Arg20*	uncharacterized_protein_with_VanW-like_domain
acUKH-supercont1.1	730657	AGGGGGC	AGGGGC	1	1	1	1	1	1	1	ANN=AGGGGC	frameshift_variant	HIGH	CIA_00650	c.430delG	p.Ala144fs	Sigma_factor_RpoE_negative_regulatory_protein_RseA
acUKH-supercont1.1	37880	A	G	1	1	1	1	1	1	1	ANN=G	synonymous_variant	LOW	CIA_00036	c.282A>G	p.Ala94Ala	Molybdopterin-synthase_adenylyltransferase_(EC_2.7.7.80)
acUKH-supercont1.2	735546	GTAGGCCGCGCCGCG	CTAGGCCGCG	1	1	1	1	1	1	1	ANN=CTAGGCCGCG	stop_lost&splice_region_variant&stop_retained_variant&intron_variant	HIGH	CIA_05695	c.1881_*11delGTAGGCCGCGCCGCGinsCTAGGCCGCG	p.Val627_Ter628delins???	Phosphomethylpyrimidine_synthase_ThiC_(EC_4.1.99.17)
acUKH-supercont1.1	38036	G	C	1	1	1	1	1	1	1	ANN=C	synonymous_variant	LOW	CIA_00036	c.438G>C	p.Pro146Pro	Molybdopterin-synthase_adenylyltransferase_(EC_2.7.7.80)
acUKH-supercont1.1	38045	T	C	1	1	1	1	1	1	1	ANN=C	synonymous_variant	LOW	CIA_00036	c.447T>C	p.Ser149Ser	Molybdopterin-synthase_adenylyltransferase_(EC_2.7.7.80)
acUKH-supercont1.1	38063	T	C	1	1	1	1	1	1	1	ANN=C	synonymous_variant	LOW	CIA_00036	c.465T>C	p.Leu155Leu	Molybdopterin-synthase_adenylyltransferase_(EC_2.7.7.80)
acUKH-supercont1.2	741740	G	A	1	1	1	1	1	1	1	ANN=A	stop_gained	HIGH	CIA_05702	c.452G>A	p.Trp151*	hypothetical_protein
acUKH-supercont1.1	804972	T	A	1	1	1	1	1	1	1	ANN=A	stop_gained	HIGH	CIA_00718	c.23T>A	p.Leu8*
acUKH-supercont1.1	38336	C	T	1	1	1	1	1	1	1	ANN=T	synonymous_variant	LOW	CIA_00036	c.738C>T	p.Cys246Cys	Molybdopterin-synthase_adenylyltransferase_(EC_2.7.7.80)
acUKH-supercont1.2	819409	TGTGGGTGG	TG	1	1	1	1	1	1	1	ANN=TG	frameshift_variant	HIGH	CIA_05770	c.769_775delTGGGTGG	p.Trp257fs	benzoate_MFS_transporter_BenK
acUKH-supercont1.1	38421	T	C	1	1	1	1	1	1	1	ANN=C	synonymous_variant	LOW	CIA_00037	c.75T>C	p.Arg25Arg	Glutamate_racemase_(EC_5.1.1.3)
acUKH-supercont1.1	38586	A	T	1	1	1	1	1	1	1	ANN=T	synonymous_variant	LOW	CIA_00037	c.240A>T	p.Ala80Ala	Glutamate_racemase_(EC_5.1.1.3)
acUKH-supercont1.2	844586	CAG	CAA,CAAG	2	1	1	1	1	1	1	ANN=CAAG	frameshift_variant	HIGH	CIA_05795	c.511_512insT	p.Pro172fs	hypothetical_protein
acUKH-supercont1.1	38646	G	T	1	1	1	1	1	1	1	ANN=T	synonymous_variant	LOW	CIA_00037	c.300G>T	p.Pro100Pro	Glutamate_racemase_(EC_5.1.1.3)
acUKH-supercont1.1	38697	C	G	1	1	1	1	1	1	1	ANN=G	synonymous_variant	LOW	CIA_00037	c.351C>G	p.Leu117Leu	Glutamate_racemase_(EC_5.1.1.3)
acUKH-supercont1.1	38760	T	C	1	1	1	1	1	1	1	ANN=C	synonymous_variant	LOW	CIA_00037	c.414T>C	p.Asp138Asp	Glutamate_racemase_(EC_5.1.1.3)
acUKH-supercont1.1	38784	T	C	1	1	1	1	1	1	1	ANN=C	synonymous_variant	LOW	CIA_00037	c.438T>C	p.Cys146Cys	Glutamate_racemase_(EC_5.1.1.3)
acUKH-supercont1.1	38862	A	G	1	1	1	1	1	1	1	ANN=G	synonymous_variant	LOW	CIA_00037	c.516A>G	p.Ala172Ala	Glutamate_racemase_(EC_5.1.1.3)
acUKH-supercont1.1	39163	A	T	1	1	1	1	1	1	1	ANN=T	intergenic_region	MODIFIER	CIA_00037-CIA_00038	n.39163A>T		Glutamate_racemase_(EC_5.1.1.3)
acUKH-supercont1.1	39334	C	G	1	1	1	1	1	1	1	ANN=G	synonymous_variant	LOW	CIA_00038	c.57C>G	p.Ala19Ala	Lipid_A_3-O-deacylase
acUKH-supercont1.1	39763	T	C	1	1	1	1	1	1	1	ANN=C	synonymous_variant	LOW	CIA_00038	c.486T>C	p.Ile162Ile	Lipid_A_3-O-deacylase
acUKH-supercont1.1	39809	T	G	1	1	1	1	1	1	1	ANN=G	intergenic_region	MODIFIER	CIA_00038-CIA_00039	n.39809T>G		Lipid_A_3-O-deacylase
acUKH-supercont1.1	39858	A	G	1	1	1	1	1	1	1	ANN=G	intergenic_region	MODIFIER	CIA_00038-CIA_00039	n.39858A>G		Lipid_A_3-O-deacylase
acUKH-supercont1.1	40168	G	C	1	1	1	1	1	1	1	ANN=C	synonymous_variant	LOW	CIA_00039	c.1188C>G	p.Ala396Ala	Deoxyribodipyrimidine_photolyase_(EC_4.1.99.3)
acUKH-supercont1.1	40204	A	G	1	1	1	1	1	1	1	ANN=G	synonymous_variant	LOW	CIA_00039	c.1152T>C	p.Gly384Gly	Deoxyribodipyrimidine_photolyase_(EC_4.1.99.3)
acUKH-supercont1.1	40225	G	A	1	1	1	1	1	1	1	ANN=A	synonymous_variant	LOW	CIA_00039	c.1131C>T	p.Gly377Gly	Deoxyribodipyrimidine_photolyase_(EC_4.1.99.3)
acUKH-supercont1.1	40360	TGCA	CGCG	1	1	1	1	1	1	1	ANN=CGCG	synonymous_variant	LOW	CIA_00039	c.993_996delTGCAinsCGCG	p.333	Deoxyribodipyrimidine_photolyase_(EC_4.1.99.3)
acUKH-supercont1.1	40468	G	A	1	1	1	1	1	1	1	ANN=A	synonymous_variant	LOW	CIA_00039	c.888C>T	p.Ser296Ser	Deoxyribodipyrimidine_photolyase_(EC_4.1.99.3)
acUKH-supercont1.1	40477	T	G	1	1	1	1	1	1	1	ANN=G	synonymous_variant	LOW	CIA_00039	c.879A>C	p.Pro293Pro	Deoxyribodipyrimidine_photolyase_(EC_4.1.99.3)
acUKH-supercont1.1	845575	AGGGGGGC	AGGGGGGGC	0	0	0	0	1	1	1	ANN=AGGGGGGGC	frameshift_variant	HIGH	CIA_00755	c.533dupG	p.Ile179fs	Sensory_box/GGDEF_family_protein, in PA14 frameshifted !!!!
acUKH-supercont1.1	40696	G	A	1	1	1	1	1	1	1	ANN=A	synonymous_variant	LOW	CIA_00039	c.660C>T	p.His220His	Deoxyribodipyrimidine_photolyase_(EC_4.1.99.3)
acUKH-supercont1.2	848572	CG	CAG	.	0	1	0	0	1	0	ANN=CAG	frameshift_variant	HIGH	CIA_05799	c.342_343insT	p.Glu115fs	PA14_53110, hypothetical_protein, zinc-binding alcohol dehydrogenase family protein
acUKH-supercont1.1	40834	T	C	1	1	1	1	1	1	1	ANN=C	synonymous_variant	LOW	CIA_00039	c.522A>G	p.Gln174Gln	Deoxyribodipyrimidine_photolyase_(EC_4.1.99.3)
acUKH-supercont1.1	41002	G	A	1	1	1	1	1	1	1	ANN=A	synonymous_variant	LOW	CIA_00039	c.354C>T	p.Arg118Arg	Deoxyribodipyrimidine_photolyase_(EC_4.1.99.3)
acUKH-supercont1.2	877131	GCCCCCCCA	GCCCCCCCCA	0	1	1	1	1	1	1	ANN=GCCCCCCCCA	frameshift_variant	HIGH	CIA_05826	c.994_995insG	p.Gly335fs	AotJ, periplasmic arginine-onithine bd protein, Cytochrome_c-type_biogenesis_protein_DsbD,_protein-disulfide_reductase_(EC_1.8.1.8)
acUKH-supercont1.1	41086	C	T	1	1	1	1	1	1	1	ANN=T	synonymous_variant	LOW	CIA_00039	c.270G>A	p.Glu90Glu	Deoxyribodipyrimidine_photolyase_(EC_4.1.99.3)
acUKH-supercont1.1	41092	G	A	1	1	1	1	1	1	1	ANN=A	synonymous_variant	LOW	CIA_00039	c.264C>T	p.Cys88Cys	Deoxyribodipyrimidine_photolyase_(EC_4.1.99.3)
acUKH-supercont1.1	41269	G	A	1	1	1	1	1	1	1	ANN=A	synonymous_variant	LOW	CIA_00039	c.87C>T	p.Ala29Ala	Deoxyribodipyrimidine_photolyase_(EC_4.1.99.3)
acUKH-supercont1.1	41284	T	C	1	1	1	1	1	1	1	ANN=C	synonymous_variant	LOW	CIA_00039	c.72A>G	p.Gly24Gly	Deoxyribodipyrimidine_photolyase_(EC_4.1.99.3)
acUKH-supercont1.1	899948	CCTT	TCT	1	1	1	1	1	1	1	ANN=TCT	frameshift_variant&missense_variant	HIGH	CIA_00810	c.475_478delAAGGinsAGA	p.Lys159fs	hypothetical_protein
acUKH-supercont1.1	41450	G	A	1	1	1	1	1	1	1	ANN=A	synonymous_variant	LOW	CIA_00040	c.817C>T	p.Leu273Leu	Transcriptional_regulator,_MerR_family,_associated_with_photolyase
acUKH-supercont1.1	41511	A	C	1	1	1	1	1	1	1	ANN=C	synonymous_variant	LOW	CIA_00040	c.756T>G	p.Val252Val	Transcriptional_regulator,_MerR_family,_associated_with_photolyase
acUKH-supercont1.1	41544	G	A	1	1	1	1	1	1	1	ANN=A	synonymous_variant	LOW	CIA_00040	c.723C>T	p.Asn241Asn	Transcriptional_regulator,_MerR_family,_associated_with_photolyase
acUKH-supercont1.1	41751	C	T	1	1	1	1	1	1	1	ANN=T	synonymous_variant	LOW	CIA_00040	c.516G>A	p.Gln172Gln	Transcriptional_regulator,_MerR_family,_associated_with_photolyase
acUKH-supercont1.1	41829	T	C	1	1	1	1	1	1	1	ANN=C	synonymous_variant	LOW	CIA_00040	c.438A>G	p.Gln146Gln	Transcriptional_regulator,_MerR_family,_associated_with_photolyase
acUKH-supercont1.1	41973	T	C	1	1	1	1	1	1	1	ANN=C	synonymous_variant	LOW	CIA_00040	c.294A>G	p.Gln98Gln	Transcriptional_regulator,_MerR_family,_associated_with_photolyase
acUKH-supercont1.1	42132	A	C	1	1	1	1	1	1	1	ANN=C	synonymous_variant	LOW	CIA_00040	c.135T>G	p.Gly45Gly	Transcriptional_regulator,_MerR_family,_associated_with_photolyase
acUKH-supercont1.1	42165	G	A	1	1	1	1	1	1	1	ANN=A	synonymous_variant	LOW	CIA_00040	c.102C>T	p.Tyr34Tyr	Transcriptional_regulator,_MerR_family,_associated_with_photolyase
acUKH-supercont1.1	921038	CGGGGGGGC	CGGGGGGGGC	1	1	1	1	1	0	1	ANN=CGGGGGGGGC	frameshift_variant	HIGH	CIA_00828	c.395dupG	p.Ala133fs	PirR, Two-component_transcriptional_response_regulator,_LuxR_family
acUKH-supercont1.1	42432	A	G	1	1	1	1	1	1	1	ANN=G	synonymous_variant	LOW	CIA_00041	c.804T>C	p.Arg268Arg	COG1683:_Uncharacterized_conserved_protein_/_FIG143828:_Hypothetical_protein_YbgA
acUKH-supercont1.2	927187	TGGGGGC	TGGGGC	1	1	1	1	1	1	1	ANN=TGGGGC	frameshift_variant	HIGH	CIA_05870	c.685delG	p.Ala229fs	Aminotransferase,_class_III
acUKH-supercont1.1	42492	T	C	1	1	1	1	1	1	1	ANN=C	synonymous_variant	LOW	CIA_00041	c.744A>G	p.Leu248Leu	COG1683:_Uncharacterized_conserved_protein_/_FIG143828:_Hypothetical_protein_YbgA
acUKH-supercont1.1	42533	G	A	1	1	1	1	1	1	1	ANN=A	synonymous_variant	LOW	CIA_00041	c.703C>T	p.Leu235Leu	COG1683:_Uncharacterized_conserved_protein_/_FIG143828:_Hypothetical_protein_YbgA
acUKH-supercont1.1	42558	ACGC	GCGA	1	1	1	1	1	1	1	ANN=GCGA	synonymous_variant	LOW	CIA_00041	c.675_678delGCGTinsTCGC	p.227	COG1683:_Uncharacterized_conserved_protein_/_FIG143828:_Hypothetical_protein_YbgA
acUKH-supercont1.1	42585	A	G	1	1	1	1	1	1	1	ANN=G	synonymous_variant	LOW	CIA_00041	c.651T>C	p.His217His	COG1683:_Uncharacterized_conserved_protein_/_FIG143828:_Hypothetical_protein_YbgA
acUKH-supercont1.1	42615	A	G	1	1	1	1	1	1	1	ANN=G	synonymous_variant	LOW	CIA_00041	c.621T>C	p.Ser207Ser	COG1683:_Uncharacterized_conserved_protein_/_FIG143828:_Hypothetical_protein_YbgA
acUKH-supercont1.1	42639	C	G	1	1	1	1	1	1	1	ANN=G	synonymous_variant	LOW	CIA_00041	c.597G>C	p.Ala199Ala	COG1683:_Uncharacterized_conserved_protein_/_FIG143828:_Hypothetical_protein_YbgA
acUKH-supercont1.2	942422	GCG	GG	1	1	1	1	1	1	1	ANN=GG	frameshift_variant	HIGH	CIA_05891	c.388delG	p.Ala130fs	ribonuclease, 3-hydroxyacyl-CoA_dehydrogenase_(EC_1.1.1.35),_FabG4 ????
acUKH-supercont1.1	949701	CGG	CG	1	1	1	1	1	1	1	ANN=CG	frameshift_variant	HIGH	CIA_00859	c.348delC	p.Arg117fs	OprD, Outer_membrane_low_permeability_porin,_OprD_family_=>_OccD1/OprD_basic_amino_acids,_carbapenem_uptake
acUKH-supercont1.1	42873	AGGG	TGGA	1	1	1	1	1	1	1	ANN=TGGA	synonymous_variant	LOW	CIA_00041	c.360_363delCCCTinsTCCA	p.122	COG1683:_Uncharacterized_conserved_protein_/_FIG143828:_Hypothetical_protein_YbgA
acUKH-supercont1.1	977915	CGGTAG	TGGG	1	1	1	1	1	1	1	ANN=TGGG	frameshift_variant&synonymous_variant	HIGH	CIA_00890	c.364_369delCTACCGinsCCCA	p.Leu122fs	Phosphohydrolase_(MutT/nudix_family_protein)
acUKH-supercont1.1	42912	A	G	1	1	1	1	1	1	1	ANN=G	synonymous_variant	LOW	CIA_00041	c.324T>C	p.Arg108Arg	COG1683:_Uncharacterized_conserved_protein_/_FIG143828:_Hypothetical_protein_YbgA
acUKH-supercont1.1	42962	G	T	1	1	1	1	1	1	1	ANN=T	synonymous_variant	LOW	CIA_00041	c.274C>A	p.Arg92Arg	COG1683:_Uncharacterized_conserved_protein_/_FIG143828:_Hypothetical_protein_YbgA
acUKH-supercont1.1	43104	T	C	1	1	1	1	1	1	1	ANN=C	synonymous_variant	LOW	CIA_00041	c.132A>G	p.Glu44Glu	COG1683:_Uncharacterized_conserved_protein_/_FIG143828:_Hypothetical_protein_YbgA
acUKH-supercont1.1	1020609	GAC	GC,GGC	2	1	1	1	1	1	1	ANN=GC	frameshift_variant	HIGH	CIA_00930	c.1047delA	p.Arg350fs	Aldehyde_dehydrogenase_B_(EC_1.2.1.22)
acUKH-supercont1.2	1040298	AGGG	AGGGGG,AGGGG	2	1	1	1	1	1	1	ANN=AGGGG	frameshift_variant	HIGH	CIA_05983	c.186_187insC	p.Ser64fs	no CDS !!!, Periplasmic_protein_TonB,_links_inner_and_outer_membranes ???
acUKH-supercont1.1	43508	A	G	1	1	1	1	1	1	1	ANN=G	synonymous_variant	LOW	CIA_00042	c.864T>C	p.Gly288Gly	Renalase_(EC_1.6.3.5),_oxidases_1,2-dihydro-_and_1,6-dihydro-_beta-NAD(P)H_isomers_back_to_NAD(P)
acUKH-supercont1.1	43514	T	C	1	1	1	1	1	1	1	ANN=C	synonymous_variant	LOW	CIA_00042	c.858A>G	p.Gln286Gln	Renalase_(EC_1.6.3.5),_oxidases_1,2-dihydro-_and_1,6-dihydro-_beta-NAD(P)H_isomers_back_to_NAD(P)
acUKH-supercont1.1	43520	A	G	1	1	1	1	1	1	1	ANN=G	synonymous_variant	LOW	CIA_00042	c.852T>C	p.Ala284Ala	Renalase_(EC_1.6.3.5),_oxidases_1,2-dihydro-_and_1,6-dihydro-_beta-NAD(P)H_isomers_back_to_NAD(P)
acUKH-supercont1.1	43577	C	T	1	1	1	1	1	1	1	ANN=T	synonymous_variant	LOW	CIA_00042	c.795G>A	p.Val265Val	Renalase_(EC_1.6.3.5),_oxidases_1,2-dihydro-_and_1,6-dihydro-_beta-NAD(P)H_isomers_back_to_NAD(P)
acUKH-supercont1.1	1128024	GCCCCCA	GCCCCCCA	1	1	1	1	1	1	1	ANN=GCCCCCCA	frameshift_variant&start_lost	HIGH	CIA_01035	c.-1_1insC	p.Met1fs	Fosfomycin_resistance_protein_FosA				pvdM mutant is PvD deficient (Lamont and Martin Microbiol 2003)
acUKH-supercont1.1	1173965	TCTAC	CCTGC,CCTGT	1	1	1	1	2	1	1	ANN=CCTGT	stop_gained	HIGH	CIA_01072	c.597_601delTCTACinsCCTGT	p.Gln201*	lyase,_putative
acUKH-supercont1.1	44493	T	C	1	1	1	1	1	1	1	ANN=C	intergenic_region	MODIFIER	CIA_00042-CIA_00043	n.44493T>C		Renalase_(EC_1.6.3.5),_oxidases_1,2-dihydro-_and_1,6-dihydro-_beta-NAD(P)H_isomers_back_to_NAD(P)
acUKH-supercont1.1	44682	T	C	1	1	1	1	1	1	1	ANN=C	intergenic_region	MODIFIER	CIA_00042-CIA_00043	n.44682T>C		Renalase_(EC_1.6.3.5),_oxidases_1,2-dihydro-_and_1,6-dihydro-_beta-NAD(P)H_isomers_back_to_NAD(P)
acUKH-supercont1.1	44696	C	T	1	1	1	1	1	1	1	ANN=T	intergenic_region	MODIFIER	CIA_00042-CIA_00043	n.44696C>T		Renalase_(EC_1.6.3.5),_oxidases_1,2-dihydro-_and_1,6-dihydro-_beta-NAD(P)H_isomers_back_to_NAD(P)
acUKH-supercont1.1	44823	T	G	1	1	1	1	1	1	1	ANN=G	synonymous_variant	LOW	CIA_00043	c.39T>G	p.Gly13Gly	Cell_division_inhibitor_Slr1223_(YfcH_in_EC),_contains_epimerase/dehydratase_and_DUF1731_domains
acUKH-supercont1.1	44856	A	G	1	1	1	1	1	1	1	ANN=G	synonymous_variant	LOW	CIA_00043	c.72A>G	p.Gly24Gly	Cell_division_inhibitor_Slr1223_(YfcH_in_EC),_contains_epimerase/dehydratase_and_DUF1731_domains
acUKH-supercont1.1	45012	C	T	1	1	1	1	1	1	1	ANN=T	synonymous_variant	LOW	CIA_00043	c.228C>T	p.Ser76Ser	Cell_division_inhibitor_Slr1223_(YfcH_in_EC),_contains_epimerase/dehydratase_and_DUF1731_domains
acUKH-supercont1.1	1301074	CGG	CG	1	1	1	1	1	1	1	ANN=CG	frameshift_variant	HIGH	CIA_01193	c.13delG	p.Ala5fs	no CDS !!!, Transport-related_membrane_protein
acUKH-supercont1.1	45087	T	C	1	1	1	1	1	1	1	ANN=C	synonymous_variant	LOW	CIA_00043	c.303T>C	p.Arg101Arg	Cell_division_inhibitor_Slr1223_(YfcH_in_EC),_contains_epimerase/dehydratase_and_DUF1731_domains
acUKH-supercont1.1	45195	T	C	1	1	1	1	1	1	1	ANN=C	synonymous_variant	LOW	CIA_00043	c.411T>C	p.Ala137Ala	Cell_division_inhibitor_Slr1223_(YfcH_in_EC),_contains_epimerase/dehydratase_and_DUF1731_domains
acUKH-supercont1.1	45210	A	C	1	1	1	1	1	1	1	ANN=C	synonymous_variant	LOW	CIA_00043	c.426A>C	p.Leu142Leu	Cell_division_inhibitor_Slr1223_(YfcH_in_EC),_contains_epimerase/dehydratase_and_DUF1731_domains
acUKH-supercont1.1	45546	A	C	1	1	1	1	1	1	1	ANN=C	synonymous_variant	LOW	CIA_00043	c.762A>C	p.Val254Val	Cell_division_inhibitor_Slr1223_(YfcH_in_EC),_contains_epimerase/dehydratase_and_DUF1731_domains
acUKH-supercont1.1	45588	T	C	1	1	1	1	1	1	1	ANN=C	synonymous_variant	LOW	CIA_00043	c.804T>C	p.Gly268Gly	Cell_division_inhibitor_Slr1223_(YfcH_in_EC),_contains_epimerase/dehydratase_and_DUF1731_domains
acUKH-supercont1.1	45609	G	A	1	1	1	1	1	1	1	ANN=A	synonymous_variant	LOW	CIA_00043	c.825G>A	p.Gln275Gln	Cell_division_inhibitor_Slr1223_(YfcH_in_EC),_contains_epimerase/dehydratase_and_DUF1731_domains
acUKH-supercont1.1	45621	T	C	1	1	1	1	1	1	1	ANN=C	synonymous_variant	LOW	CIA_00043	c.837T>C	p.Asp279Asp	Cell_division_inhibitor_Slr1223_(YfcH_in_EC),_contains_epimerase/dehydratase_and_DUF1731_domains
acUKH-supercont1.1	1492080	CGGGGGGA	CGGGGGGGA	1	1	1	1	1	1	1	ANN=CGGGGGGGA	frameshift_variant	HIGH	CIA_01368	c.1211dupG	p.Gly405fs	Beta-propeller_domains_of_methanol_dehydrogenase_type
acUKH-supercont1.1	1681807	AGGGGGGC	AGGGGGGGC	0	1	1	1	1	1	1	ANN=AGGGGGGGC	frameshift_variant	HIGH	CIA_01545	c.181_182insC	p.Leu63fs	cyanate, Uncharacterized_MFS-type_transporter, next to GntR
acUKH-supercont1.1	46076	A	G	1	1	1	1	1	1	1	ANN=G	synonymous_variant	LOW	CIA_00044	c.378A>G	p.Pro126Pro	Ferrochelatase,_protoheme_ferro-lyase_(EC_4.99.1.1)
acUKH-supercont1.1	46112	A	G	1	1	1	1	1	1	1	ANN=G	synonymous_variant	LOW	CIA_00044	c.414A>G	p.Gln138Gln	Ferrochelatase,_protoheme_ferro-lyase_(EC_4.99.1.1)
acUKH-supercont1.1	1827996	GACG	GG	1	1	1	1	1	1	1	ANN=GG	frameshift_variant	HIGH	CIA_01690	c.910_911delAC	p.Thr304fs	hypothetical protein, FIG00973752:_TolA-like_membrane_protein
acUKH-supercont1.1	1978653	GTC	GTTC	1	1	1	1	1	1	1	ANN=GTTC	frameshift_variant&splice_region_variant	HIGH	CIA_01819	c.554_555insA		hypothetical_protein
acUKH-supercont1.1	46520	T	C	1	1	1	1	1	1	1	ANN=C	synonymous_variant	LOW	CIA_00044	c.822T>C	p.Arg274Arg	Ferrochelatase,_protoheme_ferro-lyase_(EC_4.99.1.1)
acUKH-supercont1.1	46547	C	T	1	1	1	1	1	1	1	ANN=T	synonymous_variant	LOW	CIA_00044	c.849C>T	p.Cys283Cys	Ferrochelatase,_protoheme_ferro-lyase_(EC_4.99.1.1)
acUKH-supercont1.1	46559	C	T	1	1	1	1	1	1	1	ANN=T	synonymous_variant	LOW	CIA_00044	c.861C>T	p.Val287Val	Ferrochelatase,_protoheme_ferro-lyase_(EC_4.99.1.1)
acUKH-supercont1.1	46577	T	C	1	1	1	1	1	1	1	ANN=C	synonymous_variant	LOW	CIA_00044	c.879T>C	p.Thr293Thr	Ferrochelatase,_protoheme_ferro-lyase_(EC_4.99.1.1)
acUKH-supercont1.1	46619	C	T	1	1	1	1	1	1	1	ANN=T	synonymous_variant	LOW	CIA_00044	c.921C>T	p.Ser307Ser	Ferrochelatase,_protoheme_ferro-lyase_(EC_4.99.1.1)
acUKH-supercont1.1	2072793	AGTGGATA	AGTGGATGTGGATA	1	1	1	1	1	1	1	ANN=AGTGGATGTGGATA	start_lost&conservative_inframe_insertion	HIGH	CIA_01897	c.-1_1insGTGGAT		Cold_shock_protein_of_CSP_family_/_DUF1294_domain
acUKH-supercont1.1	46839	C	T	1	1	1	1	1	1	1	ANN=T	intergenic_region	MODIFIER	CIA_00044-CIA_00045	n.46839C>T		Ferrochelatase,_protoheme_ferro-lyase_(EC_4.99.1.1)
acUKH-supercont1.1	47132	T	C	1	1	1	1	1	1	1	ANN=C	synonymous_variant	LOW	CIA_00045	c.132T>C	p.Arg44Arg	Uncharacterized_MFS-type_transporter
acUKH-supercont1.1	47249	T	C	1	1	1	1	1	1	1	ANN=C	synonymous_variant	LOW	CIA_00045	c.249T>C	p.Gly83Gly	Uncharacterized_MFS-type_transporter
acUKH-supercont1.1	47525	C	T	1	1	1	1	1	1	1	ANN=T	synonymous_variant	LOW	CIA_00045	c.525C>T	p.His175His	Uncharacterized_MFS-type_transporter
acUKH-supercont1.1	47615	G	T	1	1	1	1	1	1	1	ANN=T	synonymous_variant	LOW	CIA_00045	c.615G>T	p.Ala205Ala	Uncharacterized_MFS-type_transporter
acUKH-supercont1.1	47630	T	C	1	1	1	1	1	1	1	ANN=C	synonymous_variant	LOW	CIA_00045	c.630T>C	p.Ala210Ala	Uncharacterized_MFS-type_transporter
acUKH-supercont1.1	48245	TGGC	CGGT	1	1	1	1	1	1	1	ANN=CGGT	synonymous_variant	LOW	CIA_00045	c.1245_1248delTGGCinsCGGT	p.417	Uncharacterized_MFS-type_transporter
acUKH-supercont1.1	48436	T	G	1	1	1	1	1	1	1	ANN=G	synonymous_variant	LOW	CIA_00046	c.888A>C	p.Ala296Ala	Sigma-fimbriae_tip_adhesin
acUKH-supercont1.1	48475	T	G	1	1	1	1	1	1	1	ANN=G	synonymous_variant	LOW	CIA_00046	c.849A>C	p.Ala283Ala	Sigma-fimbriae_tip_adhesin
acUKH-supercont1.1	48529	G	T	1	1	1	1	1	1	1	ANN=T	synonymous_variant	LOW	CIA_00046	c.795C>A	p.Gly265Gly	Sigma-fimbriae_tip_adhesin
acUKH-supercont1.1	49024	G	A	1	1	1	1	1	1	1	ANN=A	synonymous_variant	LOW	CIA_00046	c.300C>T	p.Ser100Ser	Sigma-fimbriae_tip_adhesin
acUKH-supercont1.1	49054	A	G	1	1	1	1	1	1	1	ANN=G	synonymous_variant	LOW	CIA_00046	c.270T>C	p.Asn90Asn	Sigma-fimbriae_tip_adhesin
acUKH-supercont1.1	49183	T	G	1	1	1	1	1	1	1	ANN=G	synonymous_variant	LOW	CIA_00046	c.141A>C	p.Ala47Ala	Sigma-fimbriae_tip_adhesin
acUKH-supercont1.1	49338	G	C	1	1	1	1	1	1	1	ANN=C	synonymous_variant	LOW	CIA_00047	c.2355C>G	p.Pro785Pro	Sigma-fimbriae_usher_protein
acUKH-supercont1.1	2108611	T	C	1	1	1	1	1	1	1	ANN=C	stop_lost&splice_region_variant	HIGH	CIA_01930	c.1783T>C	p.Ter595Argext*?	Putative_two-component_sensor
acUKH-supercont1.1	49533	A	G	1	1	1	1	1	1	1	ANN=G	synonymous_variant	LOW	CIA_00047	c.2160T>C	p.Gly720Gly	Sigma-fimbriae_usher_protein
acUKH-supercont1.1	49587	C	T	1	1	1	1	1	1	1	ANN=T	synonymous_variant	LOW	CIA_00047	c.2106G>A	p.Val702Val	Sigma-fimbriae_usher_protein
acUKH-supercont1.1	49842	G	A	1	1	1	1	1	1	1	ANN=A	synonymous_variant	LOW	CIA_00047	c.1851C>T	p.Asn617Asn	Sigma-fimbriae_usher_protein
acUKH-supercont1.1	50022	A	G	1	1	1	1	1	1	1	ANN=G	synonymous_variant	LOW	CIA_00047	c.1671T>C	p.Gly557Gly	Sigma-fimbriae_usher_protein
acUKH-supercont1.1	50037	C	T	1	1	1	1	1	1	1	ANN=T	synonymous_variant	LOW	CIA_00047	c.1656G>A	p.Thr552Thr	Sigma-fimbriae_usher_protein
acUKH-supercont1.1	50199	A	G	1	1	1	1	1	1	1	ANN=G	synonymous_variant	LOW	CIA_00047	c.1494T>C	p.Arg498Arg	Sigma-fimbriae_usher_protein
acUKH-supercont1.1	50220	GTAA	ATAG	1	1	1	1	1	1	1	ANN=ATAG	synonymous_variant	LOW	CIA_00047	c.1470_1473delTTACinsCTAT	p.492	Sigma-fimbriae_usher_protein
acUKH-supercont1.1	2121259	A	C	1	1	1	1	1	1	1	ANN=C	stop_lost&splice_region_variant	HIGH	CIA_01943	c.1429T>G	p.Ter477Gluext*?	HbcR, PA_38570, Transcriptional_regulator
acUKH-supercont1.1	2158745	GCCCCCA	GCCCCCCA	1	1	1	1	1	1	1	ANN=GCCCCCCA	frameshift_variant	HIGH	CIA_01978	c.82_83insG	p.Leu30fs	hypothetical_protein
acUKH-supercont1.1	50382	A	G	1	1	1	1	1	1	1	ANN=G	synonymous_variant	LOW	CIA_00047	c.1311T>C	p.Gly437Gly	Sigma-fimbriae_usher_protein
acUKH-supercont1.1	50631	A	G	1	1	1	1	1	1	1	ANN=G	synonymous_variant	LOW	CIA_00047	c.1062T>C	p.Asn354Asn	Sigma-fimbriae_usher_protein
acUKH-supercont1.1	50676	A	G	1	1	1	1	1	1	1	ANN=G	synonymous_variant	LOW	CIA_00047	c.1017T>C	p.Arg339Arg	Sigma-fimbriae_usher_protein
acUKH-supercont1.1	50811	A	G	1	1	1	1	1	1	1	ANN=G	synonymous_variant	LOW	CIA_00047	c.882T>C	p.Tyr294Tyr	Sigma-fimbriae_usher_protein
acUKH-supercont1.1	50844	C	T	1	1	1	1	1	1	1	ANN=T	synonymous_variant	LOW	CIA_00047	c.849G>A	p.Gln283Gln	Sigma-fimbriae_usher_protein
acUKH-supercont1.1	51087	A	G	1	1	1	1	1	1	1	ANN=G	synonymous_variant	LOW	CIA_00047	c.606T>C	p.Tyr202Tyr	Sigma-fimbriae_usher_protein
acUKH-supercont1.1	51180	A	G	1	1	1	1	1	1	1	ANN=G	synonymous_variant	LOW	CIA_00047	c.513T>C	p.Arg171Arg	Sigma-fimbriae_usher_protein
acUKH-supercont1.1	51210	T	C	1	1	1	1	1	1	1	ANN=C	synonymous_variant	LOW	CIA_00047	c.483A>G	p.Thr161Thr	Sigma-fimbriae_usher_protein
acUKH-supercont1.1	2237853	GT	GTCTCT	1	1	1	1	1	1	1	ANN=GTCTCT	frameshift_variant	HIGH	CIA_02038	c.229_230insAGAG	p.Asp77fs	no ORF
acUKH-supercont1.1	2238016	AT	AGT	1	1	1	1	1	1	1	ANN=AGT	frameshift_variant	HIGH	CIA_02038	c.67_68insC	p.Ile23fs	no ORF
acUKH-supercont1.1	51666	G	A	1	1	1	1	1	1	1	ANN=A	synonymous_variant	LOW	CIA_00047	c.27C>T	p.Ser9Ser	Sigma-fimbriae_usher_protein
acUKH-supercont1.1	51715	G	C	1	1	1	1	1	1	1	ANN=C	synonymous_variant	LOW	CIA_00048	c.783C>G	p.Gly261Gly	Sigma-fimbriae_chaperone_protein
acUKH-supercont1.1	2240320	TGGGGGGT	TGGGGGGGT	1	1	1	1	1	1	1	ANN=TGGGGGGGT	frameshift_variant	HIGH	CIA_02040	c.1732dupG	p.Val578fs	Thiamine_pyrophosphate-requiring_protein_PA2108
acUKH-supercont1.1	2307850	T	C	1	1	1	1	1	1	1	ANN=C	start_lost	HIGH	CIA_02101	c.1A>G	p.Met1?	Malto-oligosyltrehalose_trehalohydrolase_(EC_3.2.1.141)
acUKH-supercont1.1	2324907	CTAGCT	TTAGT	1	1	1	1	1	1	1	ANN=TTAGT	frameshift_variant&stop_lost&stop_retained_variant&splice_region_variant	HIGH	CIA_02122	c.1240_1245delAGCTAGinsACTAA	p.Ser414fs	Adenylate_cyclase_ExoY_(EC_4.6.1.1)
acUKH-supercont1.1	51892	C	G	1	1	1	1	1	1	1	ANN=G	synonymous_variant	LOW	CIA_00048	c.606G>C	p.Leu202Leu	Sigma-fimbriae_chaperone_protein
acUKH-supercont1.1	52012	GCGG	ACGC	1	1	1	1	1	1	1	ANN=ACGC	synonymous_variant	LOW	CIA_00048	c.483_486delCCGCinsGCGT	p.163	Sigma-fimbriae_chaperone_protein
acUKH-supercont1.1	52054	C	T	1	1	1	1	1	1	1	ANN=T	synonymous_variant	LOW	CIA_00048	c.444G>A	p.Val148Val	Sigma-fimbriae_chaperone_protein
acUKH-supercont1.1	2325031	GAA	GAAA	1	1	1	1	1	1	1	ANN=GAAA	frameshift_variant	HIGH	CIA_02122	c.1118dupT	p.Ser374fs	Adenylate_cyclase_ExoY_(EC_4.6.1.1)
acUKH-supercont1.1	52147	A	G	1	1	1	1	1	1	1	ANN=G	synonymous_variant	LOW	CIA_00048	c.351T>C	p.Tyr117Tyr	Sigma-fimbriae_chaperone_protein
acUKH-supercont1.1	52201	TTGT	CTGC	1	1	1	1	1	1	1	ANN=CTGC	synonymous_variant	LOW	CIA_00048	c.294_297delACAAinsGCAG	p.100	Sigma-fimbriae_chaperone_protein
acUKH-supercont1.1	2336593	AGGGGGGC	AGGGGGC	1	1	1	1	1	1	1	ANN=AGGGGGC	frameshift_variant	HIGH	CIA_02133	c.110delC	p.Leu39fs	ABC_transporter,_permease_protein_(cluster_3,_basic_aa/glutamine/opines)
acUKH-supercont1.1	52363	T	C	1	1	1	1	1	1	1	ANN=C	synonymous_variant	LOW	CIA_00048	c.135A>G	p.Gln45Gln	Sigma-fimbriae_chaperone_protein
acUKH-supercont1.1	52417	T	C	1	1	1	1	1	1	1	ANN=C	synonymous_variant	LOW	CIA_00048	c.81A>G	p.Gln27Gln	Sigma-fimbriae_chaperone_protein
acUKH-supercont1.1	2445038	A	G	1	1	1	1	1	1	1	ANN=G	start_lost	HIGH	CIA_02226	c.1A>G	p.Met1?	Phosphoenolpyruvate_carboxykinase_[ATP]_(EC_4.1.1.49)
acUKH-supercont1.1	2461162	GCCCCCCA	GCCCCCCCA	1	1	1	1	1	1	1	ANN=GCCCCCCCA	frameshift_variant	HIGH	CIA_02240	c.314_315insG	p.Ala108fs	ChiC, Chitinase_(EC_3.2.1.14); PA14_34870
acUKH-supercont1.1	2523902	GCC	GC	0	0	0	0	1	1	1	ANN=GC	frameshift_variant	HIGH	CIA_02291	c.501delG	p.Ala168fs	MsuC, Acyl-CoA_dehydrogenase;_probable_dibenzothiophene_desulfurization_enzyme
acUKH-supercont1.1	2571270	CCTGCC	TCTGCC,TCTGCCC	1	2	1	2	2	2	1	ANN=TCTGCCC	frameshift_variant&synonymous_variant	HIGH	CIA_02330	c.963_966delCCTGinsTCTGC	p.Pro323fs	PvdM, Putative_dipeptidase,_pyoverdin_biosynthesis
acUKH-supercont1.1	52543	G	A	1	1	1	1	1	1	1	ANN=A	synonymous_variant	LOW	CIA_00049	c.516C>T	p.Asp172Asp	Sigma-fimbriae_uncharacterized_subunit
acUKH-supercont1.1	52648	C	T	1	1	1	1	1	1	1	ANN=T	synonymous_variant	LOW	CIA_00049	c.411G>A	p.Ala137Ala	Sigma-fimbriae_uncharacterized_subunit
acUKH-supercont1.1	52714	A	G	1	1	1	1	1	1	1	ANN=G	synonymous_variant	LOW	CIA_00049	c.345T>C	p.Gly115Gly	Sigma-fimbriae_uncharacterized_subunit
acUKH-supercont1.1	2856544	AC	ATGCCC	1	1	1	1	1	1	1	ANN=ATGCCC	frameshift_variant	HIGH	CIA_02528	c.281_282insTGCC	p.Gly95fs	UPF0380_proteins_YafZ_and_homologs
acUKH-supercont1.1	2856547	GGCG	AGG	1	1	1	1	1	1	1	ANN=AGG	frameshift_variant&missense_variant	HIGH	CIA_02528	c.284_286delGGCinsAG	p.Gly95fs	UPF0380_proteins_YafZ_and_homologs
acUKH-supercont1.1	2862569	GT	GGCT	1	1	1	1	1	1	1	ANN=GGCT	frameshift_variant	HIGH	CIA_02534	c.351_352insGC	p.Ser118fs	hypothetical_protein
acUKH-supercont1.1	2862573	CATT	CT	1	1	1	1	1	1	1	ANN=CT	frameshift_variant	HIGH	CIA_02534	c.356_357delAT	p.His119fs	hypothetical_protein
acUKH-supercont1.1	53064	G	A	1	1	1	1	1	1	1	ANN=A	synonymous_variant	LOW	CIA_00050	c.528C>T	p.Ser176Ser	Sigma-fimbriae_uncharacterized_paralogous_subunit
acUKH-supercont1.1	2883602	GC	GTAC	1	1	1	.	1	1	1	ANN=GTAC	frameshift_variant	HIGH	CIA_02555	c.5_6insTA	p.Gly3fs	Conjugative_transfer_protein_TrbD
acUKH-supercont1.1	53772	T	C	1	1	1	1	1	1	1	ANN=C	synonymous_variant	LOW	CIA_00051	c.399A>G	p.Gln133Gln	Sigma-fimbriae_uncharacterized_paralogous_subunit
acUKH-supercont1.1	54191	T	C	1	1	1	1	1	1	1	ANN=C	intergenic_region	MODIFIER	CIA_00051-CIA_00052	n.54191T>C		Sigma-fimbriae_uncharacterized_paralogous_subunit
acUKH-supercont1.1	54270	A	C	1	1	1	1	1	1	1	ANN=C	intergenic_region	MODIFIER	CIA_00051-CIA_00052	n.54270A>C		Sigma-fimbriae_uncharacterized_paralogous_subunit
acUKH-supercont1.1	54277	T	G	1	1	1	1	1	1	1	ANN=G	intergenic_region	MODIFIER	CIA_00051-CIA_00052	n.54277T>G		Sigma-fimbriae_uncharacterized_paralogous_subunit
acUKH-supercont1.1	54288	ATG	CTGGCGACGCGCCGG	1	1	1	1	1	1	1	ANN=CTGGCGACGCGCCGG	intergenic_region	MODIFIER	CIA_00051-CIA_00052	n.54288_54290delATGinsCTGGCGACGCGCCGG		Sigma-fimbriae_uncharacterized_paralogous_subunit
acUKH-supercont1.1	54298	A	G	1	1	1	1	1	1	1	ANN=G	intergenic_region	MODIFIER	CIA_00051-CIA_00052	n.54298A>G		Sigma-fimbriae_uncharacterized_paralogous_subunit
acUKH-supercont1.1	54306	GT	GCT	1	1	1	1	1	1	1	ANN=GCT	intergenic_region	MODIFIER	CIA_00051-CIA_00052	n.54306_54307insC		Sigma-fimbriae_uncharacterized_paralogous_subunit
acUKH-supercont1.1	54344	GTAGAT	ATAAGC	1	1	1	1	1	1	1	ANN=ATAAGC	intergenic_region	MODIFIER	CIA_00051-CIA_00052	n.54344_54349delGTAGATinsATAAGC		Sigma-fimbriae_uncharacterized_paralogous_subunit
acUKH-supercont1.1	54366	G	A	1	1	1	1	1	1	1	ANN=A	intergenic_region	MODIFIER	CIA_00051-CIA_00052	n.54366G>A		Sigma-fimbriae_uncharacterized_paralogous_subunit
acUKH-supercont1.1	54371	G	A	1	1	1	1	1	1	1	ANN=A	intergenic_region	MODIFIER	CIA_00051-CIA_00052	n.54371G>A		Sigma-fimbriae_uncharacterized_paralogous_subunit
acUKH-supercont1.1	54380	G	A	1	1	1	1	1	1	1	ANN=A	intergenic_region	MODIFIER	CIA_00051-CIA_00052	n.54380G>A		Sigma-fimbriae_uncharacterized_paralogous_subunit
acUKH-supercont1.1	54385	GCAA	ACAG	1	1	1	1	1	1	1	ANN=ACAG	intergenic_region	MODIFIER	CIA_00051-CIA_00052	n.54385_54388delGCAAinsACAG		Sigma-fimbriae_uncharacterized_paralogous_subunit
acUKH-supercont1.1	54420	A	G	1	1	1	1	1	1	1	ANN=G	intergenic_region	MODIFIER	CIA_00051-CIA_00052	n.54420A>G		Sigma-fimbriae_uncharacterized_paralogous_subunit
acUKH-supercont1.1	54427	GG	GCT	1	1	1	1	1	1	1	ANN=CT	intergenic_region	MODIFIER	CIA_00051-CIA_00052	n.54428delGinsCT		Sigma-fimbriae_uncharacterized_paralogous_subunit
acUKH-supercont1.1	54435	G	A	1	1	1	1	1	1	1	ANN=A	intergenic_region	MODIFIER	CIA_00051-CIA_00052	n.54435G>A		Sigma-fimbriae_uncharacterized_paralogous_subunit
acUKH-supercont1.1	54442	AGACT	TGGCG	1	1	1	1	1	1	1	ANN=TGGCG	intergenic_region	MODIFIER	CIA_00051-CIA_00052	n.54442_54446delAGACTinsTGGCG		Sigma-fimbriae_uncharacterized_paralogous_subunit
acUKH-supercont1.1	54454	TACGGG	AATGGA	1	1	1	1	1	1	1	ANN=AATGGA	intergenic_region	MODIFIER	CIA_00051-CIA_00052	n.54454_54459delTACGGGinsAATGGA		Sigma-fimbriae_uncharacterized_paralogous_subunit
acUKH-supercont1.1	54480	C	T	1	1	1	1	1	1	1	ANN=T	intergenic_region	MODIFIER	CIA_00051-CIA_00052	n.54480C>T		Sigma-fimbriae_uncharacterized_paralogous_subunit
acUKH-supercont1.1	54487	GC	TT	1	1	1	1	1	1	1	ANN=TT	intergenic_region	MODIFIER	CIA_00051-CIA_00052	n.54487_54488delGCinsTT		Sigma-fimbriae_uncharacterized_paralogous_subunit
acUKH-supercont1.1	54496	C	T	1	1	1	1	1	1	1	ANN=T	synonymous_variant	LOW	CIA_00052	c.1278G>A	p.Ser426Ser	Uracil_permease_@_Uracil:proton_symporter_UraA
acUKH-supercont1.1	54508	C	T	1	1	1	1	1	1	1	ANN=T	synonymous_variant	LOW	CIA_00052	c.1266G>A	p.Gln422Gln	Uracil_permease_@_Uracil:proton_symporter_UraA
acUKH-supercont1.1	54541	A	G	1	1	1	1	1	1	1	ANN=G	synonymous_variant	LOW	CIA_00052	c.1233T>C	p.Asn411Asn	Uracil_permease_@_Uracil:proton_symporter_UraA
acUKH-supercont1.1	54619	A	G	1	1	1	1	1	1	1	ANN=G	synonymous_variant	LOW	CIA_00052	c.1155T>C	p.Gly385Gly	Uracil_permease_@_Uracil:proton_symporter_UraA
acUKH-supercont1.1	54664	C	G	1	1	1	1	1	1	1	ANN=G	synonymous_variant	LOW	CIA_00052	c.1110G>C	p.Thr370Thr	Uracil_permease_@_Uracil:proton_symporter_UraA
acUKH-supercont1.1	54691	C	T	1	1	1	1	1	1	1	ANN=T	synonymous_variant	LOW	CIA_00052	c.1083G>A	p.Ala361Ala	Uracil_permease_@_Uracil:proton_symporter_UraA
acUKH-supercont1.1	54952	G	A	1	1	1	1	1	1	1	ANN=A	synonymous_variant	LOW	CIA_00052	c.822C>T	p.Ala274Ala	Uracil_permease_@_Uracil:proton_symporter_UraA
acUKH-supercont1.1	54976	A	G	1	1	1	1	1	1	1	ANN=G	synonymous_variant	LOW	CIA_00052	c.798T>C	p.Leu266Leu	Uracil_permease_@_Uracil:proton_symporter_UraA
acUKH-supercont1.1	54982	G	A	1	1	1	1	1	1	1	ANN=A	synonymous_variant	LOW	CIA_00052	c.792C>T	p.Thr264Thr	Uracil_permease_@_Uracil:proton_symporter_UraA
acUKH-supercont1.1	55060	G	A	1	1	1	1	1	1	1	ANN=A	synonymous_variant	LOW	CIA_00052	c.714C>T	p.Ile238Ile	Uracil_permease_@_Uracil:proton_symporter_UraA
acUKH-supercont1.1	55135	C	T	1	1	1	1	1	1	1	ANN=T	synonymous_variant	LOW	CIA_00052	c.639G>A	p.Leu213Leu	Uracil_permease_@_Uracil:proton_symporter_UraA
acUKH-supercont1.1	55243	G	T	1	1	1	1	1	1	1	ANN=T	synonymous_variant	LOW	CIA_00052	c.531C>A	p.Ile177Ile	Uracil_permease_@_Uracil:proton_symporter_UraA
acUKH-supercont1.1	55326	G	A	1	1	1	1	1	1	1	ANN=A	synonymous_variant	LOW	CIA_00052	c.448C>T	p.Leu150Leu	Uracil_permease_@_Uracil:proton_symporter_UraA
acUKH-supercont1.1	55504	C	T	1	1	1	1	1	1	1	ANN=T	synonymous_variant	LOW	CIA_00052	c.270G>A	p.Val90Val	Uracil_permease_@_Uracil:proton_symporter_UraA
acUKH-supercont1.1	55926	A	G	1	1	1	1	1	1	1	ANN=G	synonymous_variant	LOW	CIA_00053	c.489T>C	p.Pro163Pro	Uracil_phosphoribosyltransferase_(EC_2.4.2.9)
acUKH-supercont1.1	56043	G	T	1	1	1	1	1	1	1	ANN=T	synonymous_variant	LOW	CIA_00053	c.372C>A	p.Arg124Arg	Uracil_phosphoribosyltransferase_(EC_2.4.2.9)
acUKH-supercont1.1	56289	C	T	1	1	1	1	1	1	1	ANN=T	synonymous_variant	LOW	CIA_00053	c.126G>A	p.Glu42Glu	Uracil_phosphoribosyltransferase_(EC_2.4.2.9)
acUKH-supercont1.1	56431	CGGGGGC	CGGGGGGC	1	1	1	1	1	1	1	ANN=CGGGGGGC	intergenic_region	MODIFIER	CIA_00053-CIA_00054	n.56436_56437insG		Uracil_phosphoribosyltransferase_(EC_2.4.2.9)
acUKH-supercont1.1	2885670	CAT	CT	1	1	1	1	1	1	1	ANN=CT	frameshift_variant	HIGH	CIA_02556	c.1789delA	p.Met597fs	Conjugative_transfer_protein_TrbE
acUKH-supercont1.1	56884	C	T	1	1	1	1	1	1	1	ANN=T	synonymous_variant	LOW	CIA_00054	c.303C>T	p.Asp101Asp	Hypoxanthine-guanine_phosphoribosyltransferase_(EC_2.4.2.8)
acUKH-supercont1.1	57001	T	C	1	1	1	1	1	1	1	ANN=C	synonymous_variant	LOW	CIA_00054	c.420T>C	p.His140His	Hypoxanthine-guanine_phosphoribosyltransferase_(EC_2.4.2.8)
acUKH-supercont1.1	57019	C	T	1	1	1	1	1	1	1	ANN=T	synonymous_variant	LOW	CIA_00054	c.438C>T	p.Pro146Pro	Hypoxanthine-guanine_phosphoribosyltransferase_(EC_2.4.2.8)
acUKH-supercont1.1	57052	C	T	1	1	1	1	1	1	1	ANN=T	synonymous_variant	LOW	CIA_00054	c.471C>T	p.Cys157Cys	Hypoxanthine-guanine_phosphoribosyltransferase_(EC_2.4.2.8)
acUKH-supercont1.1	57257	C	T	1	1	1	1	1	1	1	ANN=T	synonymous_variant	LOW	CIA_00055	c.117C>T	p.His39His	Tryptophan_synthase_(indole-salvaging)_(EC_4.2.1.122)
acUKH-supercont1.1	57266	A	G	1	1	1	1	1	1	1	ANN=G	synonymous_variant	LOW	CIA_00055	c.126A>G	p.Ala42Ala	Tryptophan_synthase_(indole-salvaging)_(EC_4.2.1.122)
acUKH-supercont1.1	57615	GCGCTTC	GCGCTTCGCTTC	1	1	1	1	1	1	1	ANN=GCGCTTCGCTTC	intergenic_region	MODIFIER	CIA_00055-CIA_00056	n.57621_57622insGCTTC		Tryptophan_synthase_(indole-salvaging)_(EC_4.2.1.122)
acUKH-supercont1.1	57654	G	A	1	1	1	1	1	1	1	ANN=A	intergenic_region	MODIFIER	CIA_00055-CIA_00056	n.57654G>A		Tryptophan_synthase_(indole-salvaging)_(EC_4.2.1.122)
acUKH-supercont1.1	57703	C	T	1	1	1	1	1	1	1	ANN=T	synonymous_variant	LOW	CIA_00056	c.27C>T	p.Ser9Ser	hypothetical_protein
acUKH-supercont1.1	57709	C	T	1	1	1	1	1	1	1	ANN=T	synonymous_variant	LOW	CIA_00056	c.33C>T	p.Leu11Leu	hypothetical_protein
acUKH-supercont1.1	57781	T	C	1	1	1	1	1	1	1	ANN=C	synonymous_variant	LOW	CIA_00056	c.105T>C	p.Asp35Asp	hypothetical_protein
acUKH-supercont1.1	57841	C	T	1	1	1	1	1	1	1	ANN=T	synonymous_variant	LOW	CIA_00056	c.165C>T	p.Ser55Ser	hypothetical_protein
acUKH-supercont1.1	58057	T	G	1	1	1	1	1	1	1	ANN=G	synonymous_variant	LOW	CIA_00056	c.381T>G	p.Ala127Ala	hypothetical_protein
acUKH-supercont1.1	58123	C	T	1	1	1	1	1	1	1	ANN=T	synonymous_variant	LOW	CIA_00056	c.447C>T	p.Val149Val	hypothetical_protein
acUKH-supercont1.1	2890259	GTT	GTTT	1	1	1	1	1	1	1	ANN=GTTT	frameshift_variant	HIGH	CIA_02561	c.791dupT	p.Pro266fs	Conjugative_transfer_protein_TrbG
acUKH-supercont1.1	58391	T	C	1	1	1	1	1	1	1	ANN=C	synonymous_variant	LOW	CIA_00057	c.147T>C	p.Phe49Phe	Aminopeptidase_N
acUKH-supercont1.1	58706	GGCG	GC	1	1	1	1	1	1	1	ANN=C	intergenic_region	MODIFIER	CIA_00057-CIA_00058	n.58707_58709delGCGinsC		Aminopeptidase_N
acUKH-supercont1.1	59037	G	A	1	1	1	1	1	1	1	ANN=A	synonymous_variant	LOW	CIA_00058	c.246G>A	p.Ser82Ser	PhnB_protein;_putative_DNA_binding_3-demethylubiquinone-9_3-methyltransferase_domain_protein
acUKH-supercont1.1	2890267	CGG	CG	1	1	1	1	1	1	1	ANN=CG	frameshift_variant	HIGH	CIA_02561	c.800delG	p.Gly267fs	Conjugative_transfer_protein_TrbG
acUKH-supercont1.1	59219	A	C	1	1	1	1	1	1	1	ANN=C	intergenic_region	MODIFIER	CIA_00058-CIA_00059	n.59219A>C		PhnB_protein;_putative_DNA_binding_3-demethylubiquinone-9_3-methyltransferase_domain_protein
acUKH-supercont1.1	59245	ATAGC	GTC	1	1	1	1	1	1	1	ANN=GTC	intergenic_region	MODIFIER	CIA_00058-CIA_00059	n.59245_59249delATAGCinsGTC		PhnB_protein;_putative_DNA_binding_3-demethylubiquinone-9_3-methyltransferase_domain_protein
acUKH-supercont1.1	59341	A	C	1	1	1	1	1	1	1	ANN=C	synonymous_variant	LOW	CIA_00059	c.1440T>G	p.Leu480Leu	Malate:quinone_oxidoreductase_(EC_1.1.5.4)
acUKH-supercont1.1	59416	G	A	1	1	1	1	1	1	1	ANN=A	synonymous_variant	LOW	CIA_00059	c.1365C>T	p.Arg455Arg	Malate:quinone_oxidoreductase_(EC_1.1.5.4)
acUKH-supercont1.1	59566	T	C	1	1	1	1	1	1	1	ANN=C	synonymous_variant	LOW	CIA_00059	c.1215A>G	p.Pro405Pro	Malate:quinone_oxidoreductase_(EC_1.1.5.4)
acUKH-supercont1.1	59677	T	C	1	1	1	1	1	1	1	ANN=C	synonymous_variant	LOW	CIA_00059	c.1104A>G	p.Gln368Gln	Malate:quinone_oxidoreductase_(EC_1.1.5.4)
acUKH-supercont1.1	59860	G	A	1	1	1	1	1	1	1	ANN=A	synonymous_variant	LOW	CIA_00059	c.921C>T	p.Arg307Arg	Malate:quinone_oxidoreductase_(EC_1.1.5.4)
acUKH-supercont1.1	60100	G	T	1	1	1	1	1	1	1	ANN=T	synonymous_variant	LOW	CIA_00059	c.681C>A	p.Thr227Thr	Malate:quinone_oxidoreductase_(EC_1.1.5.4)
acUKH-supercont1.1	2899445	GC	GG,AG	1	1	1	2	1	1	1	ANN=AG	stop_gained	HIGH	CIA_02569	c.804_805delGCinsCT	p.Gln269*	Permease_of_the_drug/metabolite_transporter_(DMT)_superfamily
acUKH-supercont1.1	60355	G	A	1	1	1	1	1	1	1	ANN=A	synonymous_variant	LOW	CIA_00059	c.426C>T	p.Ala142Ala	Malate:quinone_oxidoreductase_(EC_1.1.5.4)
acUKH-supercont1.1	2921015	GCCCCCCG	GCCCCCCCG	1	1	1	1	1	1	1	ANN=GCCCCCCCG	frameshift_variant	HIGH	CIA_02587	c.675_676insG	p.Leu228fs	hypothetical_protein
acUKH-supercont1.1	60373	T	C	1	1	1	1	1	1	1	ANN=C	synonymous_variant	LOW	CIA_00059	c.408A>G	p.Ser136Ser	Malate:quinone_oxidoreductase_(EC_1.1.5.4)
acUKH-supercont1.1	60436	C	T	1	1	1	1	1	1	1	ANN=T	synonymous_variant	LOW	CIA_00059	c.345G>A	p.Val115Val	Malate:quinone_oxidoreductase_(EC_1.1.5.4)
acUKH-supercont1.1	60499	T	C	1	1	1	1	1	1	1	ANN=C	synonymous_variant	LOW	CIA_00059	c.282A>G	p.Gln94Gln	Malate:quinone_oxidoreductase_(EC_1.1.5.4)
acUKH-supercont1.1	60535	CGCC	GGCT	1	1	1	1	1	1	1	ANN=GGCT	synonymous_variant	LOW	CIA_00059	c.243_246delGGCGinsAGCC	p.83	Malate:quinone_oxidoreductase_(EC_1.1.5.4)
acUKH-supercont1.1	61720	G	T	1	1	1	1	1	1	1	ANN=T	synonymous_variant	LOW	CIA_00060	c.99G>T	p.Leu33Leu	putative_lipoprotein
acUKH-supercont1.1	61738	C	A	1	1	1	1	1	1	1	ANN=A	synonymous_variant	LOW	CIA_00060	c.117C>A	p.Ala39Ala	putative_lipoprotein
acUKH-supercont1.1	61804	C	T	1	1	1	1	1	1	1	ANN=T	synonymous_variant	LOW	CIA_00060	c.183C>T	p.Thr61Thr	putative_lipoprotein
acUKH-supercont1.1	62014	C	T	1	1	1	1	1	1	1	ANN=T	synonymous_variant	LOW	CIA_00060	c.393C>T	p.Ile131Ile	putative_lipoprotein
acUKH-supercont1.1	62071	C	T	1	1	1	1	1	1	1	ANN=T	synonymous_variant	LOW	CIA_00060	c.450C>T	p.Tyr150Tyr	putative_lipoprotein
acUKH-supercont1.1	62080	G	C	1	1	1	1	1	1	1	ANN=C	synonymous_variant	LOW	CIA_00060	c.459G>C	p.Ser153Ser	putative_lipoprotein
acUKH-supercont1.1	62312	C	T	1	1	1	1	1	1	1	ANN=T	synonymous_variant	LOW	CIA_00061	c.162G>A	p.Glu54Glu	hypothetical_protein
acUKH-supercont1.1	62510	G	T	1	1	1	1	1	1	1	ANN=T	intergenic_region	MODIFIER	CIA_00061-CIA_00062	n.62510G>T		hypothetical_protein
acUKH-supercont1.1	62541	C	T	1	1	1	1	1	1	1	ANN=T	intergenic_region	MODIFIER	CIA_00061-CIA_00062	n.62541C>T		hypothetical_protein
acUKH-supercont1.1	62549	G	T	1	1	1	1	1	1	1	ANN=T	intergenic_region	MODIFIER	CIA_00061-CIA_00062	n.62549G>T		hypothetical_protein
acUKH-supercont1.1	62616	TCGT	GTGC	1	1	1	1	1	1	1	ANN=GTGC	intergenic_region	MODIFIER	CIA_00061-CIA_00062	n.62616_62619delTCGTinsGTGC		hypothetical_protein
acUKH-supercont1.1	62716	C	T	1	1	1	1	1	1	1	ANN=T	intergenic_region	MODIFIER	CIA_00061-CIA_00062	n.62716C>T		hypothetical_protein
acUKH-supercont1.1	62735	T	G	1	1	1	1	1	1	1	ANN=G	intergenic_region	MODIFIER	CIA_00061-CIA_00062	n.62735T>G		hypothetical_protein
acUKH-supercont1.1	62801	G	C	1	1	1	1	1	1	1	ANN=C	synonymous_variant	LOW	CIA_00062	c.45G>C	p.Ala15Ala	hypothetical_protein
acUKH-supercont1.1	3018580	C	T	1	1	1	1	1	1	1	ANN=T	stop_gained	HIGH	CIA_02681	c.1132C>T	p.Gln378*	Dienelactone_hydrolase_family_protein
acUKH-supercont1.1	3077878	ACA	ACCG	1	1	1	1	1	1	1	ANN=CG	frameshift_variant&missense_variant	HIGH	CIA_02731	c.266delTinsCG	p.Met89fs	Transposase_InsO_for_insertion_sequence_element_IS911
acUKH-supercont1.1	3115663	GCCA	GCCCCC,GCCCCCCC,GCCCC,GCCC	4	1	3	1	1	2	2	ANN=CC	frameshift_variant&synonymous_variant	HIGH	CIA_02772	c.234delTinsGG	p.Gly79fs	hypothetical_protein
acUKH-supercont1.1	3196658	GCCCCCCG	GCCCCCCCG	1	1	1	1	1	1	1	ANN=GCCCCCCCG	frameshift_variant	HIGH	CIA_02872	c.47dupC	p.Pro17fs	Enoyl-CoA_hydratase_(EC_4.2.1.17)
acUKH-supercont1.1	63037	AGGG	AGC	1	1	1	1	1	1	1	ANN=C	intergenic_region	MODIFIER	CIA_00062-CIA_00063	n.63039_63040delGGinsC		hypothetical_protein
acUKH-supercont1.1	63044	GCC	GC	1	1	1	1	1	1	1	ANN=GC	intergenic_region	MODIFIER	CIA_00062-CIA_00063	n.63046delC		hypothetical_protein
acUKH-supercont1.1	63074	CCGTC	GCGTATCGCGGTTATCCGTCCATCGCC	1	1	1	1	1	1	1	ANN=GCGTATCGCGGTTATCCGTCCATCGCC	intergenic_region	MODIFIER	CIA_00062-CIA_00063	n.63074_63078delCCGTCinsGCGTATCGCGGTTATCCGTCCATCGCC		hypothetical_protein
acUKH-supercont1.1	63168	T	C	1	1	1	1	1	1	1	ANN=C	synonymous_variant	LOW	CIA_00063	c.1128A>G	p.Val376Val	Glycerol-3-phosphate_O-acyltransferase
acUKH-supercont1.1	63261	TTCT	CTCC	1	1	1	1	1	1	1	ANN=CTCC	synonymous_variant	LOW	CIA_00063	c.1032_1035delAGAAinsGGAG	p.346	Glycerol-3-phosphate_O-acyltransferase
acUKH-supercont1.1	63297	A	G	1	1	1	1	1	1	1	ANN=G	synonymous_variant	LOW	CIA_00063	c.999T>C	p.Ala333Ala	Glycerol-3-phosphate_O-acyltransferase
acUKH-supercont1.1	63398	A	G	1	1	1	1	1	1	1	ANN=G	synonymous_variant	LOW	CIA_00063	c.898T>C	p.Leu300Leu	Glycerol-3-phosphate_O-acyltransferase
acUKH-supercont1.1	63429	T	C	1	1	1	1	1	1	1	ANN=C	synonymous_variant	LOW	CIA_00063	c.867A>G	p.Glu289Glu	Glycerol-3-phosphate_O-acyltransferase
acUKH-supercont1.1	63519	T	C	1	1	1	1	1	1	1	ANN=C	synonymous_variant	LOW	CIA_00063	c.777A>G	p.Glu259Glu	Glycerol-3-phosphate_O-acyltransferase
acUKH-supercont1.1	63669	G	T	1	1	1	1	1	1	1	ANN=T	synonymous_variant	LOW	CIA_00063	c.627C>A	p.Ile209Ile	Glycerol-3-phosphate_O-acyltransferase
acUKH-supercont1.1	64332	CAG	CAAG	1	1	1	1	1	1	1	ANN=CAAG	intergenic_region	MODIFIER	CIA_00063-CIA_00064	n.64333_64334insA		Glycerol-3-phosphate_O-acyltransferase
acUKH-supercont1.1	64460	T	C	1	1	1	1	1	1	1	ANN=C	synonymous_variant	LOW	CIA_00064	c.69T>C	p.Ser23Ser	Uncharacterized_protein_Pfl_4718
acUKH-supercont1.1	64753	G	A	1	1	1	1	1	1	1	ANN=A	synonymous_variant	LOW	CIA_00065	c.180G>A	p.Arg60Arg	hypothetical_protein
acUKH-supercont1.1	64787	C	T	1	1	1	1	1	1	1	ANN=T	synonymous_variant	LOW	CIA_00065	c.214C>T	p.Leu72Leu	hypothetical_protein
acUKH-supercont1.1	64848	A	G	1	1	1	1	1	1	1	ANN=G	intergenic_region	MODIFIER	CIA_00065-CIA_00066	n.64848A>G		hypothetical_protein
acUKH-supercont1.1	64946	C	T	1	1	1	1	1	1	1	ANN=T	synonymous_variant	LOW	CIA_00066	c.609G>A	p.Glu203Glu	Mg(2+)-transport-ATPase-associated_protein_MgtC
acUKH-supercont1.1	64952	A	G	1	1	1	1	1	1	1	ANN=G	synonymous_variant	LOW	CIA_00066	c.603T>C	p.Thr201Thr	Mg(2+)-transport-ATPase-associated_protein_MgtC
acUKH-supercont1.1	65176	G	A	1	1	1	1	1	1	1	ANN=A	synonymous_variant	LOW	CIA_00066	c.379C>T	p.Leu127Leu	Mg(2+)-transport-ATPase-associated_protein_MgtC
acUKH-supercont1.1	65354	C	T	1	1	1	1	1	1	1	ANN=T	synonymous_variant	LOW	CIA_00066	c.201G>A	p.Val67Val	Mg(2+)-transport-ATPase-associated_protein_MgtC
acUKH-supercont1.1	65480	T	C	1	1	1	1	1	1	1	ANN=C	synonymous_variant	LOW	CIA_00066	c.75A>G	p.Gln25Gln	Mg(2+)-transport-ATPase-associated_protein_MgtC
acUKH-supercont1.1	65599	T	A	1	1	1	1	1	1	1	ANN=A	intergenic_region	MODIFIER	CIA_00066-CIA_00067	n.65599T>A		Mg(2+)-transport-ATPase-associated_protein_MgtC
acUKH-supercont1.1	65616	AGGAA	GGGAC	1	1	1	1	1	1	1	ANN=GGGAC	intergenic_region	MODIFIER	CIA_00066-CIA_00067	n.65616_65620delAGGAAinsGGGAC		Mg(2+)-transport-ATPase-associated_protein_MgtC
acUKH-supercont1.1	65658	A	T	1	1	1	1	1	1	1	ANN=T	intergenic_region	MODIFIER	CIA_00066-CIA_00067	n.65658A>T		Mg(2+)-transport-ATPase-associated_protein_MgtC
acUKH-supercont1.1	65859	A	T	1	1	1	1	1	1	1	ANN=T	intergenic_region	MODIFIER	CIA_00066-CIA_00067	n.65859A>T		Mg(2+)-transport-ATPase-associated_protein_MgtC
acUKH-supercont1.1	3219313	G	A	1	1	1	1	1	1	1	ANN=A	stop_gained	HIGH	CIA_02897	c.87G>A	p.Trp29*	hypothetical_protein
acUKH-supercont1.1	66142	T	C	1	1	1	1	1	1	1	ANN=C	synonymous_variant	LOW	CIA_00067	c.163T>C	p.Leu55Leu	hypothetical_protein
acUKH-supercont1.1	66189	G	A	1	1	1	1	1	1	1	ANN=A	synonymous_variant	LOW	CIA_00067	c.210G>A	p.Ala70Ala	hypothetical_protein
acUKH-supercont1.1	66291	C	T	1	1	1	1	1	1	1	ANN=T	synonymous_variant	LOW	CIA_00067	c.312C>T	p.Arg104Arg	hypothetical_protein
acUKH-supercont1.1	66309	T	C	1	1	1	1	1	1	1	ANN=C	synonymous_variant	LOW	CIA_00067	c.330T>C	p.Val110Val	hypothetical_protein
acUKH-supercont1.1	3291812	GCG	GG	1	1	1	1	1	1	1	ANN=GG	frameshift_variant	HIGH	CIA_02968	c.167delC	p.Ala56fs
acUKH-supercont1.1	66372	G	A	1	1	1	1	1	1	1	ANN=A	synonymous_variant	LOW	CIA_00067	c.393G>A	p.Gln131Gln	hypothetical_protein
acUKH-supercont1.1	66435	T	C	1	1	1	1	1	1	1	ANN=C	synonymous_variant	LOW	CIA_00067	c.456T>C	p.Leu152Leu	hypothetical_protein
acUKH-supercont1.1	3291828	GCCGCCCCCA	CCCGCCCCA	1	1	1	1	1	1	1	ANN=CCCGCCCCA	frameshift_variant&missense_variant	HIGH	CIA_02968	c.182_186delGCCGCinsCCCG	p.Arg61fs
acUKH-supercont1.1	66492	C	A	1	1	1	1	1	1	1	ANN=A	synonymous_variant	LOW	CIA_00067	c.513C>A	p.Ile171Ile	hypothetical_protein
acUKH-supercont1.1	66822	C	T	1	1	1	1	1	1	1	ANN=T	synonymous_variant	LOW	CIA_00068	c.1914G>A	p.Glu638Glu	Methyl-accepting_chemotaxis_sensor/transducer_protein
acUKH-supercont1.1	66831	T	C	1	1	1	1	1	1	1	ANN=C	synonymous_variant	LOW	CIA_00068	c.1905A>G	p.Glu635Glu	Methyl-accepting_chemotaxis_sensor/transducer_protein
acUKH-supercont1.1	3365685	GCCCCCA	GCCCCA	0	1	1	1	1	1	1	ANN=GCCCCA	frameshift_variant	HIGH	CIA_03039	c.543delC	p.Asn182fs	PA14_25220 hypothetical_protein (PA3003)
acUKH-supercont1.1	67146	G	T	1	1	1	1	1	1	1	ANN=T	synonymous_variant	LOW	CIA_00068	c.1590C>A	p.Gly530Gly	Methyl-accepting_chemotaxis_sensor/transducer_protein
acUKH-supercont1.1	67161	G	A	1	1	1	1	1	1	1	ANN=A	synonymous_variant	LOW	CIA_00068	c.1575C>T	p.Ile525Ile	Methyl-accepting_chemotaxis_sensor/transducer_protein
acUKH-supercont1.1	67449	C	T	1	1	1	1	1	1	1	ANN=T	synonymous_variant	LOW	CIA_00068	c.1287G>A	p.Lys429Lys	Methyl-accepting_chemotaxis_sensor/transducer_protein
acUKH-supercont1.1	67455	G	A	1	1	1	1	1	1	1	ANN=A	synonymous_variant	LOW	CIA_00068	c.1281C>T	p.Leu427Leu	Methyl-accepting_chemotaxis_sensor/transducer_protein
acUKH-supercont1.1	67464	G	A	1	1	1	1	1	1	1	ANN=A	synonymous_variant	LOW	CIA_00068	c.1272C>T	p.Asn424Asn	Methyl-accepting_chemotaxis_sensor/transducer_protein
acUKH-supercont1.1	67524	A	G	1	1	1	1	1	1	1	ANN=G	synonymous_variant	LOW	CIA_00068	c.1212T>C	p.Leu404Leu	Methyl-accepting_chemotaxis_sensor/transducer_protein
acUKH-supercont1.1	67568	G	A	1	1	1	1	1	1	1	ANN=A	synonymous_variant	LOW	CIA_00068	c.1168C>T	p.Leu390Leu	Methyl-accepting_chemotaxis_sensor/transducer_protein
acUKH-supercont1.1	3399725	GCCCCCCCG	GCCCCCCG	1	1	1	1	1	1	1	ANN=GCCCCCCG	frameshift_variant	HIGH	CIA_03073	c.213delC	p.Gly72fs	probable_iron-sulfur_binding_protein_YPO1417
acUKH-supercont1.1	67851	C	T	1	1	1	1	1	1	1	ANN=T	synonymous_variant	LOW	CIA_00068	c.885G>A	p.Lys295Lys	Methyl-accepting_chemotaxis_sensor/transducer_protein
acUKH-supercont1.1	3706139	C	T	1	1	1	1	1	1	1	ANN=T	stop_gained	HIGH	CIA_03353	c.49C>T	p.Gln17*
acUKH-supercont1.1	68037	G	A	1	1	1	1	1	1	1	ANN=A	synonymous_variant	LOW	CIA_00068	c.699C>T	p.Gly233Gly	Methyl-accepting_chemotaxis_sensor/transducer_protein
acUKH-supercont1.1	68061	G	A	1	1	1	1	1	1	1	ANN=A	synonymous_variant	LOW	CIA_00068	c.675C>T	p.Gly225Gly	Methyl-accepting_chemotaxis_sensor/transducer_protein
acUKH-supercont1.1	68121	G	A	1	1	1	1	1	1	1	ANN=A	synonymous_variant	LOW	CIA_00068	c.615C>T	p.Pro205Pro	Methyl-accepting_chemotaxis_sensor/transducer_protein
acUKH-supercont1.1	68169	G	A	1	1	1	1	1	1	1	ANN=A	synonymous_variant	LOW	CIA_00068	c.567C>T	p.Tyr189Tyr	Methyl-accepting_chemotaxis_sensor/transducer_protein
acUKH-supercont1.1	3706328	GGTT	AGTC	1	1	1	1	1	1	1	ANN=AGTC	stop_lost&splice_region_variant	HIGH	CIA_03353	c.238_241delGGTTinsAGTC	p.GlyTer80SerGlnext*?
acUKH-supercont1.1	68394	T	C	1	1	1	1	1	1	1	ANN=C	synonymous_variant	LOW	CIA_00068	c.342A>G	p.Val114Val	Methyl-accepting_chemotaxis_sensor/transducer_protein
acUKH-supercont1.1	68525	G	A	1	1	1	1	1	1	1	ANN=A	synonymous_variant	LOW	CIA_00068	c.211C>T	p.Leu71Leu	Methyl-accepting_chemotaxis_sensor/transducer_protein
acUKH-supercont1.1	68786	A	G	1	1	1	1	1	1	1	ANN=G	intergenic_region	MODIFIER	CIA_00068-CIA_00069	n.68786A>G		Methyl-accepting_chemotaxis_sensor/transducer_protein
acUKH-supercont1.1	68843	GGCGC	CGCGT	1	1	1	1	1	1	1	ANN=CGCGT	intergenic_region	MODIFIER	CIA_00068-CIA_00069	n.68843_68847delGGCGCinsCGCGT		Methyl-accepting_chemotaxis_sensor/transducer_protein
acUKH-supercont1.1	68975	C	T	1	1	1	1	1	1	1	ANN=T	synonymous_variant	LOW	CIA_00069	c.78C>T	p.Ser26Ser	Zn-dependent_protease_with_chaperone_function_PA4632
acUKH-supercont1.1	69113	T	C	1	1	1	1	1	1	1	ANN=C	synonymous_variant	LOW	CIA_00069	c.216T>C	p.Ser72Ser	Zn-dependent_protease_with_chaperone_function_PA4632
acUKH-supercont1.1	3799504	TCC	TCG,TC	1	1	1	1	2	1	1	ANN=TC	frameshift_variant	HIGH	CIA_03429	c.921delG	p.Glu308fs	ATP-dependent_protease_ATP-binding_subunit-like_protein_amiB
acUKH-supercont1.1	69209	C	T	1	1	1	1	1	1	1	ANN=T	synonymous_variant	LOW	CIA_00069	c.312C>T	p.Asn104Asn	Zn-dependent_protease_with_chaperone_function_PA4632
acUKH-supercont1.1	69227	A	G	1	1	1	1	1	1	1	ANN=G	synonymous_variant	LOW	CIA_00069	c.330A>G	p.Glu110Glu	Zn-dependent_protease_with_chaperone_function_PA4632
acUKH-supercont1.1	69311	C	A	1	1	1	1	1	1	1	ANN=A	synonymous_variant	LOW	CIA_00069	c.414C>A	p.Ile138Ile	Zn-dependent_protease_with_chaperone_function_PA4632
acUKH-supercont1.1	69338	T	C	1	1	1	1	1	1	1	ANN=C	synonymous_variant	LOW	CIA_00069	c.441T>C	p.Ala147Ala	Zn-dependent_protease_with_chaperone_function_PA4632
acUKH-supercont1.1	3811409	T	G	1	1	1	1	1	1	1	ANN=G	stop_lost&splice_region_variant	HIGH	CIA_03438	c.517T>G	p.Ter173Glyext*?	Acetyltransferase
acUKH-supercont1.1	69602	T	C	1	1	1	1	1	1	1	ANN=C	synonymous_variant	LOW	CIA_00069	c.705T>C	p.Gly235Gly	Zn-dependent_protease_with_chaperone_function_PA4632
acUKH-supercont1.1	69823	C	T	1	1	1	1	1	1	1	ANN=T	intergenic_region	MODIFIER	CIA_00069-CIA_00070	n.69823C>T		Zn-dependent_protease_with_chaperone_function_PA4632
acUKH-supercont1.1	70228	C	T	1	1	1	1	1	1	1	ANN=T	synonymous_variant	LOW	CIA_00070	c.330C>T	p.Tyr110Tyr	NAD-dependent,_hopanoid-associated_epimerase/dehydratase_family_acting_on_nucleotide-sugars
acUKH-supercont1.1	70255	G	C	1	1	1	1	1	1	1	ANN=C	synonymous_variant	LOW	CIA_00070	c.357G>C	p.Arg119Arg	NAD-dependent,_hopanoid-associated_epimerase/dehydratase_family_acting_on_nucleotide-sugars
acUKH-supercont1.1	70276	G	C	1	1	1	1	1	1	1	ANN=C	synonymous_variant	LOW	CIA_00070	c.378G>C	p.Gly126Gly	NAD-dependent,_hopanoid-associated_epimerase/dehydratase_family_acting_on_nucleotide-sugars
acUKH-supercont1.1	70399	C	T	1	1	1	1	1	1	1	ANN=T	synonymous_variant	LOW	CIA_00070	c.501C>T	p.Ile167Ile	NAD-dependent,_hopanoid-associated_epimerase/dehydratase_family_acting_on_nucleotide-sugars
acUKH-supercont1.1	70438	C	T	1	1	1	1	1	1	1	ANN=T	synonymous_variant	LOW	CIA_00070	c.540C>T	p.Thr180Thr	NAD-dependent,_hopanoid-associated_epimerase/dehydratase_family_acting_on_nucleotide-sugars
acUKH-supercont1.1	70444	A	G	1	1	1	1	1	1	1	ANN=G	synonymous_variant	LOW	CIA_00070	c.546A>G	p.Gly182Gly	NAD-dependent,_hopanoid-associated_epimerase/dehydratase_family_acting_on_nucleotide-sugars
acUKH-supercont1.1	70534	C	A	1	1	1	1	1	1	1	ANN=A	synonymous_variant	LOW	CIA_00070	c.636C>A	p.Gly212Gly	NAD-dependent,_hopanoid-associated_epimerase/dehydratase_family_acting_on_nucleotide-sugars
acUKH-supercont1.1	3950562	CGG	CGGG	1	1	1	1	1	1	1	ANN=CGGG	frameshift_variant	HIGH	CIA_03574	c.56dupC	p.Arg20fs	Copper_chaperone
acUKH-supercont1.1	71354	T	A	1	1	1	1	1	1	1	ANN=A	intergenic_region	MODIFIER	CIA_00071-CIA_00072	n.71354T>A		hypothetical_protein
acUKH-supercont1.1	71560	A	G	1	1	1	1	1	1	1	ANN=G	synonymous_variant	LOW	CIA_00072	c.477T>C	p.Asp159Asp	Putative_transmembrane_protein
acUKH-supercont1.1	71830	G	A	1	1	1	1	1	1	1	ANN=A	synonymous_variant	LOW	CIA_00072	c.207C>T	p.Ser69Ser	Putative_transmembrane_protein
acUKH-supercont1.1	72010	C	G	1	1	1	1	1	1	1	ANN=G	synonymous_variant	LOW	CIA_00072	c.27G>C	p.Leu9Leu	Putative_transmembrane_protein
acUKH-supercont1.1	72016	G	A	1	1	1	1	1	1	1	ANN=A	synonymous_variant	LOW	CIA_00072	c.21C>T	p.Pro7Pro	Putative_transmembrane_protein
acUKH-supercont1.1	72285	A	G	1	1	1	1	1	1	1	ANN=G	intergenic_region	MODIFIER	CIA_00072-CIA_00073	n.72285A>G		Putative_transmembrane_protein
acUKH-supercont1.1	72388	A	G	1	1	1	1	1	1	1	ANN=G	intergenic_region	MODIFIER	CIA_00072-CIA_00073	n.72388A>G		Putative_transmembrane_protein
acUKH-supercont1.1	72437	C	T	1	1	1	1	1	1	1	ANN=T	synonymous_variant	LOW	CIA_00073	c.1416G>A	p.Ala472Ala	Lysine-specific_permease
acUKH-supercont1.1	72494	G	A	1	1	1	1	1	1	1	ANN=A	synonymous_variant	LOW	CIA_00073	c.1359C>T	p.Tyr453Tyr	Lysine-specific_permease
acUKH-supercont1.1	72659	G	A	1	1	1	1	1	1	1	ANN=A	synonymous_variant	LOW	CIA_00073	c.1194C>T	p.Gly398Gly	Lysine-specific_permease
acUKH-supercont1.1	72725	G	A	1	1	1	1	1	1	1	ANN=A	synonymous_variant	LOW	CIA_00073	c.1128C>T	p.Thr376Thr	Lysine-specific_permease
acUKH-supercont1.1	72815	A	G	1	1	1	1	1	1	1	ANN=G	synonymous_variant	LOW	CIA_00073	c.1038T>C	p.Asn346Asn	Lysine-specific_permease
acUKH-supercont1.1	72842	A	G	1	1	1	1	1	1	1	ANN=G	synonymous_variant	LOW	CIA_00073	c.1011T>C	p.Arg337Arg	Lysine-specific_permease
acUKH-supercont1.1	72962	T	C	1	1	1	1	1	1	1	ANN=C	synonymous_variant	LOW	CIA_00073	c.891A>G	p.Gly297Gly	Lysine-specific_permease
acUKH-supercont1.1	73013	C	T	1	1	1	1	1	1	1	ANN=T	synonymous_variant	LOW	CIA_00073	c.840G>A	p.Val280Val	Lysine-specific_permease
acUKH-supercont1.1	73189	AC	GT	1	1	1	1	1	1	1	ANN=GT	synonymous_variant	LOW	CIA_00073	c.663_664delGTinsAC	p.223	Lysine-specific_permease
acUKH-supercont1.1	73238	T	C	1	1	1	1	1	1	1	ANN=C	synonymous_variant	LOW	CIA_00073	c.615A>G	p.Ala205Ala	Lysine-specific_permease
acUKH-supercont1.1	3990590	TCCCCCCCG	TCCCCCCG	0	1	1	1	1	1	1	ANN=TCCCCCCG	frameshift_variant	HIGH	CIA_03604	c.240delC	p.Gly81fs	AlgF, Alginate_O-acetyltransferase_AlgF,_periplasmic
acUKH-supercont1.1	73406	A	G	1	1	1	1	1	1	1	ANN=G	synonymous_variant	LOW	CIA_00073	c.447T>C	p.Arg149Arg	Lysine-specific_permease
acUKH-supercont1.1	73508	C	T	1	1	1	1	1	1	1	ANN=T	synonymous_variant	LOW	CIA_00073	c.345G>A	p.Ala115Ala	Lysine-specific_permease
acUKH-supercont1.1	73517	T	C	1	1	1	1	1	1	1	ANN=C	synonymous_variant	LOW	CIA_00073	c.336A>G	p.Glu112Glu	Lysine-specific_permease
acUKH-supercont1.1	73526	A	G	1	1	1	1	1	1	1	ANN=G	synonymous_variant	LOW	CIA_00073	c.327T>C	p.Ile109Ile	Lysine-specific_permease
acUKH-supercont1.1	73637	G	C	1	1	1	1	1	1	1	ANN=C	synonymous_variant	LOW	CIA_00073	c.216C>G	p.Ala72Ala	Lysine-specific_permease
acUKH-supercont1.1	73688	G	T	1	1	1	1	1	1	1	ANN=T	synonymous_variant	LOW	CIA_00073	c.165C>A	p.Ala55Ala	Lysine-specific_permease
acUKH-supercont1.1	73730	G	T	1	1	1	1	1	1	1	ANN=T	synonymous_variant	LOW	CIA_00073	c.123C>A	p.Thr41Thr	Lysine-specific_permease
acUKH-supercont1.1	73819	G	A	1	1	1	1	1	1	1	ANN=A	synonymous_variant	LOW	CIA_00073	c.34C>T	p.Leu12Leu	Lysine-specific_permease
acUKH-supercont1.1	4021882	GA	GGGAAGCTGTTGCTTA	1	1	1	1	1	1	1	ANN=GGGAAGCTGTTGCTTA	frameshift_variant	HIGH	CIA_03633	c.116_117insGGAAGCTGTTGCTT	p.Ala40fs
acUKH-supercont1.1	73870	ATGGT	GTGGC	1	1	1	1	1	1	1	ANN=GTGGC	intergenic_region	MODIFIER	CIA_00073-CIA_00074	n.73870_73874delATGGTinsGTGGC		Lysine-specific_permease
acUKH-supercont1.1	73885	G	T	1	1	1	1	1	1	1	ANN=T	intergenic_region	MODIFIER	CIA_00073-CIA_00074	n.73885G>T		Lysine-specific_permease
acUKH-supercont1.1	74184	CGGC	TGGT	1	1	1	1	1	1	1	ANN=TGGT	synonymous_variant	LOW	CIA_00074	c.759_762delGCCGinsACCA	p.255	16S_rRNA_(guanine(1207)-N(2))-methyltransferase_(EC_2.1.1.172)
acUKH-supercont1.1	4066821	CGG	CGGG	0	0	0	0	0	1	1	ANN=CGGG	frameshift_variant	HIGH	CIA_03675	c.134dupG	p.Gly46fs	TolB, Periplasmic_component_of_the_Tol_biopolymer_transport_system
acUKH-supercont1.1	74337	G	C	1	1	1	1	1	1	1	ANN=C	synonymous_variant	LOW	CIA_00074	c.609C>G	p.Gly203Gly	16S_rRNA_(guanine(1207)-N(2))-methyltransferase_(EC_2.1.1.172)
acUKH-supercont1.1	74801	G	A	1	1	1	1	1	1	1	ANN=A	synonymous_variant	LOW	CIA_00074	c.145C>T	p.Leu49Leu	16S_rRNA_(guanine(1207)-N(2))-methyltransferase_(EC_2.1.1.172)
acUKH-supercont1.1	75050	ACGTA	CCGTC	1	1	1	1	1	1	1	ANN=CCGTC	intergenic_region	MODIFIER	CIA_00074-CIA_00075	n.75050_75054delACGTAinsCCGTC		16S_rRNA_(guanine(1207)-N(2))-methyltransferase_(EC_2.1.1.172)
acUKH-supercont1.1	75226	C	T	1	1	1	1	1	1	1	ANN=T	synonymous_variant	LOW	CIA_00075	c.801G>A	p.Glu267Glu	Glycerate_dehydrogenase_(EC_1.1.1.29)
acUKH-supercont1.1	75247	G	A	1	1	1	1	1	1	1	ANN=A	synonymous_variant	LOW	CIA_00075	c.780C>T	p.Ala260Ala	Glycerate_dehydrogenase_(EC_1.1.1.29)
acUKH-supercont1.1	75304	C	T	1	0	0	0	0	0	0	ANN=T	synonymous_variant	LOW	CIA_00075	c.723G>A	p.Leu241Leu	Glycerate_dehydrogenase_(EC_1.1.1.29)
acUKH-supercont1.1	75319	G	A	1	1	1	1	1	1	1	ANN=A	synonymous_variant	LOW	CIA_00075	c.708C>T	p.Thr236Thr	Glycerate_dehydrogenase_(EC_1.1.1.29)
acUKH-supercont1.1	75466	G	A	1	1	1	1	1	1	1	ANN=A	synonymous_variant	LOW	CIA_00075	c.561C>T	p.Pro187Pro	Glycerate_dehydrogenase_(EC_1.1.1.29)
acUKH-supercont1.1	75631	G	A	1	1	1	1	1	1	1	ANN=A	synonymous_variant	LOW	CIA_00075	c.396C>T	p.Gly132Gly	Glycerate_dehydrogenase_(EC_1.1.1.29)
acUKH-supercont1.1	4069946	G	A	1	1	1	1	1	1	1	ANN=A	stop_gained	HIGH	CIA_03676	c.2124G>A	p.Trp708*	DNA_mismatch_repair_protein_MutS
acUKH-supercont1.1	75682	T	C	1	1	1	1	1	1	1	ANN=C	synonymous_variant	LOW	CIA_00075	c.345A>G	p.Leu115Leu	Glycerate_dehydrogenase_(EC_1.1.1.29)
acUKH-supercont1.1	75687	A	G	1	1	1	1	1	1	1	ANN=G	synonymous_variant	LOW	CIA_00075	c.340T>C	p.Leu114Leu	Glycerate_dehydrogenase_(EC_1.1.1.29)
acUKH-supercont1.1	75810	G	A	1	1	1	1	1	1	1	ANN=A	synonymous_variant	LOW	CIA_00075	c.217C>T	p.Leu73Leu	Glycerate_dehydrogenase_(EC_1.1.1.29)
acUKH-supercont1.1	75910	T	C	1	1	1	1	1	1	1	ANN=C	synonymous_variant	LOW	CIA_00075	c.117A>G	p.Gln39Gln	Glycerate_dehydrogenase_(EC_1.1.1.29)
acUKH-supercont1.1	4339766	CC	CCTC	1	1	1	1	1	1	1	ANN=CCTC	frameshift_variant&stop_gained	HIGH	CIA_03926	c.328_329insGA	p.Trp110fs	hypothetical_protein
acUKH-supercont1.1	75969	G	A	1	1	1	1	1	1	1	ANN=A	synonymous_variant	LOW	CIA_00075	c.58C>T	p.Leu20Leu	Glycerate_dehydrogenase_(EC_1.1.1.29)
acUKH-supercont1.1	76164	C	G	1	1	1	1	1	1	1	ANN=G	intergenic_region	MODIFIER	CIA_00075-CIA_00076	n.76164C>G		Glycerate_dehydrogenase_(EC_1.1.1.29)
acUKH-supercont1.1	76625	T	C	1	1	1	1	1	1	1	ANN=C	synonymous_variant	LOW	CIA_00076	c.279T>C	p.Gly93Gly	hypothetical_protein
acUKH-supercont1.1	76733	C	A	1	1	1	1	1	1	1	ANN=A	synonymous_variant	LOW	CIA_00076	c.387C>A	p.Val129Val	hypothetical_protein
acUKH-supercont1.1	76754	A	C	1	1	1	1	1	1	1	ANN=C	synonymous_variant	LOW	CIA_00076	c.408A>C	p.Val136Val	hypothetical_protein
acUKH-supercont1.1	76946	C	T	1	1	1	1	1	1	1	ANN=T	synonymous_variant	LOW	CIA_00076	c.600C>T	p.Arg200Arg	hypothetical_protein
acUKH-supercont1.1	76976	T	C	1	1	1	1	1	1	1	ANN=C	synonymous_variant	LOW	CIA_00076	c.630T>C	p.Asn210Asn	hypothetical_protein
acUKH-supercont1.1	77015	G	C	1	1	1	1	1	1	1	ANN=C	synonymous_variant	LOW	CIA_00076	c.669G>C	p.Ser223Ser	hypothetical_protein
acUKH-supercont1.1	77174	T	C	1	1	1	1	1	1	1	ANN=C	synonymous_variant	LOW	CIA_00076	c.828T>C	p.Leu276Leu	hypothetical_protein
acUKH-supercont1.1	4358838	G	A	1	1	1	1	1	1	1	ANN=A	stop_gained	HIGH	CIA_03945	c.484C>T	p.Arg162*	PA14_14170, Glutathione_S-transferase
acUKH-supercont1.1	4525511	GTTTTTTTTTG	GTTTTTTTTG	1	1	1	1	1	1	1	ANN=GTTTTTTTTG	frameshift_variant	HIGH	CIA_04100	c.765delA	p.Asn258fs	Septum-associated_rare_lipoprotein_A
acUKH-supercont1.1	4533992	C	T	1	1	1	1	1	1	1	ANN=T	stop_gained	HIGH	CIA_04108	c.532C>T	p.Gln178*	Putative_hydrolase
acUKH-supercont1.1	77348	G	A	1	1	1	1	1	1	1	ANN=A	synonymous_variant	LOW	CIA_00076	c.1002G>A	p.Ala334Ala	hypothetical_protein
acUKH-supercont1.1	77397	C	T	1	1	1	1	1	1	1	ANN=T	synonymous_variant	LOW	CIA_00076	c.1051C>T	p.Leu351Leu	hypothetical_protein
acUKH-supercont1.1	77660	T	G	1	1	1	1	1	1	1	ANN=G	synonymous_variant	LOW	CIA_00076	c.1314T>G	p.Pro438Pro	hypothetical_protein
acUKH-supercont1.1	4544784	TGGGGGGGT	TGGGGGGGGT,TGGGGGGGGGT	1	0	0	1	1	1	2	ANN=TGGGGGGGGT	frameshift_variant	HIGH	CIA_04120	c.104_105insC	p.Met38fs	Mpl, UDP-N-acetylmuramate:L-alanyl-gamma-D-glutamyl-meso-diaminopimelate_ligase_(EC_6.3.2.-)
acUKH-supercont1.1	77732	T	C	1	1	1	1	1	1	1	ANN=C	synonymous_variant	LOW	CIA_00076	c.1386T>C	p.Asp462Asp	hypothetical_protein
acUKH-supercont1.1	77756	C	T	1	1	1	1	1	1	1	ANN=T	synonymous_variant	LOW	CIA_00076	c.1410C>T	p.Val470Val	hypothetical_protein
acUKH-supercont1.1	77864	A	G	1	1	1	1	1	1	1	ANN=G	synonymous_variant	LOW	CIA_00076	c.1518A>G	p.Glu506Glu	hypothetical_protein
acUKH-supercont1.1	4570331	CGG	CG	1	1	1	1	1	1	1	ANN=CG	frameshift_variant	HIGH	CIA_04142	c.74delG	p.Gly25fs	Exodeoxyribonuclease_VII_small_subunit_(EC_3.1.11.6)
acUKH-supercont1.1	78008	T	C	1	1	1	1	1	1	1	ANN=C	synonymous_variant	LOW	CIA_00076	c.1662T>C	p.Gly554Gly	hypothetical_protein
acUKH-supercont1.1	78098	C	T	1	1	1	1	1	1	1	ANN=T	synonymous_variant	LOW	CIA_00076	c.1752C>T	p.Arg584Arg	hypothetical_protein
acUKH-supercont1.1	78257	G	C	1	1	1	1	1	1	1	ANN=C	synonymous_variant	LOW	CIA_00076	c.1911G>C	p.Thr637Thr	hypothetical_protein
acUKH-supercont1.1	78284	C	T	1	1	1	1	1	1	1	ANN=T	synonymous_variant	LOW	CIA_00076	c.1938C>T	p.Gly646Gly	hypothetical_protein
acUKH-supercont1.1	78311	C	T	1	1	1	1	1	1	1	ANN=T	synonymous_variant	LOW	CIA_00076	c.1965C>T	p.Val655Val	hypothetical_protein
acUKH-supercont1.1	78338	C	T	1	1	1	1	1	1	1	ANN=T	synonymous_variant	LOW	CIA_00076	c.1992C>T	p.Thr664Thr	hypothetical_protein
acUKH-supercont1.1	78620	A	G	1	1	1	1	1	1	1	ANN=G	synonymous_variant	LOW	CIA_00076	c.2274A>G	p.Glu758Glu	hypothetical_protein
acUKH-supercont1.1	78698	T	C	1	1	1	1	1	1	1	ANN=C	synonymous_variant	LOW	CIA_00076	c.2352T>C	p.Thr784Thr	hypothetical_protein
acUKH-supercont1.1	79136	C	T	1	1	1	1	1	1	1	ANN=T	synonymous_variant	LOW	CIA_00076	c.2790C>T	p.Leu930Leu	hypothetical_protein
acUKH-supercont1.1	79178	C	T	1	1	1	1	1	1	1	ANN=T	synonymous_variant	LOW	CIA_00076	c.2832C>T	p.Ala944Ala	hypothetical_protein
acUKH-supercont1.1	79241	T	C	1	1	1	1	1	1	1	ANN=C	synonymous_variant	LOW	CIA_00076	c.2895T>C	p.Leu965Leu	hypothetical_protein
acUKH-supercont1.1	79289	C	G	1	1	1	1	1	1	1	ANN=G	synonymous_variant	LOW	CIA_00076	c.2943C>G	p.Val981Val	hypothetical_protein
acUKH-supercont1.1	79310	T	C	1	1	1	1	1	1	1	ANN=C	synonymous_variant	LOW	CIA_00076	c.2964T>C	p.Thr988Thr	hypothetical_protein
acUKH-supercont1.1	79316	G	A	1	1	1	1	1	1	1	ANN=A	synonymous_variant	LOW	CIA_00076	c.2970G>A	p.Ala990Ala	hypothetical_protein
acUKH-supercont1.1	79355	T	C	1	1	1	1	1	1	1	ANN=C	synonymous_variant	LOW	CIA_00076	c.3009T>C	p.Tyr1003Tyr	hypothetical_protein
acUKH-supercont1.1	79382	T	C	1	1	1	1	1	1	1	ANN=C	synonymous_variant	LOW	CIA_00076	c.3036T>C	p.Tyr1012Tyr	hypothetical_protein
acUKH-supercont1.1	79424	C	G	1	1	1	1	1	1	1	ANN=G	synonymous_variant	LOW	CIA_00076	c.3078C>G	p.Val1026Val	hypothetical_protein
acUKH-supercont1.1	79463	C	T	1	1	1	1	1	1	1	ANN=T	synonymous_variant	LOW	CIA_00076	c.3117C>T	p.Asn1039Asn	hypothetical_protein
acUKH-supercont1.1	4585620	T	C	1	1	1	1	1	1	1	ANN=C	stop_lost&splice_region_variant	HIGH	CIA_04161	c.345A>G	p.Ter115Trpext*?	hypothetical_protein
acUKH-supercont1.1	4610854	GCCCCCCG	GCCCCCCCCG,GCCCCCCCG,GCCCCCCCCCG	2	1	1	1	3	1	1	ANN=GCCCCCCCG	frameshift_variant	HIGH	CIA_04184	c.2207_2208insG	p.Leu739fs	hypothetical_protein
acUKH-supercont1.1	4635828	TGC	TGGC	1	1	1	1	1	1	1	ANN=TGGC	frameshift_variant	HIGH	CIA_04206	c.1197dupG	p.Pro400fs	HD-GYP_domain
acUKH-supercont1.1	4635832	GAGCAACGGCG	AAGTCCACGG	1	1	1	1	1	1	1	ANN=AAGTCCACGG	frameshift_variant&missense_variant	HIGH	CIA_04206	c.1200_1209delGAGCAACGGCinsAAGTCCACG	p.Asn402fs	HD-GYP_domain
acUKH-supercont1.1	87678	T	C	1	1	1	1	1	1	1	ANN=C	synonymous_variant	LOW	CIA_00077	c.132T>C	p.Asp44Asp	hypothetical_protein
acUKH-supercont1.1	87696	CGGT	TGGC	1	1	1	1	1	1	1	ANN=TGGC	synonymous_variant	LOW	CIA_00077	c.150_153delCGGTinsTGGC	p.52	hypothetical_protein
acUKH-supercont1.1	87705	C	T	1	1	1	1	1	1	1	ANN=T	synonymous_variant	LOW	CIA_00077	c.159C>T	p.Ala53Ala	hypothetical_protein
acUKH-supercont1.1	87774	CGGGC	TGGGT	1	1	1	1	1	1	1	ANN=TGGGT	synonymous_variant	LOW	CIA_00077	c.228_232delCGGGCinsTGGGT	p.79	hypothetical_protein
acUKH-supercont1.1	87822	T	C	1	1	1	1	1	1	1	ANN=C	synonymous_variant	LOW	CIA_00077	c.276T>C	p.Asn92Asn	hypothetical_protein
acUKH-supercont1.1	87843	T	C	1	1	1	1	1	1	1	ANN=C	synonymous_variant	LOW	CIA_00077	c.297T>C	p.Asn99Asn	hypothetical_protein
acUKH-supercont1.1	87849	C	T	1	1	1	1	1	1	1	ANN=T	synonymous_variant	LOW	CIA_00077	c.303C>T	p.Gly101Gly	hypothetical_protein
acUKH-supercont1.1	87858	T	C	1	1	1	1	1	1	1	ANN=C	synonymous_variant	LOW	CIA_00077	c.312T>C	p.Asp104Asp	hypothetical_protein
acUKH-supercont1.1	4726760	CGCCGGCCAAGCCGAATG	CG	1	1	1	1	1	1	1	ANN=CG	frameshift_variant	HIGH	CIA_04285	c.33_48delGGCCAAGCCGAATGCC	p.Ala12fs	Uncharacterized_protein_with_tRNA-binding_domain_STM1665
acUKH-supercont1.1	4764042	A	G	1	1	1	1	1	1	1	ANN=G	start_lost	HIGH	CIA_04315	c.1A>G	p.Met1?	Pyridoxamine_5'-phosphate_oxidase_PhzG_(EC_1.4.3.5)
acUKH-supercont1.1	87963	T	C	1	1	1	1	1	1	1	ANN=C	synonymous_variant	LOW	CIA_00077	c.417T>C	p.Tyr139Tyr	hypothetical_protein
acUKH-supercont1.1	87969	CAGCGGC	GTCCGGG	1	1	1	1	1	1	1	ANN=GTCCGGG	synonymous_variant	LOW	CIA_00077	c.423_429delCAGCGGCinsGTCCGGG	p.144	hypothetical_protein
acUKH-supercont1.1	88014	C	T	1	1	0	1	0	1	0	ANN=T	synonymous_variant	LOW	CIA_00077	c.468C>T	p.Gly156Gly	hypothetical_protein
acUKH-supercont1.1	90107	CGGC	TGGT	1	1	1	1	1	1	1	ANN=TGGT	synonymous_variant	LOW	CIA_00078	c.144_147delCGGCinsTGGT	p.50	Large_exoproteins_involved_in_heme_utilization_or_adhesion
acUKH-supercont1.1	90125	C	T	1	1	1	1	1	1	1	ANN=T	synonymous_variant	LOW	CIA_00078	c.162C>T	p.Gly54Gly	Large_exoproteins_involved_in_heme_utilization_or_adhesion
acUKH-supercont1.1	90212	A	G	1	1	1	1	1	1	1	ANN=G	synonymous_variant	LOW	CIA_00078	c.249A>G	p.Leu83Leu	Large_exoproteins_involved_in_heme_utilization_or_adhesion
acUKH-supercont1.1	90650	T	C	1	1	1	1	1	1	1	ANN=C	synonymous_variant	LOW	CIA_00078	c.687T>C	p.Gly229Gly	Large_exoproteins_involved_in_heme_utilization_or_adhesion
acUKH-supercont1.1	90668	G	T	1	1	1	1	1	1	1	ANN=T	synonymous_variant	LOW	CIA_00078	c.705G>T	p.Pro235Pro	Large_exoproteins_involved_in_heme_utilization_or_adhesion
acUKH-supercont1.1	90695	G	T	1	1	1	1	1	1	1	ANN=T	synonymous_variant	LOW	CIA_00078	c.732G>T	p.Gly244Gly	Large_exoproteins_involved_in_heme_utilization_or_adhesion
acUKH-supercont1.1	90701	A	G	1	1	1	1	1	1	1	ANN=G	synonymous_variant	LOW	CIA_00078	c.738A>G	p.Ala246Ala	Large_exoproteins_involved_in_heme_utilization_or_adhesion
acUKH-supercont1.1	91045	G	A	1	1	1	1	1	1	1	ANN=A	synonymous_variant	LOW	CIA_00079	c.144G>A	p.Gln48Gln	Hemolysin_activation/secretion_protein
acUKH-supercont1.1	4873273	GCCCCCCCA	GCCCCCCA	1	1	1	1	1	1	1	ANN=GCCCCCCA	frameshift_variant	HIGH	CIA_04428	c.1977delG	p.Arg662fs	pyocin_R2_PP,_tail_length_determination_protein,_putative
acUKH-supercont1.1	4931321	CGAA	CACCA	1	1	1	1	1	1	1	ANN=ACCA	frameshift_variant&missense_variant	HIGH	CIA_04481	c.56_57delGAinsACC	p.Arg19fs	Shufflon-specific_DNA_recombinase
acUKH-supercont1.1	4983814	GCCCCCCT	GCCCCCCCT	1	0	0	0	0	0	0	ANN=GCCCCCCCT	frameshift_variant	HIGH	CIA_04540	c.285dupC	p.Trp96fs	Cytochrome_c55X_precursor_NirC
acUKH-supercont1.1	91390	G	A	1	1	1	1	1	1	1	ANN=A	synonymous_variant	LOW	CIA_00079	c.489G>A	p.Arg163Arg	Hemolysin_activation/secretion_protein
acUKH-supercont1.1	91513	G	T	1	1	1	1	1	1	1	ANN=T	synonymous_variant	LOW	CIA_00079	c.612G>T	p.Gly204Gly	Hemolysin_activation/secretion_protein
acUKH-supercont1.1	91552	G	A	1	1	1	1	1	1	1	ANN=A	synonymous_variant	LOW	CIA_00079	c.651G>A	p.Gln217Gln	Hemolysin_activation/secretion_protein
acUKH-supercont1.1	91594	T	C	1	1	1	1	1	1	1	ANN=C	synonymous_variant	LOW	CIA_00079	c.693T>C	p.Gly231Gly	Hemolysin_activation/secretion_protein
acUKH-supercont1.1	91630	T	C	1	1	1	1	1	1	1	ANN=C	synonymous_variant	LOW	CIA_00079	c.729T>C	p.Gly243Gly	Hemolysin_activation/secretion_protein
acUKH-supercont1.1	91744	C	T	1	1	1	1	1	1	1	ANN=T	synonymous_variant	LOW	CIA_00079	c.843C>T	p.Gly281Gly	Hemolysin_activation/secretion_protein
acUKH-supercont1.1	92032	T	C	1	1	1	1	1	1	1	ANN=C	synonymous_variant	LOW	CIA_00079	c.1131T>C	p.Asp377Asp	Hemolysin_activation/secretion_protein
acUKH-supercont1.1	5016921	C	T	1	1	1	1	1	1	1	ANN=T	stop_gained	HIGH	CIA_04574	c.159G>A	p.Trp53*	hypothetical_protein
acUKH-supercont1.1	92173	C	T	1	1	1	1	1	1	1	ANN=T	synonymous_variant	LOW	CIA_00079	c.1272C>T	p.Arg424Arg	Hemolysin_activation/secretion_protein
acUKH-supercont1.1	92212	G	A	1	1	1	1	1	1	1	ANN=A	synonymous_variant	LOW	CIA_00079	c.1311G>A	p.Glu437Glu	Hemolysin_activation/secretion_protein
acUKH-supercont1.1	92240	C	T	1	1	1	1	1	1	1	ANN=T	synonymous_variant	LOW	CIA_00079	c.1339C>T	p.Leu447Leu	Hemolysin_activation/secretion_protein
acUKH-supercont1.1	92368	C	T	1	1	1	1	1	1	1	ANN=T	synonymous_variant	LOW	CIA_00079	c.1467C>T	p.Tyr489Tyr	Hemolysin_activation/secretion_protein
acUKH-supercont1.1	92675	C	T	1	1	1	1	1	1	1	ANN=T	intergenic_region	MODIFIER	CIA_00079-CIA_00080	n.92675C>T		Hemolysin_activation/secretion_protein
acUKH-supercont1.1	92696	T	C	1	1	1	1	1	1	1	ANN=C	intergenic_region	MODIFIER	CIA_00079-CIA_00080	n.92696T>C		Hemolysin_activation/secretion_protein
acUKH-supercont1.1	92723	C	T	1	1	1	1	1	1	1	ANN=T	intergenic_region	MODIFIER	CIA_00079-CIA_00080	n.92723C>T		Hemolysin_activation/secretion_protein
acUKH-supercont1.1	92749	TCGAGGT	CCAAGGC	1	1	1	1	1	1	1	ANN=CCAAGGC	intergenic_region	MODIFIER	CIA_00079-CIA_00080	n.92749_92755delTCGAGGTinsCCAAGGC		Hemolysin_activation/secretion_protein
acUKH-supercont1.1	92786	G	C	1	1	1	1	1	1	1	ANN=C	intergenic_region	MODIFIER	CIA_00079-CIA_00080	n.92786G>C		Hemolysin_activation/secretion_protein
acUKH-supercont1.1	92791	G	A	1	1	1	1	1	1	1	ANN=A	intergenic_region	MODIFIER	CIA_00079-CIA_00080	n.92791G>A		Hemolysin_activation/secretion_protein
acUKH-supercont1.1	92803	A	C	1	1	1	1	1	1	1	ANN=C	intergenic_region	MODIFIER	CIA_00079-CIA_00080	n.92803A>C		Hemolysin_activation/secretion_protein
acUKH-supercont1.1	92888	G	A	1	1	1	1	1	1	1	ANN=A	intergenic_region	MODIFIER	CIA_00079-CIA_00080	n.92888G>A		Hemolysin_activation/secretion_protein
acUKH-supercont1.1	92973	C	T	1	1	1	1	1	1	1	ANN=T	synonymous_variant	LOW	CIA_00080	c.63C>T	p.Ala21Ala	hypothetical_protein
acUKH-supercont1.1	93051	G	A	1	1	1	1	1	1	1	ANN=A	synonymous_variant	LOW	CIA_00080	c.141G>A	p.Glu47Glu	hypothetical_protein
acUKH-supercont1.1	93508	T	C	1	1	1	1	1	1	1	ANN=C	synonymous_variant	LOW	CIA_00081	c.1164A>G	p.Ala388Ala	Uncharacterized_MFS-type_transporter
acUKH-supercont1.1	93670	C	T	1	1	1	1	1	1	1	ANN=T	synonymous_variant	LOW	CIA_00081	c.1002G>A	p.Glu334Glu	Uncharacterized_MFS-type_transporter
acUKH-supercont1.1	93868	C	T	1	1	1	1	1	1	1	ANN=T	synonymous_variant	LOW	CIA_00081	c.804G>A	p.Ala268Ala	Uncharacterized_MFS-type_transporter
acUKH-supercont1.1	93991	G	A	1	1	1	1	1	1	1	ANN=A	synonymous_variant	LOW	CIA_00081	c.681C>T	p.Asp227Asp	Uncharacterized_MFS-type_transporter
acUKH-supercont1.1	94003	TGCG	CGCC	1	1	1	1	1	1	1	ANN=CGCC	synonymous_variant	LOW	CIA_00081	c.666_669delCGCAinsGGCG	p.224	Uncharacterized_MFS-type_transporter
acUKH-supercont1.1	94123	G	C	1	1	1	1	1	1	1	ANN=C	synonymous_variant	LOW	CIA_00081	c.549C>G	p.Ala183Ala	Uncharacterized_MFS-type_transporter
acUKH-supercont1.1	94198	T	C	1	1	1	1	1	1	1	ANN=C	synonymous_variant	LOW	CIA_00081	c.474A>G	p.Pro158Pro	Uncharacterized_MFS-type_transporter
acUKH-supercont1.1	94438	C	T	1	1	1	1	1	1	1	ANN=T	synonymous_variant	LOW	CIA_00081	c.234G>A	p.Arg78Arg	Uncharacterized_MFS-type_transporter
acUKH-supercont1.1	94465	G	A	1	1	1	1	1	1	1	ANN=A	synonymous_variant	LOW	CIA_00081	c.207C>T	p.His69His	Uncharacterized_MFS-type_transporter
acUKH-supercont1.1	94636	G	A	1	1	1	1	1	1	1	ANN=A	synonymous_variant	LOW	CIA_00081	c.36C>T	p.Arg12Arg	Uncharacterized_MFS-type_transporter
acUKH-supercont1.1	94654	A	G	1	1	1	1	1	1	1	ANN=G	synonymous_variant	LOW	CIA_00081	c.18T>C	p.Ser6Ser	Uncharacterized_MFS-type_transporter
acUKH-supercont1.1	94714	C	T	1	1	1	1	1	1	1	ANN=T	intergenic_region	MODIFIER	CIA_00081-CIA_00082	n.94714C>T		Uncharacterized_MFS-type_transporter
acUKH-supercont1.1	94784	A	G	1	1	1	1	1	1	1	ANN=G	intergenic_region	MODIFIER	CIA_00081-CIA_00082	n.94784A>G		Uncharacterized_MFS-type_transporter
acUKH-supercont1.1	94791	GGA	AGG	1	1	1	1	1	1	1	ANN=AGG	intergenic_region	MODIFIER	CIA_00081-CIA_00082	n.94791_94793delGGAinsAGG		Uncharacterized_MFS-type_transporter
acUKH-supercont1.1	94818	G	T	1	1	1	1	1	1	1	ANN=T	intergenic_region	MODIFIER	CIA_00081-CIA_00082	n.94818G>T		Uncharacterized_MFS-type_transporter
acUKH-supercont1.1	94908	T	C	1	1	1	1	1	1	1	ANN=C	intergenic_region	MODIFIER	CIA_00081-CIA_00082	n.94908T>C		Uncharacterized_MFS-type_transporter
acUKH-supercont1.1	95137	C	T	1	1	1	1	1	1	1	ANN=T	synonymous_variant	LOW	CIA_00082	c.156C>T	p.Gly52Gly	Aerobic-type_carbon_monoxide_dehydrogenase,_large_subunit_CoxL/CutL_homologs
acUKH-supercont1.1	5070282	ACC	ACCC	0	0	0	1	0	0	0	ANN=ACCC	frameshift_variant	HIGH	CIA_04620	c.1547dupG	p.Val517fs	PA14_05640, Outer_membrane_OptJ (PA0434)
acUKH-supercont1.1	95443	A	G	1	1	1	1	1	1	1	ANN=G	synonymous_variant	LOW	CIA_00082	c.462A>G	p.Val154Val	Aerobic-type_carbon_monoxide_dehydrogenase,_large_subunit_CoxL/CutL_homologs
acUKH-supercont1.1	5070286	CGC	CCC,CC	1	1	1	1	2	1	1	ANN=CC	frameshift_variant	HIGH	CIA_04620	c.1545delC	p.Val517fs	OptJ, Outer_membrane_vitamin_B12_receptor_BtuB
acUKH-supercont1.1	95635	G	C	1	1	1	1	1	1	1	ANN=C	synonymous_variant	LOW	CIA_00082	c.654G>C	p.Ser218Ser	Aerobic-type_carbon_monoxide_dehydrogenase,_large_subunit_CoxL/CutL_homologs
acUKH-supercont1.1	95662	C	T	1	1	1	1	1	1	1	ANN=T	synonymous_variant	LOW	CIA_00082	c.681C>T	p.Arg227Arg	Aerobic-type_carbon_monoxide_dehydrogenase,_large_subunit_CoxL/CutL_homologs
acUKH-supercont1.1	95791	T	C	1	1	1	1	1	1	1	ANN=C	synonymous_variant	LOW	CIA_00082	c.810T>C	p.Tyr270Tyr	Aerobic-type_carbon_monoxide_dehydrogenase,_large_subunit_CoxL/CutL_homologs
acUKH-supercont1.1	95857	C	G	1	1	1	1	1	1	1	ANN=G	synonymous_variant	LOW	CIA_00082	c.876C>G	p.Ala292Ala	Aerobic-type_carbon_monoxide_dehydrogenase,_large_subunit_CoxL/CutL_homologs
acUKH-supercont1.1	96073	T	C	1	1	1	1	1	1	1	ANN=C	synonymous_variant	LOW	CIA_00082	c.1092T>C	p.Asn364Asn	Aerobic-type_carbon_monoxide_dehydrogenase,_large_subunit_CoxL/CutL_homologs
acUKH-supercont1.1	96202	T	G	1	1	1	1	1	1	1	ANN=G	synonymous_variant	LOW	CIA_00082	c.1221T>G	p.Gly407Gly	Aerobic-type_carbon_monoxide_dehydrogenase,_large_subunit_CoxL/CutL_homologs
acUKH-supercont1.1	5083865	T	A	1	1	1	1	1	1	1	ANN=A	stop_gained	HIGH	CIA_04629	c.907A>T	p.Lys303*	MexA, Multidrug_efflux_system,_membrane_fusion_component_=>_MexA_of_MexAB-OprM
acUKH-supercont1.1	96526	G	C	1	1	1	1	1	1	1	ANN=C	synonymous_variant	LOW	CIA_00082	c.1545G>C	p.Val515Val	Aerobic-type_carbon_monoxide_dehydrogenase,_large_subunit_CoxL/CutL_homologs
acUKH-supercont1.1	96568	G	A	1	1	1	1	1	1	1	ANN=A	synonymous_variant	LOW	CIA_00082	c.1587G>A	p.Glu529Glu	Aerobic-type_carbon_monoxide_dehydrogenase,_large_subunit_CoxL/CutL_homologs
acUKH-supercont1.1	96628	T	C	1	1	1	1	1	1	1	ANN=C	synonymous_variant	LOW	CIA_00082	c.1647T>C	p.Gly549Gly	Aerobic-type_carbon_monoxide_dehydrogenase,_large_subunit_CoxL/CutL_homologs
acUKH-supercont1.1	5097690	CCAG	CCACAG	1	1	1	1	1	1	1	ANN=CCACAG	frameshift_variant	HIGH	CIA_04641	c.4990_4991insTG	p.Ala1665fs	still_frameshift_probable_component_of_chemotactic_signal_transduction_system
acUKH-supercont1.1	97168	T	C	1	1	1	1	1	1	1	ANN=C	synonymous_variant	LOW	CIA_00082	c.2187T>C	p.Gly729Gly	Aerobic-type_carbon_monoxide_dehydrogenase,_large_subunit_CoxL/CutL_homologs
acUKH-supercont1.1	97192	A	G	1	1	1	1	1	1	1	ANN=G	synonymous_variant	LOW	CIA_00082	c.2211A>G	p.Glu737Glu	Aerobic-type_carbon_monoxide_dehydrogenase,_large_subunit_CoxL/CutL_homologs
acUKH-supercont1.1	97216	A	G	1	1	1	1	1	1	1	ANN=G	synonymous_variant	LOW	CIA_00082	c.2235A>G	p.Val745Val	Aerobic-type_carbon_monoxide_dehydrogenase,_large_subunit_CoxL/CutL_homologs
acUKH-supercont1.1	97222	A	G	1	1	1	1	1	1	1	ANN=G	synonymous_variant	LOW	CIA_00082	c.2241A>G	p.Glu747Glu	Aerobic-type_carbon_monoxide_dehydrogenase,_large_subunit_CoxL/CutL_homologs
acUKH-supercont1.1	97264	T	C	1	1	1	1	1	1	1	ANN=C	synonymous_variant	LOW	CIA_00082	c.2283T>C	p.Gly761Gly	Aerobic-type_carbon_monoxide_dehydrogenase,_large_subunit_CoxL/CutL_homologs
acUKH-supercont1.1	97378	C	T	1	1	1	1	1	1	1	ANN=T	synonymous_variant	LOW	CIA_00082	c.2397C>T	p.Ser799Ser	Aerobic-type_carbon_monoxide_dehydrogenase,_large_subunit_CoxL/CutL_homologs
acUKH-supercont1.1	97441	T	C	1	1	1	1	1	1	1	ANN=C	synonymous_variant	LOW	CIA_00082	c.2460T>C	p.Asp820Asp	Aerobic-type_carbon_monoxide_dehydrogenase,_large_subunit_CoxL/CutL_homologs
acUKH-supercont1.1	97480	A	G	1	1	1	1	1	1	1	ANN=G	synonymous_variant	LOW	CIA_00082	c.2499A>G	p.Pro833Pro	Aerobic-type_carbon_monoxide_dehydrogenase,_large_subunit_CoxL/CutL_homologs
acUKH-supercont1.1	5204057	TCGAGTTCACCCC	TC	1	1	1	1	1	1	1	ANN=TC	frameshift_variant	HIGH	CIA_04745	c.281_291delAGTTCACCCCG	p.Glu94fs	ABC_transporter,_permease_protein_(cluster_3,_basic_aa/glutamine/opines)
acUKH-supercont1.1	97666	A	G	1	1	1	1	1	1	1	ANN=G	synonymous_variant	LOW	CIA_00082	c.2685A>G	p.Ser895Ser	Aerobic-type_carbon_monoxide_dehydrogenase,_large_subunit_CoxL/CutL_homologs
acUKH-supercont1.1	97675	T	C	1	1	1	1	1	1	1	ANN=C	synonymous_variant	LOW	CIA_00082	c.2694T>C	p.Asp898Asp	Aerobic-type_carbon_monoxide_dehydrogenase,_large_subunit_CoxL/CutL_homologs
acUKH-supercont1.1	98081	C	T	1	1	1	1	1	1	1	ANN=T	synonymous_variant	LOW	CIA_00083	c.276C>T	p.Asn92Asn	Aerobic-type_carbon_monoxide_dehydrogenase,_small_subunit_CoxS/CutS_homologs
acUKH-supercont1.1	98356	C	G	1	1	1	1	1	1	1	ANN=G	synonymous_variant	LOW	CIA_00084	c.9C>G	p.Arg3Arg	Putative_diheme_cytochrome_c-553
acUKH-supercont1.1	98518	A	G	1	1	1	1	1	1	1	ANN=G	synonymous_variant	LOW	CIA_00084	c.171A>G	p.Gly57Gly	Putative_diheme_cytochrome_c-553
acUKH-supercont1.1	5207816	GCC	GCCC	1	0	0	0	0	0	0	ANN=GCCC	frameshift_variant	HIGH	CIA_04751	c.455dupG	p.Ala153fs	Lysophospholipase_(EC_3.1.1.5)
acUKH-supercont1.1	98620	C	T	1	1	1	1	1	1	1	ANN=T	synonymous_variant	LOW	CIA_00084	c.273C>T	p.Ala91Ala	Putative_diheme_cytochrome_c-553
acUKH-supercont1.1	98740	A	G	1	1	1	1	1	1	1	ANN=G	synonymous_variant	LOW	CIA_00084	c.393A>G	p.Glu131Glu	Putative_diheme_cytochrome_c-553
acUKH-supercont1.1	98800	C	A	1	1	1	1	1	1	1	ANN=A	synonymous_variant	LOW	CIA_00084	c.453C>A	p.Gly151Gly	Putative_diheme_cytochrome_c-553
acUKH-supercont1.1	98875	A	G	1	1	1	1	1	1	1	ANN=G	synonymous_variant	LOW	CIA_00084	c.528A>G	p.Lys176Lys	Putative_diheme_cytochrome_c-553
acUKH-supercont1.1	5298720	CGAA	CA	1	1	1	1	1	1	1	ANN=CA	frameshift_variant	HIGH	CIA_04832	c.541_542delGA	p.Glu181fs	hypothetical_protein
acUKH-supercont1.1	99157	G	A	1	1	1	1	1	1	1	ANN=A	synonymous_variant	LOW	CIA_00084	c.810G>A	p.Ala270Ala	Putative_diheme_cytochrome_c-553
acUKH-supercont1.1	99217	A	G	1	1	1	1	1	1	1	ANN=G	synonymous_variant	LOW	CIA_00084	c.870A>G	p.Leu290Leu	Putative_diheme_cytochrome_c-553
acUKH-supercont1.1	5298724	GT	GGCT	1	1	1	1	1	1	1	ANN=GGCT	frameshift_variant	HIGH	CIA_04832	c.544_545insGC	p.Val182fs	hypothetical_protein
acUKH-supercont1.1	5499428	CGGGGGC	CGGGGGG,CGGGGGGG	2	1	1	1	1	1	1	ANN=GG	frameshift_variant&synonymous_variant	HIGH	CIA_05016	c.249delCinsGG	p.Gly84fs	putative_lipoprotein
acUKH-supercont1.1	5513070	TTA	CTG	1	1	1	1	1	1	1	ANN=CTG	stop_lost&splice_region_variant	HIGH	CIA_05033	c.1327_1329delTAAinsCAG	p.Ter443Glnext*?	hypothetical_protein
acUKH-supercont1.1	99706	T	C	1	1	1	1	1	1	1	ANN=C	synonymous_variant	LOW	CIA_00085	c.108T>C	p.Arg36Arg	Xanthine_and_CO_dehydrogenases_maturation_factor,_XdhC/CoxF_family
acUKH-supercont1.1	5904	G	A	1	1	1	1	1	1	1	ANN=A	missense_variant	MODERATE	CIA_00006	c.541G>A	p.Val181Ile	Paraquat-inducible_protein_A
acUKH-supercont1.1	99793	A	G	1	1	1	1	1	1	1	ANN=G	synonymous_variant	LOW	CIA_00085	c.195A>G	p.Glu65Glu	Xanthine_and_CO_dehydrogenases_maturation_factor,_XdhC/CoxF_family
acUKH-supercont1.1	99805	A	C	1	1	1	1	1	1	1	ANN=C	synonymous_variant	LOW	CIA_00085	c.207A>C	p.Ala69Ala	Xanthine_and_CO_dehydrogenases_maturation_factor,_XdhC/CoxF_family
acUKH-supercont1.1	99850	T	C	1	1	1	1	1	1	1	ANN=C	synonymous_variant	LOW	CIA_00085	c.252T>C	p.Gly84Gly	Xanthine_and_CO_dehydrogenases_maturation_factor,_XdhC/CoxF_family
acUKH-supercont1.1	7790	G	A	1	1	0	1	0	1	1	ANN=A	missense_variant	MODERATE	CIA_00008	c.1171G>A	p.Asp391Asn	Uncharacterized_protein_YebT
acUKH-supercont1.1	99931	C	T	1	1	1	1	1	1	1	ANN=T	synonymous_variant	LOW	CIA_00085	c.333C>T	p.Asp111Asp	Xanthine_and_CO_dehydrogenases_maturation_factor,_XdhC/CoxF_family
acUKH-supercont1.1	99973	C	T	1	1	1	1	1	1	1	ANN=T	synonymous_variant	LOW	CIA_00085	c.375C>T	p.Gly125Gly	Xanthine_and_CO_dehydrogenases_maturation_factor,_XdhC/CoxF_family
acUKH-supercont1.1	99988	C	G	1	1	1	1	1	1	1	ANN=G	synonymous_variant	LOW	CIA_00085	c.390C>G	p.Leu130Leu	Xanthine_and_CO_dehydrogenases_maturation_factor,_XdhC/CoxF_family
acUKH-supercont1.1	99997	C	T	1	1	1	1	1	1	1	ANN=T	synonymous_variant	LOW	CIA_00085	c.399C>T	p.Val133Val	Xanthine_and_CO_dehydrogenases_maturation_factor,_XdhC/CoxF_family
acUKH-supercont1.1	100048	A	T	1	1	1	1	1	1	1	ANN=T	synonymous_variant	LOW	CIA_00085	c.450A>T	p.Pro150Pro	Xanthine_and_CO_dehydrogenases_maturation_factor,_XdhC/CoxF_family
acUKH-supercont1.1	100054	G	T	1	1	1	1	1	1	1	ANN=T	synonymous_variant	LOW	CIA_00085	c.456G>T	p.Ala152Ala	Xanthine_and_CO_dehydrogenases_maturation_factor,_XdhC/CoxF_family
acUKH-supercont1.1	8288	G	A	0	0	1	1	0	0	0	ANN=A	missense_variant	MODERATE	CIA_00008	c.1669G>A	p.Val557Ile	PA14_62020 (PA4689), paraquat-inducible OM-protein B-like protein, MlaD protein uncharacterized
acUKH-supercont1.1	100079	C	T	1	1	1	1	1	1	1	ANN=T	synonymous_variant	LOW	CIA_00085	c.481C>T	p.Leu161Leu	Xanthine_and_CO_dehydrogenases_maturation_factor,_XdhC/CoxF_family
acUKH-supercont1.1	100090	TGCC	CGCT	1	1	1	1	1	1	1	ANN=CGCT	synonymous_variant	LOW	CIA_00085	c.492_495delTGCCinsCGCT	p.166	Xanthine_and_CO_dehydrogenases_maturation_factor,_XdhC/CoxF_family
acUKH-supercont1.1	100106	T	C	1	1	1	1	1	1	1	ANN=C	synonymous_variant	LOW	CIA_00085	c.508T>C	p.Leu170Leu	Xanthine_and_CO_dehydrogenases_maturation_factor,_XdhC/CoxF_family
acUKH-supercont1.1	8508	AT	AC,GC	1	2	1	1	2	1	1	ANN=GC	missense_variant	MODERATE	CIA_00008	c.1889_1890delATinsGC	p.Asn630Ser	Uncharacterized_protein_YebT
acUKH-supercont1.1	100225	G	C	1	1	1	1	1	1	1	ANN=C	synonymous_variant	LOW	CIA_00085	c.627G>C	p.Gly209Gly	Xanthine_and_CO_dehydrogenases_maturation_factor,_XdhC/CoxF_family
acUKH-supercont1.1	100360	T	C	1	1	1	1	1	1	1	ANN=C	synonymous_variant	LOW	CIA_00085	c.762T>C	p.Ala254Ala	Xanthine_and_CO_dehydrogenases_maturation_factor,_XdhC/CoxF_family
acUKH-supercont1.1	100381	G	A	1	1	1	1	1	1	1	ANN=A	synonymous_variant	LOW	CIA_00085	c.783G>A	p.Gly261Gly	Xanthine_and_CO_dehydrogenases_maturation_factor,_XdhC/CoxF_family
acUKH-supercont1.1	100441	C	T	1	1	1	1	1	1	1	ANN=T	synonymous_variant	LOW	CIA_00085	c.843C>T	p.Asp281Asp	Xanthine_and_CO_dehydrogenases_maturation_factor,_XdhC/CoxF_family
acUKH-supercont1.1	100483	GGGG	CGGC	1	1	1	1	1	1	1	ANN=CGGC	synonymous_variant	LOW	CIA_00085	c.885_888delGGGGinsCGGC	p.297	Xanthine_and_CO_dehydrogenases_maturation_factor,_XdhC/CoxF_family
acUKH-supercont1.1	100653	G	C	1	1	1	1	1	1	1	ANN=C	synonymous_variant	LOW	CIA_00086	c.84G>C	p.Arg28Arg	Molybdenum_cofactor_cytidylyltransferase_(EC_2.7.7.76)
acUKH-supercont1.1	10500	A	G	1	1	1	1	1	1	1	ANN=G	missense_variant	MODERATE	CIA_00009	c.70T>C	p.Phe24Leu	Iron_(III)-transport_system_permease_HitB
acUKH-supercont1.1	100773	A	G	1	1	1	1	1	1	1	ANN=G	synonymous_variant	LOW	CIA_00086	c.204A>G	p.Gln68Gln	Molybdenum_cofactor_cytidylyltransferase_(EC_2.7.7.76)
acUKH-supercont1.1	100797	CGCC	TGCA	1	1	1	1	1	1	1	ANN=TGCA	synonymous_variant	LOW	CIA_00086	c.228_231delCGCCinsTGCA	p.78	Molybdenum_cofactor_cytidylyltransferase_(EC_2.7.7.76)
acUKH-supercont1.1	15515	C	T	1	1	1	1	1	1	1	ANN=T	missense_variant	MODERATE	CIA_00013	c.997G>A	p.Ala333Thr	hypothetical_protein
acUKH-supercont1.1	17906	G	A	1	1	1	1	1	1	1	ANN=A	missense_variant	MODERATE	CIA_00015	c.313G>A	p.Ala105Thr	RTX_toxins_and_related_Ca2+-binding_proteins
acUKH-supercont1.1	100971	C	T	1	1	1	1	1	1	1	ANN=T	synonymous_variant	LOW	CIA_00086	c.402C>T	p.Gly134Gly	Molybdenum_cofactor_cytidylyltransferase_(EC_2.7.7.76)
acUKH-supercont1.1	100980	T	C	1	1	1	1	1	1	1	ANN=C	synonymous_variant	LOW	CIA_00086	c.411T>C	p.Gly137Gly	Molybdenum_cofactor_cytidylyltransferase_(EC_2.7.7.76)
acUKH-supercont1.1	101022	A	G	1	1	1	1	1	1	1	ANN=G	synonymous_variant	LOW	CIA_00086	c.453A>G	p.Ala151Ala	Molybdenum_cofactor_cytidylyltransferase_(EC_2.7.7.76)
acUKH-supercont1.1	19086	A	G	1	1	1	1	1	1	1	ANN=G	missense_variant	MODERATE	CIA_00016	c.445A>G	p.Thr149Ala	Large_exoproteins_involved_in_heme_utilization_or_adhesion
acUKH-supercont1.1	20686	C	T	1	1	1	1	1	1	1	ANN=T	missense_variant	MODERATE	CIA_00018	c.295C>T	p.Pro99Ser	hypothetical_protein
acUKH-supercont1.1	21937	T	C	1	1	1	1	1	1	1	ANN=C	missense_variant	MODERATE	CIA_00020	c.101T>C	p.Val34Ala	hypothetical_protein
acUKH-supercont1.1	101088	A	G	1	1	1	1	1	1	1	ANN=G	synonymous_variant	LOW	CIA_00086	c.519A>G	p.Val173Val	Molybdenum_cofactor_cytidylyltransferase_(EC_2.7.7.76)
acUKH-supercont1.1	21942	C	T	1	1	1	1	1	1	1	ANN=T	missense_variant	MODERATE	CIA_00020	c.106C>T	p.Arg36Cys	hypothetical_protein
acUKH-supercont1.1	101350	T	C	1	1	1	1	1	1	1	ANN=C	synonymous_variant	LOW	CIA_00087	c.921A>G	p.Pro307Pro	23S_rRNA_(guanine(1835)-N(2))-methyltransferase_(EC_2.1.1.174)
acUKH-supercont1.1	101440	T	C	1	1	1	1	1	1	1	ANN=C	synonymous_variant	LOW	CIA_00087	c.831A>G	p.Ala277Ala	23S_rRNA_(guanine(1835)-N(2))-methyltransferase_(EC_2.1.1.174)
acUKH-supercont1.1	101458	T	C	1	1	1	1	1	1	1	ANN=C	synonymous_variant	LOW	CIA_00087	c.813A>G	p.Ala271Ala	23S_rRNA_(guanine(1835)-N(2))-methyltransferase_(EC_2.1.1.174)
acUKH-supercont1.1	101464	T	C	1	1	1	1	1	1	1	ANN=C	synonymous_variant	LOW	CIA_00087	c.807A>G	p.Gln269Gln	23S_rRNA_(guanine(1835)-N(2))-methyltransferase_(EC_2.1.1.174)
acUKH-supercont1.1	22576	C	A	1	1	1	1	1	1	1	ANN=A	missense_variant	MODERATE	CIA_00020	c.740C>A	p.Ala247Glu	hypothetical_protein
acUKH-supercont1.1	101590	C	T	1	1	1	1	1	1	1	ANN=T	synonymous_variant	LOW	CIA_00087	c.681G>A	p.Pro227Pro	23S_rRNA_(guanine(1835)-N(2))-methyltransferase_(EC_2.1.1.174)
acUKH-supercont1.1	101632	TTCT	CTCC	1	1	1	1	1	1	1	ANN=CTCC	synonymous_variant	LOW	CIA_00087	c.636_639delAGAAinsGGAG	p.214	23S_rRNA_(guanine(1835)-N(2))-methyltransferase_(EC_2.1.1.174)
acUKH-supercont1.1	101716	T	C	1	1	1	1	1	1	1	ANN=C	synonymous_variant	LOW	CIA_00087	c.555A>G	p.Gln185Gln	23S_rRNA_(guanine(1835)-N(2))-methyltransferase_(EC_2.1.1.174)
acUKH-supercont1.1	101821	T	C	1	1	1	1	1	1	1	ANN=C	synonymous_variant	LOW	CIA_00087	c.450A>G	p.Pro150Pro	23S_rRNA_(guanine(1835)-N(2))-methyltransferase_(EC_2.1.1.174)
acUKH-supercont1.1	101934	A	G	1	1	1	1	1	1	1	ANN=G	synonymous_variant	LOW	CIA_00087	c.337T>C	p.Leu113Leu	23S_rRNA_(guanine(1835)-N(2))-methyltransferase_(EC_2.1.1.174)
acUKH-supercont1.1	102031	A	G	1	1	1	1	1	1	1	ANN=G	synonymous_variant	LOW	CIA_00087	c.240T>C	p.Leu80Leu	23S_rRNA_(guanine(1835)-N(2))-methyltransferase_(EC_2.1.1.174)
acUKH-supercont1.1	102070	G	A	1	1	1	1	1	1	1	ANN=A	synonymous_variant	LOW	CIA_00087	c.201C>T	p.Val67Val	23S_rRNA_(guanine(1835)-N(2))-methyltransferase_(EC_2.1.1.174)
acUKH-supercont1.1	102234	G	A	1	1	1	1	1	1	1	ANN=A	synonymous_variant	LOW	CIA_00087	c.37C>T	p.Leu13Leu	23S_rRNA_(guanine(1835)-N(2))-methyltransferase_(EC_2.1.1.174)
acUKH-supercont1.1	22800	G	A	1	1	1	1	1	1	1	ANN=A	missense_variant	MODERATE	CIA_00020	c.964G>A	p.Ala322Thr	hypothetical_protein
acUKH-supercont1.1	102392	A	G	1	1	1	1	1	1	1	ANN=G	intergenic_region	MODIFIER	CIA_00087-CIA_00088	n.102392A>G		23S_rRNA_(guanine(1835)-N(2))-methyltransferase_(EC_2.1.1.174)
acUKH-supercont1.1	102524	T	A	1	1	1	1	1	1	1	ANN=A	intergenic_region	MODIFIER	CIA_00087-CIA_00088	n.102524T>A		23S_rRNA_(guanine(1835)-N(2))-methyltransferase_(EC_2.1.1.174)
acUKH-supercont1.1	103296	C	T	1	1	1	1	1	1	1	ANN=T	synonymous_variant	LOW	CIA_00088	c.699C>T	p.Gly233Gly	TRAP-type_transporter,_substrate-binding_protein
acUKH-supercont1.1	103362	T	C	1	1	1	1	1	1	1	ANN=C	synonymous_variant	LOW	CIA_00088	c.765T>C	p.Thr255Thr	TRAP-type_transporter,_substrate-binding_protein
acUKH-supercont1.1	103422	G	C	1	1	1	1	1	1	1	ANN=C	synonymous_variant	LOW	CIA_00088	c.825G>C	p.Leu275Leu	TRAP-type_transporter,_substrate-binding_protein
acUKH-supercont1.1	103467	C	T	1	1	1	1	1	1	1	ANN=T	synonymous_variant	LOW	CIA_00088	c.870C>T	p.Arg290Arg	TRAP-type_transporter,_substrate-binding_protein
acUKH-supercont1.1	103551	CAGC	TAGT	1	1	1	1	1	1	1	ANN=TAGT	synonymous_variant	LOW	CIA_00088	c.954_957delCAGCinsTAGT	p.320	TRAP-type_transporter,_substrate-binding_protein
acUKH-supercont1.1	103561	C	T	1	1	1	1	1	1	1	ANN=T	synonymous_variant	LOW	CIA_00088	c.964C>T	p.Leu322Leu	TRAP-type_transporter,_substrate-binding_protein
acUKH-supercont1.1	103612	C	T	1	1	1	1	1	1	1	ANN=T	intergenic_region	MODIFIER	CIA_00088-CIA_00089	n.103612C>T		TRAP-type_transporter,_substrate-binding_protein
acUKH-supercont1.1	104152	C	T	1	1	1	1	1	1	1	ANN=T	synonymous_variant	LOW	CIA_00089	c.450C>T	p.Arg150Arg	Ferredoxin--NADP(+)_reductase_(EC_1.18.1.2)_@_Flavodoxin--NADP(+)_reductase_(EC_1.19.1.1)
acUKH-supercont1.1	23045	G	T	1	1	1	1	1	1	1	ANN=T	missense_variant	MODERATE	CIA_00020	c.1209G>T	p.Gln403His	hypothetical_protein
acUKH-supercont1.1	104242	C	T	1	1	1	1	1	1	1	ANN=T	synonymous_variant	LOW	CIA_00089	c.540C>T	p.Ile180Ile	Ferredoxin--NADP(+)_reductase_(EC_1.18.1.2)_@_Flavodoxin--NADP(+)_reductase_(EC_1.19.1.1)
acUKH-supercont1.1	104333	C	T	1	1	1	1	1	1	1	ANN=T	synonymous_variant	LOW	CIA_00089	c.631C>T	p.Leu211Leu	Ferredoxin--NADP(+)_reductase_(EC_1.18.1.2)_@_Flavodoxin--NADP(+)_reductase_(EC_1.19.1.1)
acUKH-supercont1.1	104440	C	G	1	1	1	1	1	1	1	ANN=G	synonymous_variant	LOW	CIA_00089	c.738C>G	p.Thr246Thr	Ferredoxin--NADP(+)_reductase_(EC_1.18.1.2)_@_Flavodoxin--NADP(+)_reductase_(EC_1.19.1.1)
acUKH-supercont1.1	104508	GCGCC	ACGCT	1	1	1	1	1	1	1	ANN=ACGCT	intergenic_region	MODIFIER	CIA_00089-CIA_00090	n.104508_104512delGCGCCinsACGCT		Ferredoxin--NADP(+)_reductase_(EC_1.18.1.2)_@_Flavodoxin--NADP(+)_reductase_(EC_1.19.1.1)
acUKH-supercont1.1	104523	C	G	1	1	1	1	1	1	1	ANN=G	intergenic_region	MODIFIER	CIA_00089-CIA_00090	n.104523C>G		Ferredoxin--NADP(+)_reductase_(EC_1.18.1.2)_@_Flavodoxin--NADP(+)_reductase_(EC_1.19.1.1)
acUKH-supercont1.1	104587	T	C	1	1	1	1	1	1	1	ANN=C	synonymous_variant	LOW	CIA_00090	c.411A>G	p.Ser137Ser	Large-conductance_mechanosensitive_channel
acUKH-supercont1.1	104614	G	A	1	1	1	1	1	1	1	ANN=A	synonymous_variant	LOW	CIA_00090	c.384C>T	p.Asp128Asp	Large-conductance_mechanosensitive_channel
acUKH-supercont1.1	24249	G	C	1	1	1	1	1	1	1	ANN=C	missense_variant	MODERATE	CIA_00022	c.1834C>G	p.Leu612Val	Aerobactin_siderophore_receptor_IutA_/_Rhizobactin_1021_siderophore_outer_membrane_receptor_/_Schizokinen_siderophore_outer_membrane_receptor
acUKH-supercont1.1	104818	T	C	1	1	1	1	1	1	1	ANN=C	synonymous_variant	LOW	CIA_00090	c.180A>G	p.Thr60Thr	Large-conductance_mechanosensitive_channel
acUKH-supercont1.1	105087	TCCCCCCG	TCCCCCG	0	0	0	0	0	1	0	ANN=TCCCCCG	intergenic_region	MODIFIER	CIA_00090-CIA_00091	n.105093delC		Large-conductance_mechanosensitive_channel
acUKH-supercont1.1	105230	TG	GA	1	1	1	1	1	1	1	ANN=GA	intergenic_region	MODIFIER	CIA_00090-CIA_00091	n.105230_105231delTGinsGA		Large-conductance_mechanosensitive_channel
acUKH-supercont1.1	105297	A	G	1	1	1	1	1	1	1	ANN=G	intergenic_region	MODIFIER	CIA_00090-CIA_00091	n.105297A>G		Large-conductance_mechanosensitive_channel
acUKH-supercont1.1	105315	A	G	1	1	1	1	1	1	1	ANN=G	intergenic_region	MODIFIER	CIA_00090-CIA_00091	n.105315A>G		Large-conductance_mechanosensitive_channel
acUKH-supercont1.1	105334	G	A	1	1	1	1	1	1	1	ANN=A	intergenic_region	MODIFIER	CIA_00090-CIA_00091	n.105334G>A		Large-conductance_mechanosensitive_channel
acUKH-supercont1.1	105344	A	G	1	1	1	1	1	1	1	ANN=G	intergenic_region	MODIFIER	CIA_00090-CIA_00091	n.105344A>G		Large-conductance_mechanosensitive_channel
acUKH-supercont1.1	105365	G	T	1	1	1	1	1	1	1	ANN=T	intergenic_region	MODIFIER	CIA_00090-CIA_00091	n.105365G>T		Large-conductance_mechanosensitive_channel
acUKH-supercont1.1	105405	T	C	1	1	1	1	1	1	1	ANN=C	intergenic_region	MODIFIER	CIA_00090-CIA_00091	n.105405T>C		Large-conductance_mechanosensitive_channel
acUKH-supercont1.1	105608	A	G	1	1	1	1	1	1	1	ANN=G	synonymous_variant	LOW	CIA_00091	c.84A>G	p.Val28Val	Catalase_KatE_(EC_1.11.1.6)
acUKH-supercont1.1	105723	T	C	1	1	1	1	1	1	1	ANN=C	synonymous_variant	LOW	CIA_00091	c.199T>C	p.Leu67Leu	Catalase_KatE_(EC_1.11.1.6)
acUKH-supercont1.1	105746	C	T	1	1	1	1	1	1	1	ANN=T	synonymous_variant	LOW	CIA_00091	c.222C>T	p.Arg74Arg	Catalase_KatE_(EC_1.11.1.6)
acUKH-supercont1.1	105806	C	T	1	1	1	1	1	1	1	ANN=T	synonymous_variant	LOW	CIA_00091	c.282C>T	p.Ser94Ser	Catalase_KatE_(EC_1.11.1.6)
acUKH-supercont1.1	105884	T	G	1	1	1	1	1	1	1	ANN=G	synonymous_variant	LOW	CIA_00091	c.360T>G	p.Ala120Ala	Catalase_KatE_(EC_1.11.1.6)
acUKH-supercont1.1	105962	C	T	1	1	1	1	1	1	1	ANN=T	synonymous_variant	LOW	CIA_00091	c.438C>T	p.Gly146Gly	Catalase_KatE_(EC_1.11.1.6)
acUKH-supercont1.1	106283	G	A	1	1	1	1	1	1	1	ANN=A	synonymous_variant	LOW	CIA_00091	c.759G>A	p.Lys253Lys	Catalase_KatE_(EC_1.11.1.6)
acUKH-supercont1.1	106304	T	G	1	1	1	1	1	1	1	ANN=G	synonymous_variant	LOW	CIA_00091	c.780T>G	p.Gly260Gly	Catalase_KatE_(EC_1.11.1.6)
acUKH-supercont1.1	106424	T	C	1	1	1	1	1	1	1	ANN=C	synonymous_variant	LOW	CIA_00091	c.900T>C	p.Asp300Asp	Catalase_KatE_(EC_1.11.1.6)
acUKH-supercont1.1	106613	C	T	1	1	1	1	1	1	1	ANN=T	synonymous_variant	LOW	CIA_00091	c.1089C>T	p.Asp363Asp	Catalase_KatE_(EC_1.11.1.6)
acUKH-supercont1.1	106994	T	C	1	1	1	1	1	1	1	ANN=C	synonymous_variant	LOW	CIA_00091	c.1470T>C	p.Gly490Gly	Catalase_KatE_(EC_1.11.1.6)
acUKH-supercont1.1	107015	TGGA	CGGG	1	1	1	1	1	1	1	ANN=CGGG	synonymous_variant	LOW	CIA_00091	c.1491_1494delTGGAinsCGGG	p.499	Catalase_KatE_(EC_1.11.1.6)
acUKH-supercont1.1	107114	C	T	1	1	1	1	1	1	1	ANN=T	intergenic_region	MODIFIER	CIA_00091-CIA_00092	n.107114C>T		Catalase_KatE_(EC_1.11.1.6)
acUKH-supercont1.1	107179	G	A	1	1	1	1	1	1	1	ANN=A	synonymous_variant	LOW	CIA_00092	c.51G>A	p.Gln17Gln	FOG:_Ankyrin_repeat
acUKH-supercont1.1	107272	A	G	1	1	1	1	1	1	1	ANN=G	synonymous_variant	LOW	CIA_00092	c.144A>G	p.Glu48Glu	FOG:_Ankyrin_repeat
acUKH-supercont1.1	25442	T	C	1	1	1	1	1	1	1	ANN=C	missense_variant	MODERATE	CIA_00022	c.641A>G	p.Asn214Ser	Aerobactin_siderophore_receptor_IutA_/_Rhizobactin_1021_siderophore_outer_membrane_receptor_/_Schizokinen_siderophore_outer_membrane_receptor
acUKH-supercont1.1	26028	A	G	1	1	1	1	1	1	1	ANN=G	missense_variant	MODERATE	CIA_00022	c.55T>C	p.Phe19Leu	Aerobactin_siderophore_receptor_IutA_/_Rhizobactin_1021_siderophore_outer_membrane_receptor_/_Schizokinen_siderophore_outer_membrane_receptor
acUKH-supercont1.1	26063	G	A	1	1	1	1	1	1	1	ANN=A	missense_variant	MODERATE	CIA_00022	c.20C>T	p.Ser7Leu	Aerobactin_siderophore_receptor_IutA_/_Rhizobactin_1021_siderophore_outer_membrane_receptor_/_Schizokinen_siderophore_outer_membrane_receptor
acUKH-supercont1.1	26769	G	T	1	1	1	1	1	1	1	ANN=T	missense_variant	MODERATE	CIA_00023	c.69G>T	p.Leu23Phe	Antitoxin_HigA
acUKH-supercont1.1	107877	C	T	1	1	1	1	1	1	1	ANN=T	synonymous_variant	LOW	CIA_00093	c.132C>T	p.Tyr44Tyr	hypothetical_protein
acUKH-supercont1.1	108007	G	C	1	1	1	1	1	1	1	ANN=C	intergenic_region	MODIFIER	CIA_00093-CIA_00094	n.108007G>C		hypothetical_protein
acUKH-supercont1.1	108018	T	C	1	1	1	1	1	1	1	ANN=C	intergenic_region	MODIFIER	CIA_00093-CIA_00094	n.108018T>C		hypothetical_protein
acUKH-supercont1.1	26962	G	A	1	1	1	1	1	1	1	ANN=A	missense_variant	MODERATE	CIA_00023	c.262G>A	p.Glu88Lys	Antitoxin_HigA
acUKH-supercont1.1	29426	A	C	1	1	1	1	1	1	1	ANN=C	missense_variant	MODERATE	CIA_00027	c.367T>G	p.Ser123Ala	LSU_ribosomal_protein_L25p
acUKH-supercont1.1	31055	C	T	1	1	1	1	1	1	1	ANN=T	missense_variant	MODERATE	CIA_00030	c.811G>A	p.Val271Ile	4-diphosphocytidyl-2-C-methyl-D-erythritol_kinase_(EC_2.7.1.148)
acUKH-supercont1.1	108677	T	C	1	1	1	1	1	1	1	ANN=C	synonymous_variant	LOW	CIA_00095	c.72T>C	p.Cys24Cys	DNA_repair_protein_RadA
acUKH-supercont1.1	108683	T	C	1	1	1	1	1	1	1	ANN=C	synonymous_variant	LOW	CIA_00095	c.78T>C	p.Asp26Asp	DNA_repair_protein_RadA
acUKH-supercont1.1	108743	G	C	1	1	1	1	1	1	1	ANN=C	synonymous_variant	LOW	CIA_00095	c.138G>C	p.Gly46Gly	DNA_repair_protein_RadA
acUKH-supercont1.1	108806	G	A	1	1	1	1	1	1	1	ANN=A	synonymous_variant	LOW	CIA_00095	c.201G>A	p.Glu67Glu	DNA_repair_protein_RadA
acUKH-supercont1.1	108827	T	C	1	1	1	1	1	1	1	ANN=C	synonymous_variant	LOW	CIA_00095	c.222T>C	p.Gly74Gly	DNA_repair_protein_RadA
acUKH-supercont1.1	109067	G	A	1	1	1	1	1	1	1	ANN=A	synonymous_variant	LOW	CIA_00095	c.462G>A	p.Glu154Glu	DNA_repair_protein_RadA
acUKH-supercont1.1	109163	C	T	1	1	1	1	1	1	1	ANN=T	synonymous_variant	LOW	CIA_00095	c.558C>T	p.Gly186Gly	DNA_repair_protein_RadA
acUKH-supercont1.1	109319	A	G	1	1	1	1	1	1	1	ANN=G	synonymous_variant	LOW	CIA_00095	c.714A>G	p.Glu238Glu	DNA_repair_protein_RadA
acUKH-supercont1.1	109325	G	A	1	1	1	1	1	1	1	ANN=A	synonymous_variant	LOW	CIA_00095	c.720G>A	p.Glu240Glu	DNA_repair_protein_RadA
acUKH-supercont1.1	109355	A	G	1	1	1	1	1	1	1	ANN=G	synonymous_variant	LOW	CIA_00095	c.750A>G	p.Ala250Ala	DNA_repair_protein_RadA
acUKH-supercont1.1	109433	C	T	1	1	1	1	1	1	1	ANN=T	synonymous_variant	LOW	CIA_00095	c.828C>T	p.Asn276Asn	DNA_repair_protein_RadA
acUKH-supercont1.1	109740	T	C	1	1	1	1	1	1	1	ANN=C	synonymous_variant	LOW	CIA_00095	c.1135T>C	p.Leu379Leu	DNA_repair_protein_RadA
acUKH-supercont1.1	110446	C	T	1	1	1	1	1	1	1	ANN=T	intergenic_region	MODIFIER	CIA_00096-CIA_00097	n.110446C>T		PilZ_domain_protein
acUKH-supercont1.1	110781	A	T	1	1	1	1	1	1	1	ANN=T	synonymous_variant	LOW	CIA_00097	c.228A>T	p.Ala76Ala	hypothetical_protein
acUKH-supercont1.1	110829	C	T	0	0	1	0	0	0	0	ANN=T	synonymous_variant	LOW	CIA_00097	c.276C>T	p.Leu92Leu	hypothetical_protein
acUKH-supercont1.1	110958	C	A	1	1	1	1	1	1	1	ANN=A	synonymous_variant	LOW	CIA_00097	c.405C>A	p.Ile135Ile	hypothetical_protein
acUKH-supercont1.1	111182	AGG	AG	1	1	1	1	1	1	1	ANN=AG	intergenic_region	MODIFIER	CIA_00097-CIA_00098	n.111184delG		hypothetical_protein
acUKH-supercont1.1	111829	C	T	1	1	1	1	1	1	1	ANN=T	synonymous_variant	LOW	CIA_00098	c.432C>T	p.Arg144Arg	Carbon_starvation_protein_A
acUKH-supercont1.1	112249	C	T	1	1	1	1	1	1	1	ANN=T	synonymous_variant	LOW	CIA_00098	c.852C>T	p.Tyr284Tyr	Carbon_starvation_protein_A
acUKH-supercont1.1	31361	A	C	1	1	1	1	1	1	1	ANN=C	missense_variant	MODERATE	CIA_00030	c.505T>G	p.Leu169Val	4-diphosphocytidyl-2-C-methyl-D-erythritol_kinase_(EC_2.7.1.148)
acUKH-supercont1.1	113017	T	C	1	1	1	1	1	1	1	ANN=C	synonymous_variant	LOW	CIA_00098	c.1620T>C	p.Gly540Gly	Carbon_starvation_protein_A
acUKH-supercont1.1	113156	C	T	1	1	1	1	1	1	1	ANN=T	synonymous_variant	LOW	CIA_00098	c.1759C>T	p.Leu587Leu	Carbon_starvation_protein_A
acUKH-supercont1.1	113227	C	T	1	1	1	1	1	1	1	ANN=T	synonymous_variant	LOW	CIA_00098	c.1830C>T	p.Ala610Ala	Carbon_starvation_protein_A
acUKH-supercont1.1	113260	T	C	1	1	1	1	1	1	1	ANN=C	synonymous_variant	LOW	CIA_00098	c.1863T>C	p.Ala621Ala	Carbon_starvation_protein_A
acUKH-supercont1.1	113452	T	C	1	1	1	1	1	1	1	ANN=C	synonymous_variant	LOW	CIA_00098	c.2055T>C	p.Ile685Ile	Carbon_starvation_protein_A
acUKH-supercont1.1	113928	A	G	1	1	1	1	1	1	1	ANN=G	synonymous_variant	LOW	CIA_00100	c.153A>G	p.Thr51Thr	Metal-binding_GTPase_YjiA
acUKH-supercont1.1	113977	T	C	1	1	1	1	1	1	1	ANN=C	synonymous_variant	LOW	CIA_00100	c.202T>C	p.Leu68Leu	Metal-binding_GTPase_YjiA
acUKH-supercont1.1	113985	C	T	1	1	1	1	1	1	1	ANN=T	synonymous_variant	LOW	CIA_00100	c.210C>T	p.Asn70Asn	Metal-binding_GTPase_YjiA
acUKH-supercont1.1	114249	T	C	1	1	1	1	1	1	1	ANN=C	synonymous_variant	LOW	CIA_00100	c.474T>C	p.Phe158Phe	Metal-binding_GTPase_YjiA
acUKH-supercont1.1	114366	T	C	1	1	1	1	1	1	1	ANN=C	synonymous_variant	LOW	CIA_00100	c.591T>C	p.Gly197Gly	Metal-binding_GTPase_YjiA
acUKH-supercont1.1	31375	A	G	1	1	1	1	1	1	1	ANN=G	missense_variant	MODERATE	CIA_00030	c.491T>C	p.Leu164Pro	4-diphosphocytidyl-2-C-methyl-D-erythritol_kinase_(EC_2.7.1.148)
acUKH-supercont1.1	114549	T	C	1	1	1	1	1	1	1	ANN=C	synonymous_variant	LOW	CIA_00100	c.774T>C	p.Asp258Asp	Metal-binding_GTPase_YjiA
acUKH-supercont1.1	114702	T	C	1	1	1	1	1	1	1	ANN=C	synonymous_variant	LOW	CIA_00100	c.927T>C	p.Ser309Ser	Metal-binding_GTPase_YjiA
acUKH-supercont1.1	114759	G	A	1	1	1	1	1	1	1	ANN=A	synonymous_variant	LOW	CIA_00100	c.984G>A	p.Glu328Glu	Metal-binding_GTPase_YjiA
acUKH-supercont1.1	114784	GA	GCATCGACGCCAAA	1	1	1	1	1	1	1	ANN=GCATCGACGCCAAA	intergenic_region	MODIFIER	CIA_00100-CIA_00101	n.114784_114785insCATCGACGCCAA		Metal-binding_GTPase_YjiA
acUKH-supercont1.1	31618	A	G	1	1	1	1	1	1	1	ANN=G	missense_variant	MODERATE	CIA_00030	c.248T>C	p.Leu83Pro	4-diphosphocytidyl-2-C-methyl-D-erythritol_kinase_(EC_2.7.1.148)
acUKH-supercont1.1	32589	TCT	CCC	1	1	1	1	1	1	1	ANN=CCC	missense_variant	MODERATE	CIA_00032	c.1626_1628delAGAinsGGG	p.Asp543Gly	FIG140336:_TPR_domain_protein
acUKH-supercont1.1	114985	C	T	1	1	1	1	1	1	1	ANN=T	synonymous_variant	LOW	CIA_00101	c.189C>T	p.Gly63Gly	Dehydrogenases_with_different_specificities_(related_to_short-chain_alcohol_dehydrogenases)
acUKH-supercont1.1	115190	T	C	1	1	1	1	1	1	1	ANN=C	intergenic_region	MODIFIER	CIA_00101-CIA_00102	n.115190T>C		Dehydrogenases_with_different_specificities_(related_to_short-chain_alcohol_dehydrogenases)
acUKH-supercont1.1	33051	G	C	1	1	1	1	1	1	1	ANN=C	missense_variant	MODERATE	CIA_00032	c.1166C>G	p.Ala389Gly	FIG140336:_TPR_domain_protein
acUKH-supercont1.1	33709	T	C	1	1	1	1	1	1	1	ANN=C	missense_variant	MODERATE	CIA_00032	c.508A>G	p.Thr170Ala	FIG140336:_TPR_domain_protein
acUKH-supercont1.1	116134	G	A	1	1	1	1	1	1	1	ANN=A	synonymous_variant	LOW	CIA_00102	c.369C>T	p.His123His	Serine_hydroxymethyltransferase_(EC_2.1.2.1)
acUKH-supercont1.1	116790	A	G	1	1	1	1	1	1	1	ANN=G	synonymous_variant	LOW	CIA_00103	c.4083T>C	p.Asn1361Asn	Sensory_box/GGDEF_domain/EAL_domain_protein
acUKH-supercont1.1	116832	C	T	1	1	1	1	1	1	1	ANN=T	synonymous_variant	LOW	CIA_00103	c.4041G>A	p.Ala1347Ala	Sensory_box/GGDEF_domain/EAL_domain_protein
acUKH-supercont1.1	116934	A	G	1	1	1	1	1	1	1	ANN=G	synonymous_variant	LOW	CIA_00103	c.3939T>C	p.Gly1313Gly	Sensory_box/GGDEF_domain/EAL_domain_protein
acUKH-supercont1.1	117009	G	A	1	1	1	1	1	1	1	ANN=A	synonymous_variant	LOW	CIA_00103	c.3864C>T	p.Ser1288Ser	Sensory_box/GGDEF_domain/EAL_domain_protein
acUKH-supercont1.1	117033	T	C	1	1	1	1	1	1	1	ANN=C	synonymous_variant	LOW	CIA_00103	c.3840A>G	p.Glu1280Glu	Sensory_box/GGDEF_domain/EAL_domain_protein
acUKH-supercont1.1	117114	T	C	1	1	1	1	1	1	1	ANN=C	synonymous_variant	LOW	CIA_00103	c.3759A>G	p.Gln1253Gln	Sensory_box/GGDEF_domain/EAL_domain_protein
acUKH-supercont1.1	117120	C	T	1	1	1	1	1	1	1	ANN=T	synonymous_variant	LOW	CIA_00103	c.3753G>A	p.Ala1251Ala	Sensory_box/GGDEF_domain/EAL_domain_protein
acUKH-supercont1.1	117315	G	A	1	1	1	1	1	1	1	ANN=A	synonymous_variant	LOW	CIA_00103	c.3558C>T	p.Thr1186Thr	Sensory_box/GGDEF_domain/EAL_domain_protein
acUKH-supercont1.1	117378	C	A	1	1	1	1	1	1	1	ANN=A	synonymous_variant	LOW	CIA_00103	c.3495G>T	p.Leu1165Leu	Sensory_box/GGDEF_domain/EAL_domain_protein
acUKH-supercont1.1	117426	G	A	1	1	1	1	1	1	1	ANN=A	synonymous_variant	LOW	CIA_00103	c.3447C>T	p.Ala1149Ala	Sensory_box/GGDEF_domain/EAL_domain_protein
acUKH-supercont1.1	117537	A	G	1	1	1	1	1	1	1	ANN=G	synonymous_variant	LOW	CIA_00103	c.3336T>C	p.Pro1112Pro	Sensory_box/GGDEF_domain/EAL_domain_protein
acUKH-supercont1.1	117624	T	C	1	1	1	1	1	1	1	ANN=C	synonymous_variant	LOW	CIA_00103	c.3249A>G	p.Glu1083Glu	Sensory_box/GGDEF_domain/EAL_domain_protein
acUKH-supercont1.1	117645	C	T	1	1	1	1	1	1	1	ANN=T	synonymous_variant	LOW	CIA_00103	c.3228G>A	p.Lys1076Lys	Sensory_box/GGDEF_domain/EAL_domain_protein
acUKH-supercont1.1	117702	A	G	1	1	1	1	1	1	1	ANN=G	synonymous_variant	LOW	CIA_00103	c.3171T>C	p.Gly1057Gly	Sensory_box/GGDEF_domain/EAL_domain_protein
acUKH-supercont1.1	117861	T	C	1	1	1	1	1	1	1	ANN=C	synonymous_variant	LOW	CIA_00103	c.3012A>G	p.Glu1004Glu	Sensory_box/GGDEF_domain/EAL_domain_protein
acUKH-supercont1.1	118029	G	A	1	1	1	1	1	1	1	ANN=A	synonymous_variant	LOW	CIA_00103	c.2844C>T	p.Arg948Arg	Sensory_box/GGDEF_domain/EAL_domain_protein
acUKH-supercont1.1	118584	G	A	1	1	1	1	1	1	1	ANN=A	synonymous_variant	LOW	CIA_00103	c.2289C>T	p.His763His	Sensory_box/GGDEF_domain/EAL_domain_protein
acUKH-supercont1.1	118880	G	A	1	1	1	1	1	1	1	ANN=A	synonymous_variant	LOW	CIA_00103	c.1993C>T	p.Leu665Leu	Sensory_box/GGDEF_domain/EAL_domain_protein
acUKH-supercont1.1	119021	GT	AC	1	1	1	1	1	1	1	ANN=AC	synonymous_variant	LOW	CIA_00103	c.1851_1852delACinsGT	p.619	Sensory_box/GGDEF_domain/EAL_domain_protein
acUKH-supercont1.1	119277	C	A	1	1	1	1	1	1	1	ANN=A	synonymous_variant	LOW	CIA_00103	c.1596G>T	p.Leu532Leu	Sensory_box/GGDEF_domain/EAL_domain_protein
acUKH-supercont1.1	119298	T	C	1	1	1	1	1	1	1	ANN=C	synonymous_variant	LOW	CIA_00103	c.1575A>G	p.Glu525Glu	Sensory_box/GGDEF_domain/EAL_domain_protein
acUKH-supercont1.1	35517	GG	CT	1	1	1	1	1	1	1	ANN=CT	missense_variant	MODERATE	CIA_00033	c.1113_1114delGGinsCT	p.Ala372Ser	Glutamyl-tRNA_reductase_(EC_1.2.1.70)
acUKH-supercont1.1	119397	C	T	1	1	1	1	1	1	1	ANN=T	synonymous_variant	LOW	CIA_00103	c.1476G>A	p.Leu492Leu	Sensory_box/GGDEF_domain/EAL_domain_protein
acUKH-supercont1.1	119517	T	C	1	1	1	1	1	1	1	ANN=C	synonymous_variant	LOW	CIA_00103	c.1356A>G	p.Glu452Glu	Sensory_box/GGDEF_domain/EAL_domain_protein
acUKH-supercont1.1	119523	C	A	1	1	1	1	1	1	1	ANN=A	synonymous_variant	LOW	CIA_00103	c.1350G>T	p.Leu450Leu	Sensory_box/GGDEF_domain/EAL_domain_protein
acUKH-supercont1.1	119865	G	A	1	1	1	1	1	1	1	ANN=A	synonymous_variant	LOW	CIA_00103	c.1008C>T	p.His336His	Sensory_box/GGDEF_domain/EAL_domain_protein
acUKH-supercont1.1	119961	T	C	1	1	1	1	1	1	1	ANN=C	synonymous_variant	LOW	CIA_00103	c.912A>G	p.Arg304Arg	Sensory_box/GGDEF_domain/EAL_domain_protein
acUKH-supercont1.1	120039	TTGC	CTGT	1	1	1	1	1	1	1	ANN=CTGT	synonymous_variant	LOW	CIA_00103	c.831_834delGCAAinsACAG	p.279	Sensory_box/GGDEF_domain/EAL_domain_protein
acUKH-supercont1.1	120144	CCGG	TCGC	1	1	1	1	1	1	1	ANN=TCGC	synonymous_variant	LOW	CIA_00103	c.726_729delCCGGinsGCGA	p.244	Sensory_box/GGDEF_domain/EAL_domain_protein
acUKH-supercont1.1	120234	A	G	1	1	1	1	1	1	1	ANN=G	synonymous_variant	LOW	CIA_00103	c.639T>C	p.Ser213Ser	Sensory_box/GGDEF_domain/EAL_domain_protein
acUKH-supercont1.1	120240	T	C	1	1	1	1	1	1	1	ANN=C	synonymous_variant	LOW	CIA_00103	c.633A>G	p.Pro211Pro	Sensory_box/GGDEF_domain/EAL_domain_protein
acUKH-supercont1.1	120261	T	C	1	1	1	1	1	1	1	ANN=C	synonymous_variant	LOW	CIA_00103	c.612A>G	p.Gly204Gly	Sensory_box/GGDEF_domain/EAL_domain_protein
acUKH-supercont1.1	120363	G	A	1	1	1	1	1	1	1	ANN=A	synonymous_variant	LOW	CIA_00103	c.510C>T	p.Ser170Ser	Sensory_box/GGDEF_domain/EAL_domain_protein
acUKH-supercont1.1	36132	G	A	1	1	1	1	1	1	1	ANN=A	missense_variant	MODERATE	CIA_00034	c.442G>A	p.Val148Ile	Peptide_chain_release_factor_1
acUKH-supercont1.1	120540	A	G	1	1	1	1	1	1	1	ANN=G	synonymous_variant	LOW	CIA_00103	c.333T>C	p.Val111Val	Sensory_box/GGDEF_domain/EAL_domain_protein
acUKH-supercont1.1	120546	C	T	1	1	1	1	1	1	1	ANN=T	synonymous_variant	LOW	CIA_00103	c.327G>A	p.Pro109Pro	Sensory_box/GGDEF_domain/EAL_domain_protein
acUKH-supercont1.1	120567	C	T	1	1	1	1	1	1	1	ANN=T	synonymous_variant	LOW	CIA_00103	c.306G>A	p.Pro102Pro	Sensory_box/GGDEF_domain/EAL_domain_protein
acUKH-supercont1.1	36932	G	T	1	1	1	1	1	1	1	ANN=T	missense_variant	MODERATE	CIA_00035	c.158G>T	p.Arg53Leu	Peptide_chain_release_factor_N(5)-glutamine_methyltransferase_(EC_2.1.1.297)
acUKH-supercont1.1	37448	G	A	1	1	1	1	1	1	1	ANN=A	missense_variant	MODERATE	CIA_00035	c.674G>A	p.Arg225Gln	Peptide_chain_release_factor_N(5)-glutamine_methyltransferase_(EC_2.1.1.297)
acUKH-supercont1.1	120699	C	T	1	1	1	1	1	1	1	ANN=T	synonymous_variant	LOW	CIA_00103	c.174G>A	p.Arg58Arg	Sensory_box/GGDEF_domain/EAL_domain_protein
acUKH-supercont1.1	120998	GCCC	ACCG	1	1	1	1	1	1	1	ANN=ACCG	intergenic_region	MODIFIER	CIA_00103-CIA_00104	n.120998_121001delGCCCinsACCG		Sensory_box/GGDEF_domain/EAL_domain_protein
acUKH-supercont1.1	121006	C	T	1	1	1	1	1	1	1	ANN=T	intergenic_region	MODIFIER	CIA_00103-CIA_00104	n.121006C>T		Sensory_box/GGDEF_domain/EAL_domain_protein
acUKH-supercont1.1	121021	T	A	1	1	1	1	1	1	1	ANN=A	intergenic_region	MODIFIER	CIA_00103-CIA_00104	n.121021T>A		Sensory_box/GGDEF_domain/EAL_domain_protein
acUKH-supercont1.1	121035	C	T	1	1	1	1	1	1	1	ANN=T	intergenic_region	MODIFIER	CIA_00103-CIA_00104	n.121035C>T		Sensory_box/GGDEF_domain/EAL_domain_protein
acUKH-supercont1.1	121060	T	C	1	1	1	1	1	1	1	ANN=C	intergenic_region	MODIFIER	CIA_00103-CIA_00104	n.121060T>C		Sensory_box/GGDEF_domain/EAL_domain_protein
acUKH-supercont1.1	121070	A	T	1	1	1	1	1	1	1	ANN=T	intergenic_region	MODIFIER	CIA_00103-CIA_00104	n.121070A>T		Sensory_box/GGDEF_domain/EAL_domain_protein
acUKH-supercont1.1	121110	T	C	1	1	1	1	1	1	1	ANN=C	intergenic_region	MODIFIER	CIA_00103-CIA_00104	n.121110T>C		Sensory_box/GGDEF_domain/EAL_domain_protein
acUKH-supercont1.1	121143	G	A	1	1	1	1	1	1	1	ANN=A	synonymous_variant	LOW	CIA_00104	c.537C>T	p.His179His	Transcriptional_regulator_NfxB
acUKH-supercont1.1	121257	T	C	1	1	1	1	1	1	1	ANN=C	synonymous_variant	LOW	CIA_00104	c.423A>G	p.Ala141Ala	Transcriptional_regulator_NfxB
acUKH-supercont1.1	37598	C	T	1	1	1	1	1	1	1	ANN=T	missense_variant	MODERATE	CIA_00035	c.824C>T	p.Ala275Val	Peptide_chain_release_factor_N(5)-glutamine_methyltransferase_(EC_2.1.1.297)
acUKH-supercont1.1	121599	T	C	1	1	1	1	1	1	1	ANN=C	synonymous_variant	LOW	CIA_00104	c.81A>G	p.Lys27Lys	Transcriptional_regulator_NfxB
acUKH-supercont1.1	37830	G	A	1	1	1	1	1	1	1	ANN=A	missense_variant	MODERATE	CIA_00036	c.232G>A	p.Ala78Thr	Molybdopterin-synthase_adenylyltransferase_(EC_2.7.7.80)
acUKH-supercont1.1	121629	G	A	1	1	1	1	1	1	1	ANN=A	synonymous_variant	LOW	CIA_00104	c.51C>T	p.Ala17Ala	Transcriptional_regulator_NfxB
acUKH-supercont1.1	121899	A	T	1	1	1	1	1	1	1	ANN=T	intergenic_region	MODIFIER	CIA_00104-CIA_00105	n.121899A>T		Transcriptional_regulator_NfxB
acUKH-supercont1.1	37838	GGGTA	CGGTG	1	1	1	1	1	1	1	ANN=CGGTG	missense_variant	MODERATE	CIA_00036	c.240_244delGGGTAinsCGGTG	p.Ile82Val	Molybdopterin-synthase_adenylyltransferase_(EC_2.7.7.80)
acUKH-supercont1.1	37926	G	A	1	1	1	1	1	1	1	ANN=A	missense_variant	MODERATE	CIA_00036	c.328G>A	p.Glu110Lys	Molybdopterin-synthase_adenylyltransferase_(EC_2.7.7.80)
acUKH-supercont1.1	122160	G	A	1	1	1	1	1	1	1	ANN=A	synonymous_variant	LOW	CIA_00105	c.222G>A	p.Glu74Glu	Multidrug_efflux_system,_membrane_fusion_component_=>_MexC_of_MexCD-OprJ_system
acUKH-supercont1.1	122214	C	T	1	1	1	1	1	1	1	ANN=T	synonymous_variant	LOW	CIA_00105	c.276C>T	p.Arg92Arg	Multidrug_efflux_system,_membrane_fusion_component_=>_MexC_of_MexCD-OprJ_system
acUKH-supercont1.1	122250	T	C	1	1	1	1	1	1	1	ANN=C	synonymous_variant	LOW	CIA_00105	c.312T>C	p.Ser104Ser	Multidrug_efflux_system,_membrane_fusion_component_=>_MexC_of_MexCD-OprJ_system
acUKH-supercont1.1	122448	C	T	1	1	1	1	1	1	1	ANN=T	synonymous_variant	LOW	CIA_00105	c.510C>T	p.Arg170Arg	Multidrug_efflux_system,_membrane_fusion_component_=>_MexC_of_MexCD-OprJ_system
acUKH-supercont1.1	38094	T	C	1	1	1	1	1	1	1	ANN=C	missense_variant	MODERATE	CIA_00036	c.496T>C	p.Cys166Arg	Molybdopterin-synthase_adenylyltransferase_(EC_2.7.7.80)
acUKH-supercont1.1	122859	G	T	1	1	1	1	1	1	1	ANN=T	synonymous_variant	LOW	CIA_00105	c.921G>T	p.Gly307Gly	Multidrug_efflux_system,_membrane_fusion_component_=>_MexC_of_MexCD-OprJ_system
acUKH-supercont1.1	38101	C	A	1	1	1	1	1	1	1	ANN=A	missense_variant	MODERATE	CIA_00036	c.503C>A	p.Ala168Glu	Molybdopterin-synthase_adenylyltransferase_(EC_2.7.7.80)
acUKH-supercont1.1	38344	G	T	1	1	1	1	1	1	1	ANN=T	missense_variant	MODERATE	CIA_00036	c.746G>T	p.Arg249Leu	Molybdopterin-synthase_adenylyltransferase_(EC_2.7.7.80)
acUKH-supercont1.1	123225	C	T	1	1	1	1	1	1	1	ANN=T	synonymous_variant	LOW	CIA_00106	c.195C>T	p.Leu65Leu	Multidrug_efflux_system,_inner_membrane_proton/drug_antiporter_(RND_type)_=>_MexD_of_MexCD-OprJ_system
acUKH-supercont1.1	38627	A	C	1	1	1	1	1	1	1	ANN=C	missense_variant	MODERATE	CIA_00037	c.281A>C	p.Gln94Pro	Glutamate_racemase_(EC_5.1.1.3)
acUKH-supercont1.1	40488	C	T	1	1	1	1	1	1	1	ANN=T	missense_variant	MODERATE	CIA_00039	c.868G>A	p.Val290Ile	Deoxyribodipyrimidine_photolyase_(EC_4.1.99.3)
acUKH-supercont1.1	123507	T	C	1	1	1	1	1	1	1	ANN=C	synonymous_variant	LOW	CIA_00106	c.477T>C	p.Tyr159Tyr	Multidrug_efflux_system,_inner_membrane_proton/drug_antiporter_(RND_type)_=>_MexD_of_MexCD-OprJ_system
acUKH-supercont1.1	123702	G	A	1	1	1	1	1	1	1	ANN=A	synonymous_variant	LOW	CIA_00106	c.672G>A	p.Ala224Ala	Multidrug_efflux_system,_inner_membrane_proton/drug_antiporter_(RND_type)_=>_MexD_of_MexCD-OprJ_system
acUKH-supercont1.1	123783	G	A	1	1	1	1	1	1	1	ANN=A	synonymous_variant	LOW	CIA_00106	c.753G>A	p.Val251Val	Multidrug_efflux_system,_inner_membrane_proton/drug_antiporter_(RND_type)_=>_MexD_of_MexCD-OprJ_system
acUKH-supercont1.1	123867	C	T	1	1	1	1	1	1	1	ANN=T	synonymous_variant	LOW	CIA_00106	c.837C>T	p.Ile279Ile	Multidrug_efflux_system,_inner_membrane_proton/drug_antiporter_(RND_type)_=>_MexD_of_MexCD-OprJ_system
acUKH-supercont1.1	123876	G	A	1	1	1	1	1	1	1	ANN=A	synonymous_variant	LOW	CIA_00106	c.846G>A	p.Arg282Arg	Multidrug_efflux_system,_inner_membrane_proton/drug_antiporter_(RND_type)_=>_MexD_of_MexCD-OprJ_system
acUKH-supercont1.1	124023	T	C	1	1	1	1	1	1	1	ANN=C	synonymous_variant	LOW	CIA_00106	c.993T>C	p.Thr331Thr	Multidrug_efflux_system,_inner_membrane_proton/drug_antiporter_(RND_type)_=>_MexD_of_MexCD-OprJ_system
acUKH-supercont1.1	124686	T	C	1	1	1	1	1	1	1	ANN=C	synonymous_variant	LOW	CIA_00106	c.1656T>C	p.Leu552Leu	Multidrug_efflux_system,_inner_membrane_proton/drug_antiporter_(RND_type)_=>_MexD_of_MexCD-OprJ_system
acUKH-supercont1.1	124809	A	G	1	1	1	1	1	1	1	ANN=G	synonymous_variant	LOW	CIA_00106	c.1779A>G	p.Glu593Glu	Multidrug_efflux_system,_inner_membrane_proton/drug_antiporter_(RND_type)_=>_MexD_of_MexCD-OprJ_system
acUKH-supercont1.1	124860	C	A	1	1	1	1	1	1	1	ANN=A	synonymous_variant	LOW	CIA_00106	c.1830C>A	p.Ile610Ile	Multidrug_efflux_system,_inner_membrane_proton/drug_antiporter_(RND_type)_=>_MexD_of_MexCD-OprJ_system
acUKH-supercont1.1	124989	G	A	1	1	1	1	1	1	1	ANN=A	synonymous_variant	LOW	CIA_00106	c.1959G>A	p.Ala653Ala	Multidrug_efflux_system,_inner_membrane_proton/drug_antiporter_(RND_type)_=>_MexD_of_MexCD-OprJ_system
acUKH-supercont1.1	125001	C	T	1	1	1	1	1	1	1	ANN=T	synonymous_variant	LOW	CIA_00106	c.1971C>T	p.Asp657Asp	Multidrug_efflux_system,_inner_membrane_proton/drug_antiporter_(RND_type)_=>_MexD_of_MexCD-OprJ_system
acUKH-supercont1.1	40712	C	T	1	1	1	1	1	1	1	ANN=T	missense_variant	MODERATE	CIA_00039	c.644G>A	p.Gly215Asp	Deoxyribodipyrimidine_photolyase_(EC_4.1.99.3)
acUKH-supercont1.1	41079	T	C	1	1	1	1	1	1	1	ANN=C	missense_variant	MODERATE	CIA_00039	c.277A>G	p.Ile93Val	Deoxyribodipyrimidine_photolyase_(EC_4.1.99.3)
acUKH-supercont1.1	125040	C	T	1	1	1	1	1	1	1	ANN=T	synonymous_variant	LOW	CIA_00106	c.2010C>T	p.Gly670Gly	Multidrug_efflux_system,_inner_membrane_proton/drug_antiporter_(RND_type)_=>_MexD_of_MexCD-OprJ_system
acUKH-supercont1.1	125046	C	T	1	1	1	1	1	1	1	ANN=T	synonymous_variant	LOW	CIA_00106	c.2016C>T	p.Gly672Gly	Multidrug_efflux_system,_inner_membrane_proton/drug_antiporter_(RND_type)_=>_MexD_of_MexCD-OprJ_system
acUKH-supercont1.1	125058	T	C	1	1	1	1	1	1	1	ANN=C	synonymous_variant	LOW	CIA_00106	c.2028T>C	p.Gly676Gly	Multidrug_efflux_system,_inner_membrane_proton/drug_antiporter_(RND_type)_=>_MexD_of_MexCD-OprJ_system
acUKH-supercont1.1	125064	CCTA	ATTG	1	1	1	1	1	1	1	ANN=ATTG	synonymous_variant	LOW	CIA_00106	c.2034_2037delCCTAinsATTG	p.680	Multidrug_efflux_system,_inner_membrane_proton/drug_antiporter_(RND_type)_=>_MexD_of_MexCD-OprJ_system
acUKH-supercont1.1	41439	GGC	AGT	1	1	1	1	1	1	1	ANN=AGT	missense_variant	MODERATE	CIA_00040	c.826_828delGCCinsACT	p.Ala276Thr	Transcriptional_regulator,_MerR_family,_associated_with_photolyase
acUKH-supercont1.1	125100	GGCCTTGT	AGCGCTGC	1	1	1	1	1	1	1	ANN=AGCGCTGC	synonymous_variant	LOW	CIA_00106	c.2070_2077delGGCCTTGTinsAGCGCTGC	p.694	Multidrug_efflux_system,_inner_membrane_proton/drug_antiporter_(RND_type)_=>_MexD_of_MexCD-OprJ_system
acUKH-supercont1.1	125115	C	T	1	1	1	1	1	1	1	ANN=T	synonymous_variant	LOW	CIA_00106	c.2085C>T	p.Ala695Ala	Multidrug_efflux_system,_inner_membrane_proton/drug_antiporter_(RND_type)_=>_MexD_of_MexCD-OprJ_system
acUKH-supercont1.1	125124	CTTGCTC	TCTTCTT	1	1	1	1	1	1	1	ANN=TCTTCTT	synonymous_variant	LOW	CIA_00106	c.2094_2100delCTTGCTCinsTCTTCTT	p.701	Multidrug_efflux_system,_inner_membrane_proton/drug_antiporter_(RND_type)_=>_MexD_of_MexCD-OprJ_system
acUKH-supercont1.1	42326	T	C	1	1	1	1	1	1	1	ANN=C	missense_variant	MODERATE	CIA_00041	c.910A>G	p.Thr304Ala	COG1683:_Uncharacterized_conserved_protein_/_FIG143828:_Hypothetical_protein_YbgA
acUKH-supercont1.1	125160	C	T	1	1	1	1	1	1	1	ANN=T	synonymous_variant	LOW	CIA_00106	c.2130C>T	p.Leu710Leu	Multidrug_efflux_system,_inner_membrane_proton/drug_antiporter_(RND_type)_=>_MexD_of_MexCD-OprJ_system
acUKH-supercont1.1	125178	C	A	1	1	1	1	1	1	1	ANN=A	synonymous_variant	LOW	CIA_00106	c.2148C>A	p.Gly716Gly	Multidrug_efflux_system,_inner_membrane_proton/drug_antiporter_(RND_type)_=>_MexD_of_MexCD-OprJ_system
acUKH-supercont1.1	125229	C	T	1	1	1	1	1	1	1	ANN=T	synonymous_variant	LOW	CIA_00106	c.2199C>T	p.Arg733Arg	Multidrug_efflux_system,_inner_membrane_proton/drug_antiporter_(RND_type)_=>_MexD_of_MexCD-OprJ_system
acUKH-supercont1.1	125274	C	T	1	1	1	1	1	1	1	ANN=T	synonymous_variant	LOW	CIA_00106	c.2244C>T	p.Ala748Ala	Multidrug_efflux_system,_inner_membrane_proton/drug_antiporter_(RND_type)_=>_MexD_of_MexCD-OprJ_system
acUKH-supercont1.1	125298	T	C	1	1	1	1	1	1	1	ANN=C	synonymous_variant	LOW	CIA_00106	c.2268T>C	p.Asn756Asn	Multidrug_efflux_system,_inner_membrane_proton/drug_antiporter_(RND_type)_=>_MexD_of_MexCD-OprJ_system
acUKH-supercont1.1	125475	C	T	1	1	1	1	1	1	1	ANN=T	synonymous_variant	LOW	CIA_00106	c.2445C>T	p.Tyr815Tyr	Multidrug_efflux_system,_inner_membrane_proton/drug_antiporter_(RND_type)_=>_MexD_of_MexCD-OprJ_system
acUKH-supercont1.1	125526	C	T	1	1	1	1	1	1	1	ANN=T	synonymous_variant	LOW	CIA_00106	c.2496C>T	p.Ser832Ser	Multidrug_efflux_system,_inner_membrane_proton/drug_antiporter_(RND_type)_=>_MexD_of_MexCD-OprJ_system
acUKH-supercont1.1	125568	A	G	1	1	1	1	1	1	1	ANN=G	synonymous_variant	LOW	CIA_00106	c.2538A>G	p.Gln846Gln	Multidrug_efflux_system,_inner_membrane_proton/drug_antiporter_(RND_type)_=>_MexD_of_MexCD-OprJ_system
acUKH-supercont1.1	125670	C	G	1	1	1	1	1	1	1	ANN=G	synonymous_variant	LOW	CIA_00106	c.2640C>G	p.Val880Val	Multidrug_efflux_system,_inner_membrane_proton/drug_antiporter_(RND_type)_=>_MexD_of_MexCD-OprJ_system
acUKH-supercont1.1	125766	A	G	1	1	1	1	1	1	1	ANN=G	synonymous_variant	LOW	CIA_00106	c.2736A>G	p.Val912Val	Multidrug_efflux_system,_inner_membrane_proton/drug_antiporter_(RND_type)_=>_MexD_of_MexCD-OprJ_system
acUKH-supercont1.1	42455	CTA	TTG	1	1	1	1	1	1	1	ANN=TTG	missense_variant	MODERATE	CIA_00041	c.779_781delTAGinsCAA	p.ValAla260AlaThr	COG1683:_Uncharacterized_conserved_protein_/_FIG143828:_Hypothetical_protein_YbgA
acUKH-supercont1.1	125847	C	T	1	1	1	1	1	1	1	ANN=T	synonymous_variant	LOW	CIA_00106	c.2817C>T	p.Ile939Ile	Multidrug_efflux_system,_inner_membrane_proton/drug_antiporter_(RND_type)_=>_MexD_of_MexCD-OprJ_system
acUKH-supercont1.1	125889	C	T	1	1	1	1	1	1	1	ANN=T	synonymous_variant	LOW	CIA_00106	c.2859C>T	p.His953His	Multidrug_efflux_system,_inner_membrane_proton/drug_antiporter_(RND_type)_=>_MexD_of_MexCD-OprJ_system
acUKH-supercont1.1	125934	A	G	1	1	1	1	1	1	1	ANN=G	synonymous_variant	LOW	CIA_00106	c.2904A>G	p.Arg968Arg	Multidrug_efflux_system,_inner_membrane_proton/drug_antiporter_(RND_type)_=>_MexD_of_MexCD-OprJ_system
acUKH-supercont1.1	42707	A	G	1	1	1	1	1	1	1	ANN=G	missense_variant	MODERATE	CIA_00041	c.529T>C	p.Cys177Arg	COG1683:_Uncharacterized_conserved_protein_/_FIG143828:_Hypothetical_protein_YbgA
acUKH-supercont1.1	125997	C	T	1	1	1	1	1	1	1	ANN=T	synonymous_variant	LOW	CIA_00106	c.2967C>T	p.Gly989Gly	Multidrug_efflux_system,_inner_membrane_proton/drug_antiporter_(RND_type)_=>_MexD_of_MexCD-OprJ_system
acUKH-supercont1.1	126018	C	T	1	1	1	1	1	1	1	ANN=T	synonymous_variant	LOW	CIA_00106	c.2988C>T	p.Arg996Arg	Multidrug_efflux_system,_inner_membrane_proton/drug_antiporter_(RND_type)_=>_MexD_of_MexCD-OprJ_system
acUKH-supercont1.1	126060	G	C	1	1	1	1	1	1	1	ANN=C	synonymous_variant	LOW	CIA_00106	c.3030G>C	p.Thr1010Thr	Multidrug_efflux_system,_inner_membrane_proton/drug_antiporter_(RND_type)_=>_MexD_of_MexCD-OprJ_system
acUKH-supercont1.1	126084	C	T	1	1	1	1	1	1	1	ANN=T	synonymous_variant	LOW	CIA_00106	c.3054C>T	p.Pro1018Pro	Multidrug_efflux_system,_inner_membrane_proton/drug_antiporter_(RND_type)_=>_MexD_of_MexCD-OprJ_system
acUKH-supercont1.1	42732	GA	AT	1	1	1	1	1	1	1	ANN=AT	missense_variant	MODERATE	CIA_00041	c.503_504delTCinsAT	p.Phe168Tyr	COG1683:_Uncharacterized_conserved_protein_/_FIG143828:_Hypothetical_protein_YbgA
acUKH-supercont1.1	126129	G	A	1	1	1	1	1	1	1	ANN=A	synonymous_variant	LOW	CIA_00106	c.3099G>A	p.Ala1033Ala	Multidrug_efflux_system,_inner_membrane_proton/drug_antiporter_(RND_type)_=>_MexD_of_MexCD-OprJ_system
acUKH-supercont1.1	42881	G	C	1	1	1	1	1	1	1	ANN=C	missense_variant	MODERATE	CIA_00041	c.355C>G	p.Leu119Val	COG1683:_Uncharacterized_conserved_protein_/_FIG143828:_Hypothetical_protein_YbgA
acUKH-supercont1.1	126163	G	A	1	1	1	1	1	1	1	ANN=A	intergenic_region	MODIFIER	CIA_00106-CIA_00107	n.126163G>A		Multidrug_efflux_system,_inner_membrane_proton/drug_antiporter_(RND_type)_=>_MexD_of_MexCD-OprJ_system
acUKH-supercont1.1	126198	T	C	1	1	1	1	1	1	1	ANN=C	synonymous_variant	LOW	CIA_00107	c.31T>C	p.Leu11Leu	Multidrug_efflux_system,_outer_membrane_factor_lipoprotein_=>_OprJ_of_MexCD-OprJ_system
acUKH-supercont1.1	126326	C	T	1	1	1	1	1	1	1	ANN=T	synonymous_variant	LOW	CIA_00107	c.159C>T	p.Asp53Asp	Multidrug_efflux_system,_outer_membrane_factor_lipoprotein_=>_OprJ_of_MexCD-OprJ_system
acUKH-supercont1.1	43172	T	C	1	1	1	1	1	1	1	ANN=C	missense_variant	MODERATE	CIA_00041	c.64A>G	p.Lys22Glu	COG1683:_Uncharacterized_conserved_protein_/_FIG143828:_Hypothetical_protein_YbgA
acUKH-supercont1.1	126396	C	T	1	1	1	1	1	1	1	ANN=T	synonymous_variant	LOW	CIA_00107	c.229C>T	p.Leu77Leu	Multidrug_efflux_system,_outer_membrane_factor_lipoprotein_=>_OprJ_of_MexCD-OprJ_system
acUKH-supercont1.1	126440	CCGC	TCGA	1	1	1	1	1	1	1	ANN=TCGA	synonymous_variant	LOW	CIA_00107	c.273_276delCCGCinsTCGA	p.93	Multidrug_efflux_system,_outer_membrane_factor_lipoprotein_=>_OprJ_of_MexCD-OprJ_system
acUKH-supercont1.1	126476	T	C	1	1	1	1	1	1	1	ANN=C	synonymous_variant	LOW	CIA_00107	c.309T>C	p.Asn103Asn	Multidrug_efflux_system,_outer_membrane_factor_lipoprotein_=>_OprJ_of_MexCD-OprJ_system
acUKH-supercont1.1	126713	C	T	1	1	1	1	1	1	1	ANN=T	synonymous_variant	LOW	CIA_00107	c.546C>T	p.Tyr182Tyr	Multidrug_efflux_system,_outer_membrane_factor_lipoprotein_=>_OprJ_of_MexCD-OprJ_system
acUKH-supercont1.1	126926	C	T	1	1	1	1	1	1	1	ANN=T	synonymous_variant	LOW	CIA_00107	c.759C>T	p.Gly253Gly	Multidrug_efflux_system,_outer_membrane_factor_lipoprotein_=>_OprJ_of_MexCD-OprJ_system
acUKH-supercont1.1	43215	AGGGGGGT	AGGGT	1	1	1	1	1	1	1	ANN=AGGGT	conservative_inframe_deletion	MODERATE	CIA_00041	c.15_17delCCC	p.Pro6del	COG1683:_Uncharacterized_conserved_protein_/_FIG143828:_Hypothetical_protein_YbgA
acUKH-supercont1.1	126981	T	C	1	1	1	1	1	1	1	ANN=C	synonymous_variant	LOW	CIA_00107	c.814T>C	p.Leu272Leu	Multidrug_efflux_system,_outer_membrane_factor_lipoprotein_=>_OprJ_of_MexCD-OprJ_system
acUKH-supercont1.1	126995	T	A	1	1	1	1	1	1	1	ANN=A	synonymous_variant	LOW	CIA_00107	c.828T>A	p.Ala276Ala	Multidrug_efflux_system,_outer_membrane_factor_lipoprotein_=>_OprJ_of_MexCD-OprJ_system
acUKH-supercont1.1	127031	C	G	1	1	1	1	1	1	1	ANN=G	synonymous_variant	LOW	CIA_00107	c.864C>G	p.Pro288Pro	Multidrug_efflux_system,_outer_membrane_factor_lipoprotein_=>_OprJ_of_MexCD-OprJ_system
acUKH-supercont1.1	127106	A	G	1	1	1	1	1	1	1	ANN=G	synonymous_variant	LOW	CIA_00107	c.939A>G	p.Pro313Pro	Multidrug_efflux_system,_outer_membrane_factor_lipoprotein_=>_OprJ_of_MexCD-OprJ_system
acUKH-supercont1.1	127265	A	G	1	1	1	1	1	1	1	ANN=G	synonymous_variant	LOW	CIA_00107	c.1098A>G	p.Lys366Lys	Multidrug_efflux_system,_outer_membrane_factor_lipoprotein_=>_OprJ_of_MexCD-OprJ_system
acUKH-supercont1.1	127340	T	C	1	1	1	1	1	1	1	ANN=C	synonymous_variant	LOW	CIA_00107	c.1173T>C	p.Ser391Ser	Multidrug_efflux_system,_outer_membrane_factor_lipoprotein_=>_OprJ_of_MexCD-OprJ_system
acUKH-supercont1.1	127841	T	C	1	1	1	1	1	1	1	ANN=C	synonymous_variant	LOW	CIA_00108	c.453A>G	p.Gln151Gln	Transcriptional_regulator_NfxB
acUKH-supercont1.1	128009	G	C	1	1	1	1	1	1	1	ANN=C	synonymous_variant	LOW	CIA_00108	c.285C>G	p.Arg95Arg	Transcriptional_regulator_NfxB
acUKH-supercont1.1	43699	C	T	1	1	1	1	1	1	1	ANN=T	missense_variant	MODERATE	CIA_00042	c.673G>A	p.Ala225Thr	Renalase_(EC_1.6.3.5),_oxidases_1,2-dihydro-_and_1,6-dihydro-_beta-NAD(P)H_isomers_back_to_NAD(P)
acUKH-supercont1.1	128188	G	A	1	1	1	1	1	1	1	ANN=A	synonymous_variant	LOW	CIA_00108	c.106C>T	p.Leu36Leu	Transcriptional_regulator_NfxB
acUKH-supercont1.1	128201	A	G	1	1	1	1	1	1	1	ANN=G	synonymous_variant	LOW	CIA_00108	c.93T>C	p.Arg31Arg	Transcriptional_regulator_NfxB
acUKH-supercont1.1	128385	A	C	1	1	1	1	1	1	1	ANN=C	synonymous_variant	LOW	CIA_00109	c.144T>G	p.Pro48Pro	hypothetical_protein
acUKH-supercont1.1	43752	C	T	1	1	1	1	1	1	1	ANN=T	missense_variant	MODERATE	CIA_00042	c.620G>A	p.Gly207Asp	Renalase_(EC_1.6.3.5),_oxidases_1,2-dihydro-_and_1,6-dihydro-_beta-NAD(P)H_isomers_back_to_NAD(P)
acUKH-supercont1.1	128559	T	C	1	1	1	1	1	1	1	ANN=C	intergenic_region	MODIFIER	CIA_00109-CIA_00110	n.128559T>C		hypothetical_protein
acUKH-supercont1.1	128575	T	C	1	1	1	1	1	1	1	ANN=C	intergenic_region	MODIFIER	CIA_00109-CIA_00110	n.128575T>C		hypothetical_protein
acUKH-supercont1.1	129097	A	G	1	1	1	1	1	1	1	ANN=G	synonymous_variant	LOW	CIA_00110	c.429A>G	p.Gln143Gln	Energy-dependent_translational_throttle_protein_EttA
acUKH-supercont1.1	129499	C	T	1	1	1	1	1	1	1	ANN=T	synonymous_variant	LOW	CIA_00110	c.831C>T	p.Arg277Arg	Energy-dependent_translational_throttle_protein_EttA
acUKH-supercont1.1	130036	C	T	1	1	1	1	1	1	1	ANN=T	synonymous_variant	LOW	CIA_00110	c.1368C>T	p.Ala456Ala	Energy-dependent_translational_throttle_protein_EttA
acUKH-supercont1.1	130054	T	C	1	1	1	1	1	1	1	ANN=C	synonymous_variant	LOW	CIA_00110	c.1386T>C	p.Gly462Gly	Energy-dependent_translational_throttle_protein_EttA
acUKH-supercont1.1	130064	T	C	1	1	1	1	1	1	1	ANN=C	synonymous_variant	LOW	CIA_00110	c.1396T>C	p.Leu466Leu	Energy-dependent_translational_throttle_protein_EttA
acUKH-supercont1.1	130123	G	A	1	1	1	1	1	1	1	ANN=A	synonymous_variant	LOW	CIA_00110	c.1455G>A	p.Glu485Glu	Energy-dependent_translational_throttle_protein_EttA
acUKH-supercont1.1	45067	A	G	1	1	1	1	1	1	1	ANN=G	missense_variant	MODERATE	CIA_00043	c.283A>G	p.Met95Val	Cell_division_inhibitor_Slr1223_(YfcH_in_EC),_contains_epimerase/dehydratase_and_DUF1731_domains
acUKH-supercont1.1	130264	C	G	1	1	1	1	1	1	1	ANN=G	synonymous_variant	LOW	CIA_00110	c.1596C>G	p.Ala532Ala	Energy-dependent_translational_throttle_protein_EttA
acUKH-supercont1.1	130362	G	A	1	1	1	1	1	1	1	ANN=A	intergenic_region	MODIFIER	CIA_00110-CIA_00111	n.130362G>A		Energy-dependent_translational_throttle_protein_EttA
acUKH-supercont1.1	130411	A	T	1	1	1	1	1	1	1	ANN=T	intergenic_region	MODIFIER	CIA_00110-CIA_00111	n.130411A>T		Energy-dependent_translational_throttle_protein_EttA
acUKH-supercont1.1	130432	AGG	AGGG	1	1	1	1	1	1	1	ANN=AGGG	intergenic_region	MODIFIER	CIA_00110-CIA_00111	n.130434_130435insG		Energy-dependent_translational_throttle_protein_EttA
acUKH-supercont1.1	130459	GG	GGAG	1	1	1	1	1	1	1	ANN=GGAG	intergenic_region	MODIFIER	CIA_00110-CIA_00111	n.130460_130461insAG		Energy-dependent_translational_throttle_protein_EttA
acUKH-supercont1.1	130465	TCAA	CCAC	1	1	1	1	1	1	1	ANN=CCAC	intergenic_region	MODIFIER	CIA_00110-CIA_00111	n.130465_130468delTCAAinsCCAC		Energy-dependent_translational_throttle_protein_EttA
acUKH-supercont1.1	130519	C	T	1	1	1	1	1	1	1	ANN=T	intergenic_region	MODIFIER	CIA_00110-CIA_00111	n.130519C>T		Energy-dependent_translational_throttle_protein_EttA
acUKH-supercont1.1	130636	CG	TC	1	1	1	1	1	1	1	ANN=TC	intergenic_region	MODIFIER	CIA_00110-CIA_00111	n.130636_130637delCGinsTC		Energy-dependent_translational_throttle_protein_EttA
acUKH-supercont1.1	45656	C	T	1	1	1	1	1	1	1	ANN=T	missense_variant	MODERATE	CIA_00043	c.872C>T	p.Ala291Val	Cell_division_inhibitor_Slr1223_(YfcH_in_EC),_contains_epimerase/dehydratase_and_DUF1731_domains
acUKH-supercont1.1	45680	C	T	1	1	1	1	1	1	1	ANN=T	missense_variant	MODERATE	CIA_00043	c.896C>T	p.Ala299Val	Cell_division_inhibitor_Slr1223_(YfcH_in_EC),_contains_epimerase/dehydratase_and_DUF1731_domains
acUKH-supercont1.1	130986	T	C	1	1	1	1	1	1	1	ANN=C	synonymous_variant	LOW	CIA_00111	c.177T>C	p.Ile59Ile	ABC-type_antimicrobial_peptide_transport_system,_ATPase_component
acUKH-supercont1.1	131016	C	T	1	1	1	1	1	1	1	ANN=T	synonymous_variant	LOW	CIA_00111	c.207C>T	p.Gly69Gly	ABC-type_antimicrobial_peptide_transport_system,_ATPase_component
acUKH-supercont1.1	131310	C	T	1	1	1	1	1	1	1	ANN=T	synonymous_variant	LOW	CIA_00111	c.501C>T	p.Gly167Gly	ABC-type_antimicrobial_peptide_transport_system,_ATPase_component
acUKH-supercont1.1	46147	AG	GC	1	1	1	1	1	1	1	ANN=GC	missense_variant	MODERATE	CIA_00044	c.449_450delAGinsGC	p.Glu150Gly	Ferrochelatase,_protoheme_ferro-lyase_(EC_4.99.1.1)
acUKH-supercont1.1	46321	T	A	1	1	1	1	1	1	1	ANN=A	missense_variant	MODERATE	CIA_00044	c.623T>A	p.Leu208Gln	Ferrochelatase,_protoheme_ferro-lyase_(EC_4.99.1.1)
acUKH-supercont1.1	131837	C	G	1	1	1	1	1	1	1	ANN=G	synonymous_variant	LOW	CIA_00112	c.318C>G	p.Ala106Ala	ABC-type_antimicrobial_peptide_transport_system,_permease_component
acUKH-supercont1.1	131900	AGCC	GGCT	1	1	1	1	1	1	1	ANN=GGCT	synonymous_variant	LOW	CIA_00112	c.381_384delAGCCinsGGCT	p.129	ABC-type_antimicrobial_peptide_transport_system,_permease_component
acUKH-supercont1.1	131915	A	G	1	1	1	1	1	1	1	ANN=G	synonymous_variant	LOW	CIA_00112	c.396A>G	p.Leu132Leu	ABC-type_antimicrobial_peptide_transport_system,_permease_component
acUKH-supercont1.1	46687	G	C	1	1	1	1	1	1	1	ANN=C	missense_variant	MODERATE	CIA_00044	c.989G>C	p.Gly330Ala	Ferrochelatase,_protoheme_ferro-lyase_(EC_4.99.1.1)
acUKH-supercont1.1	132266	C	T	1	1	1	1	1	1	1	ANN=T	synonymous_variant	LOW	CIA_00112	c.747C>T	p.Gly249Gly	ABC-type_antimicrobial_peptide_transport_system,_permease_component
acUKH-supercont1.1	132335	T	C	1	1	1	1	1	1	1	ANN=C	synonymous_variant	LOW	CIA_00112	c.816T>C	p.Thr272Thr	ABC-type_antimicrobial_peptide_transport_system,_permease_component
acUKH-supercont1.1	132524	G	C	1	1	1	1	1	1	1	ANN=C	synonymous_variant	LOW	CIA_00112	c.1005G>C	p.Leu335Leu	ABC-type_antimicrobial_peptide_transport_system,_permease_component
acUKH-supercont1.1	49528	C	T	1	1	1	1	1	1	1	ANN=T	missense_variant	MODERATE	CIA_00047	c.2165G>A	p.Arg722Gln	Sigma-fimbriae_usher_protein
acUKH-supercont1.1	132945	G	C	1	1	1	1	1	1	1	ANN=C	synonymous_variant	LOW	CIA_00113	c.240G>C	p.Arg80Arg	Efflux_transport_system,_outer_membrane_factor_(OMF)_lipoprotein
acUKH-supercont1.1	133077	T	C	1	1	1	1	1	1	1	ANN=C	synonymous_variant	LOW	CIA_00113	c.372T>C	p.Arg124Arg	Efflux_transport_system,_outer_membrane_factor_(OMF)_lipoprotein
acUKH-supercont1.1	133095	G	C	1	1	1	1	1	1	1	ANN=C	synonymous_variant	LOW	CIA_00113	c.390G>C	p.Val130Val	Efflux_transport_system,_outer_membrane_factor_(OMF)_lipoprotein
acUKH-supercont1.1	133290	T	C	1	1	1	1	1	1	1	ANN=C	synonymous_variant	LOW	CIA_00113	c.585T>C	p.Gly195Gly	Efflux_transport_system,_outer_membrane_factor_(OMF)_lipoprotein
acUKH-supercont1.1	133458	C	T	1	1	1	1	1	1	1	ANN=T	synonymous_variant	LOW	CIA_00113	c.753C>T	p.Asn251Asn	Efflux_transport_system,_outer_membrane_factor_(OMF)_lipoprotein
acUKH-supercont1.1	50261	C	T	1	1	1	1	1	1	1	ANN=T	missense_variant	MODERATE	CIA_00047	c.1432G>A	p.Ala478Thr	Sigma-fimbriae_usher_protein
acUKH-supercont1.1	133536	G	A	1	1	1	1	1	1	1	ANN=A	synonymous_variant	LOW	CIA_00113	c.831G>A	p.Gln277Gln	Efflux_transport_system,_outer_membrane_factor_(OMF)_lipoprotein
acUKH-supercont1.1	133857	G	A	1	1	1	1	1	1	1	ANN=A	synonymous_variant	LOW	CIA_00113	c.1152G>A	p.Val384Val	Efflux_transport_system,_outer_membrane_factor_(OMF)_lipoprotein
acUKH-supercont1.1	133977	C	G	1	1	1	1	1	1	1	ANN=G	synonymous_variant	LOW	CIA_00113	c.1272C>G	p.Ala424Ala	Efflux_transport_system,_outer_membrane_factor_(OMF)_lipoprotein
acUKH-supercont1.1	134004	G	A	1	1	1	1	1	1	1	ANN=A	synonymous_variant	LOW	CIA_00113	c.1299G>A	p.Glu433Glu	Efflux_transport_system,_outer_membrane_factor_(OMF)_lipoprotein
acUKH-supercont1.1	134212	C	G	1	1	1	1	1	1	1	ANN=G	synonymous_variant	LOW	CIA_00114	c.36C>G	p.Pro12Pro	ABC_transporter,_RND-adapter-like_protein
acUKH-supercont1.1	50282	C	T	1	1	1	1	1	1	1	ANN=T	missense_variant	MODERATE	CIA_00047	c.1411G>A	p.Ala471Thr	Sigma-fimbriae_usher_protein
acUKH-supercont1.1	135043	A	G	1	1	1	1	1	1	1	ANN=G	synonymous_variant	LOW	CIA_00114	c.867A>G	p.Leu289Leu	ABC_transporter,_RND-adapter-like_protein
acUKH-supercont1.1	135154	T	C	1	1	1	1	1	1	1	ANN=C	synonymous_variant	LOW	CIA_00114	c.978T>C	p.Gly326Gly	ABC_transporter,_RND-adapter-like_protein
acUKH-supercont1.1	135193	C	T	1	1	1	1	1	1	1	ANN=T	synonymous_variant	LOW	CIA_00114	c.1017C>T	p.Leu339Leu	ABC_transporter,_RND-adapter-like_protein
acUKH-supercont1.1	135235	A	C	1	1	1	1	1	1	1	ANN=C	synonymous_variant	LOW	CIA_00114	c.1059A>C	p.Ala353Ala	ABC_transporter,_RND-adapter-like_protein
acUKH-supercont1.1	51229	G	T	1	1	1	1	1	1	1	ANN=T	missense_variant	MODERATE	CIA_00047	c.464C>A	p.Ala155Asp	Sigma-fimbriae_usher_protein
acUKH-supercont1.1	135439	ATCG	CTCA	1	1	1	1	1	1	1	ANN=CTCA	synonymous_variant	LOW	CIA_00114	c.1263_1266delATCGinsCTCA	p.423	ABC_transporter,_RND-adapter-like_protein
acUKH-supercont1.1	135484	C	G	1	1	1	1	1	1	1	ANN=G	intergenic_region	MODIFIER	CIA_00114-CIA_00115	n.135484C>G		ABC_transporter,_RND-adapter-like_protein
acUKH-supercont1.1	135628	T	G	1	1	1	1	1	1	1	ANN=G	intergenic_region	MODIFIER	CIA_00114-CIA_00115	n.135628T>G		ABC_transporter,_RND-adapter-like_protein
acUKH-supercont1.1	135664	T	C	1	1	1	1	1	1	1	ANN=C	intergenic_region	MODIFIER	CIA_00114-CIA_00115	n.135664T>C		ABC_transporter,_RND-adapter-like_protein
acUKH-supercont1.1	135682	C	T	1	1	1	1	1	1	1	ANN=T	intergenic_region	MODIFIER	CIA_00114-CIA_00115	n.135682C>T		ABC_transporter,_RND-adapter-like_protein
acUKH-supercont1.1	135751	G	T	1	1	1	1	1	1	1	ANN=T	intergenic_region	MODIFIER	CIA_00114-CIA_00115	n.135751G>T		ABC_transporter,_RND-adapter-like_protein
acUKH-supercont1.1	135768	TC	CT	1	1	1	1	1	1	1	ANN=CT	intergenic_region	MODIFIER	CIA_00114-CIA_00115	n.135768_135769delTCinsCT		ABC_transporter,_RND-adapter-like_protein
acUKH-supercont1.1	135888	GAA	GA	1	1	1	1	1	1	1	ANN=GA	intergenic_region	MODIFIER	CIA_00114-CIA_00115	n.135890delA		ABC_transporter,_RND-adapter-like_protein
acUKH-supercont1.1	136252	C	T	1	1	1	1	1	1	1	ANN=T	synonymous_variant	LOW	CIA_00115	c.201C>T	p.Gly67Gly	hypothetical_protein
acUKH-supercont1.1	136447	C	T	1	1	1	1	1	1	1	ANN=T	synonymous_variant	LOW	CIA_00115	c.396C>T	p.Asn132Asn	hypothetical_protein
acUKH-supercont1.1	136650	C	T	1	1	1	1	1	1	1	ANN=T	intergenic_region	MODIFIER	CIA_00115-CIA_00116	n.136650C>T		hypothetical_protein
acUKH-supercont1.1	136730	T	C	1	1	1	1	1	1	1	ANN=C	intergenic_region	MODIFIER	CIA_00115-CIA_00116	n.136730T>C		hypothetical_protein
acUKH-supercont1.1	136835	C	G	1	1	1	1	1	1	1	ANN=G	synonymous_variant	LOW	CIA_00116	c.81C>G	p.Leu27Leu	Long-chain_fatty_acid_transport_protein
acUKH-supercont1.1	136973	T	G	1	1	1	1	1	1	1	ANN=G	synonymous_variant	LOW	CIA_00116	c.219T>G	p.Ala73Ala	Long-chain_fatty_acid_transport_protein
acUKH-supercont1.1	137549	T	C	1	1	1	1	1	1	1	ANN=C	synonymous_variant	LOW	CIA_00116	c.795T>C	p.Phe265Phe	Long-chain_fatty_acid_transport_protein
acUKH-supercont1.1	137585	T	G	1	1	1	1	1	1	1	ANN=G	synonymous_variant	LOW	CIA_00116	c.831T>G	p.Gly277Gly	Long-chain_fatty_acid_transport_protein
acUKH-supercont1.1	137615	G	A	1	1	1	1	1	1	1	ANN=A	synonymous_variant	LOW	CIA_00116	c.861G>A	p.Gly287Gly	Long-chain_fatty_acid_transport_protein
acUKH-supercont1.1	51661	T	C	1	1	1	1	1	1	1	ANN=C	missense_variant	MODERATE	CIA_00047	c.32A>G	p.His11Arg	Sigma-fimbriae_usher_protein
acUKH-supercont1.1	138071	G	A	1	1	1	1	1	1	1	ANN=A	synonymous_variant	LOW	CIA_00116	c.1317G>A	p.Gln439Gln	Long-chain_fatty_acid_transport_protein
acUKH-supercont1.1	138125	ACGC	GCGG	1	1	1	1	1	1	1	ANN=GCGG	synonymous_variant	LOW	CIA_00116	c.1371_1374delACGCinsGCGG	p.459	Long-chain_fatty_acid_transport_protein
acUKH-supercont1.1	138205	C	T	1	1	1	1	1	1	1	ANN=T	intergenic_region	MODIFIER	CIA_00116-CIA_00117	n.138205C>T		Long-chain_fatty_acid_transport_protein
acUKH-supercont1.1	138210	A	G	1	1	1	1	1	1	1	ANN=G	intergenic_region	MODIFIER	CIA_00116-CIA_00117	n.138210A>G		Long-chain_fatty_acid_transport_protein
acUKH-supercont1.1	138224	GTCA	TGGC	1	1	1	1	1	1	1	ANN=TGGC	intergenic_region	MODIFIER	CIA_00116-CIA_00117	n.138224_138227delGTCAinsTGGC		Long-chain_fatty_acid_transport_protein
acUKH-supercont1.1	138243	A	G	1	1	1	1	1	1	1	ANN=G	intergenic_region	MODIFIER	CIA_00116-CIA_00117	n.138243A>G		Long-chain_fatty_acid_transport_protein
acUKH-supercont1.1	138303	T	A	1	1	1	1	1	1	1	ANN=A	intergenic_region	MODIFIER	CIA_00116-CIA_00117	n.138303T>A		Long-chain_fatty_acid_transport_protein
acUKH-supercont1.1	138310	AAGC	GAGG	1	1	1	1	1	1	1	ANN=GAGG	intergenic_region	MODIFIER	CIA_00116-CIA_00117	n.138310_138313delAAGCinsGAGG		Long-chain_fatty_acid_transport_protein
acUKH-supercont1.1	138326	A	G	1	1	1	1	1	1	1	ANN=G	intergenic_region	MODIFIER	CIA_00116-CIA_00117	n.138326A>G		Long-chain_fatty_acid_transport_protein
acUKH-supercont1.1	138333	C	T	1	1	1	1	1	1	1	ANN=T	intergenic_region	MODIFIER	CIA_00116-CIA_00117	n.138333C>T		Long-chain_fatty_acid_transport_protein
acUKH-supercont1.1	138344	T	G	1	1	1	1	1	1	1	ANN=G	intergenic_region	MODIFIER	CIA_00116-CIA_00117	n.138344T>G		Long-chain_fatty_acid_transport_protein
acUKH-supercont1.1	139083	C	T	1	1	1	1	1	1	1	ANN=T	synonymous_variant	LOW	CIA_00117	c.597C>T	p.Tyr199Tyr	NADP-specific_glutamate_dehydrogenase_(EC_1.4.1.4)
acUKH-supercont1.1	139269	C	T	1	1	1	1	1	1	1	ANN=T	synonymous_variant	LOW	CIA_00117	c.783C>T	p.Asp261Asp	NADP-specific_glutamate_dehydrogenase_(EC_1.4.1.4)
acUKH-supercont1.1	139392	C	T	1	1	1	1	1	1	1	ANN=T	synonymous_variant	LOW	CIA_00117	c.906C>T	p.Phe302Phe	NADP-specific_glutamate_dehydrogenase_(EC_1.4.1.4)
acUKH-supercont1.1	139623	T	C	1	1	1	1	1	1	1	ANN=C	synonymous_variant	LOW	CIA_00117	c.1137T>C	p.Gly379Gly	NADP-specific_glutamate_dehydrogenase_(EC_1.4.1.4)
acUKH-supercont1.1	139840	GAAAAAAAC	GAAAAAC	1	1	1	1	1	1	1	ANN=GAAAAAC	intergenic_region	MODIFIER	CIA_00117-CIA_00118	n.139846_139847delAA		NADP-specific_glutamate_dehydrogenase_(EC_1.4.1.4)
acUKH-supercont1.1	139858	A	G	1	1	1	1	1	1	1	ANN=G	intergenic_region	MODIFIER	CIA_00117-CIA_00118	n.139858A>G		NADP-specific_glutamate_dehydrogenase_(EC_1.4.1.4)
acUKH-supercont1.1	140101	A	G	1	1	1	1	1	1	1	ANN=G	synonymous_variant	LOW	CIA_00118	c.825T>C	p.Asn275Asn	Cytochrome_c551_peroxidase_(EC_1.11.1.5)
acUKH-supercont1.1	140185	G	C	1	1	1	1	1	1	1	ANN=C	synonymous_variant	LOW	CIA_00118	c.741C>G	p.Val247Val	Cytochrome_c551_peroxidase_(EC_1.11.1.5)
acUKH-supercont1.1	140191	A	G	1	1	1	1	1	1	1	ANN=G	synonymous_variant	LOW	CIA_00118	c.735T>C	p.Ala245Ala	Cytochrome_c551_peroxidase_(EC_1.11.1.5)
acUKH-supercont1.1	140242	A	G	1	1	1	1	1	1	1	ANN=G	synonymous_variant	LOW	CIA_00118	c.684T>C	p.Asn228Asn	Cytochrome_c551_peroxidase_(EC_1.11.1.5)
acUKH-supercont1.1	140284	C	T	1	1	1	1	1	1	1	ANN=T	synonymous_variant	LOW	CIA_00118	c.642G>A	p.Ala214Ala	Cytochrome_c551_peroxidase_(EC_1.11.1.5)
acUKH-supercont1.1	140308	C	T	1	1	1	1	1	1	1	ANN=T	synonymous_variant	LOW	CIA_00118	c.618G>A	p.Ala206Ala	Cytochrome_c551_peroxidase_(EC_1.11.1.5)
acUKH-supercont1.1	140617	C	T	1	1	1	1	1	1	1	ANN=T	synonymous_variant	LOW	CIA_00118	c.309G>A	p.Ser103Ser	Cytochrome_c551_peroxidase_(EC_1.11.1.5)
acUKH-supercont1.1	140725	C	T	1	1	1	1	1	1	1	ANN=T	synonymous_variant	LOW	CIA_00118	c.201G>A	p.Ser67Ser	Cytochrome_c551_peroxidase_(EC_1.11.1.5)
acUKH-supercont1.1	140794	C	T	1	1	1	1	1	1	1	ANN=T	synonymous_variant	LOW	CIA_00118	c.132G>A	p.Leu44Leu	Cytochrome_c551_peroxidase_(EC_1.11.1.5)
acUKH-supercont1.1	140988	C	T	1	1	1	1	1	1	1	ANN=T	intergenic_region	MODIFIER	CIA_00118-CIA_00119	n.140988C>T		Cytochrome_c551_peroxidase_(EC_1.11.1.5)
acUKH-supercont1.1	141075	G	A	1	1	1	1	1	1	1	ANN=A	synonymous_variant	LOW	CIA_00119	c.352C>T	p.Leu118Leu	putative_lipoprotein
acUKH-supercont1.1	141127	T	C	1	1	1	1	1	1	1	ANN=C	synonymous_variant	LOW	CIA_00119	c.300A>G	p.Glu100Glu	putative_lipoprotein
acUKH-supercont1.1	141148	C	T	1	1	1	1	1	1	1	ANN=T	synonymous_variant	LOW	CIA_00119	c.279G>A	p.Glu93Glu	putative_lipoprotein
acUKH-supercont1.1	141316	T	C	1	1	1	1	1	1	1	ANN=C	synonymous_variant	LOW	CIA_00119	c.111A>G	p.Pro37Pro	putative_lipoprotein
acUKH-supercont1.1	141430	T	C	1	1	1	1	1	1	1	ANN=C	intergenic_region	MODIFIER	CIA_00119-CIA_00120	n.141430T>C		putative_lipoprotein
acUKH-supercont1.1	141452	C	T	1	1	1	1	1	1	1	ANN=T	intergenic_region	MODIFIER	CIA_00119-CIA_00120	n.141452C>T		putative_lipoprotein
acUKH-supercont1.1	141466	G	A	1	1	1	1	1	1	1	ANN=A	intergenic_region	MODIFIER	CIA_00119-CIA_00120	n.141466G>A		putative_lipoprotein
acUKH-supercont1.1	141570	T	C	1	1	1	1	1	1	1	ANN=C	synonymous_variant	LOW	CIA_00120	c.984A>G	p.Ala328Ala	RNA_3'-terminal_phosphate_cyclase_(EC_6.5.1.4)
acUKH-supercont1.1	141645	T	C	1	1	1	1	1	1	1	ANN=C	synonymous_variant	LOW	CIA_00120	c.909A>G	p.Pro303Pro	RNA_3'-terminal_phosphate_cyclase_(EC_6.5.1.4)
acUKH-supercont1.1	141939	G	A	1	1	1	1	1	1	1	ANN=A	synonymous_variant	LOW	CIA_00120	c.615C>T	p.Arg205Arg	RNA_3'-terminal_phosphate_cyclase_(EC_6.5.1.4)
acUKH-supercont1.1	141966	T	G	1	1	1	1	1	1	1	ANN=G	synonymous_variant	LOW	CIA_00120	c.588A>C	p.Ala196Ala	RNA_3'-terminal_phosphate_cyclase_(EC_6.5.1.4)
acUKH-supercont1.1	142035	C	T	1	1	1	1	1	1	1	ANN=T	synonymous_variant	LOW	CIA_00120	c.519G>A	p.Ala173Ala	RNA_3'-terminal_phosphate_cyclase_(EC_6.5.1.4)
acUKH-supercont1.1	142244	A	G	1	1	1	1	1	1	1	ANN=G	synonymous_variant	LOW	CIA_00120	c.310T>C	p.Leu104Leu	RNA_3'-terminal_phosphate_cyclase_(EC_6.5.1.4)
acUKH-supercont1.1	142410	G	C	1	1	1	1	1	1	1	ANN=C	synonymous_variant	LOW	CIA_00120	c.144C>G	p.Arg48Arg	RNA_3'-terminal_phosphate_cyclase_(EC_6.5.1.4)
acUKH-supercont1.1	51774	C	A	1	1	1	1	1	1	1	ANN=A	missense_variant	MODERATE	CIA_00048	c.724G>T	p.Ala242Ser	Sigma-fimbriae_chaperone_protein
acUKH-supercont1.1	142754	C	T	1	1	1	1	1	1	1	ANN=T	synonymous_variant	LOW	CIA_00121	c.609G>A	p.Glu203Glu	Uncharacterized_protein_YcgL
acUKH-supercont1.1	142772	G	A	1	1	1	1	1	1	1	ANN=A	synonymous_variant	LOW	CIA_00121	c.591C>T	p.Asp197Asp	Uncharacterized_protein_YcgL
acUKH-supercont1.1	142781	T	C	1	1	1	1	1	1	1	ANN=C	synonymous_variant	LOW	CIA_00121	c.582A>G	p.Thr194Thr	Uncharacterized_protein_YcgL
acUKH-supercont1.1	51815	T	C	1	1	1	1	1	1	1	ANN=C	missense_variant	MODERATE	CIA_00048	c.683A>G	p.Gln228Arg	Sigma-fimbriae_chaperone_protein
acUKH-supercont1.1	142850	A	G	1	1	1	1	1	1	1	ANN=G	synonymous_variant	LOW	CIA_00121	c.513T>C	p.Phe171Phe	Uncharacterized_protein_YcgL
acUKH-supercont1.1	142859	G	A	1	1	1	1	1	1	1	ANN=A	synonymous_variant	LOW	CIA_00121	c.504C>T	p.Arg168Arg	Uncharacterized_protein_YcgL
acUKH-supercont1.1	142913	G	C	1	1	1	1	1	1	1	ANN=C	synonymous_variant	LOW	CIA_00121	c.450C>G	p.Arg150Arg	Uncharacterized_protein_YcgL
acUKH-supercont1.1	142958	A	T	1	1	1	1	1	1	1	ANN=T	synonymous_variant	LOW	CIA_00121	c.405T>A	p.Pro135Pro	Uncharacterized_protein_YcgL
acUKH-supercont1.1	51873	C	T	1	1	1	1	1	1	1	ANN=T	missense_variant	MODERATE	CIA_00048	c.625G>A	p.Gly209Ser	Sigma-fimbriae_chaperone_protein
acUKH-supercont1.1	143096	C	T	1	1	1	1	1	1	1	ANN=T	synonymous_variant	LOW	CIA_00121	c.267G>A	p.Glu89Glu	Uncharacterized_protein_YcgL
acUKH-supercont1.1	143207	A	G	1	1	1	1	1	1	1	ANN=G	synonymous_variant	LOW	CIA_00121	c.156T>C	p.Tyr52Tyr	Uncharacterized_protein_YcgL
acUKH-supercont1.1	143552	G	C	1	1	1	1	1	1	1	ANN=C	synonymous_variant	LOW	CIA_00122	c.1062C>G	p.Ala354Ala	RNA-2',3'-PO4:RNA-5'-OH_ligase
acUKH-supercont1.1	143660	A	G	1	1	1	1	1	1	1	ANN=G	synonymous_variant	LOW	CIA_00122	c.954T>C	p.Ile318Ile	RNA-2',3'-PO4:RNA-5'-OH_ligase
acUKH-supercont1.1	143783	A	G	1	1	1	1	1	1	1	ANN=G	synonymous_variant	LOW	CIA_00122	c.831T>C	p.His277His	RNA-2',3'-PO4:RNA-5'-OH_ligase
acUKH-supercont1.1	143906	G	C	1	1	1	1	1	1	1	ANN=C	synonymous_variant	LOW	CIA_00122	c.708C>G	p.Val236Val	RNA-2',3'-PO4:RNA-5'-OH_ligase
acUKH-supercont1.1	143918	A	G	1	1	1	1	1	1	1	ANN=G	synonymous_variant	LOW	CIA_00122	c.696T>C	p.Tyr232Tyr	RNA-2',3'-PO4:RNA-5'-OH_ligase
acUKH-supercont1.1	52115	CT	TC	1	1	1	1	1	1	1	ANN=TC	missense_variant	MODERATE	CIA_00048	c.382_383delAGinsGA	p.Ser128Asp	Sigma-fimbriae_chaperone_protein
acUKH-supercont1.1	143957	C	T	1	1	1	1	1	1	1	ANN=T	synonymous_variant	LOW	CIA_00122	c.657G>A	p.Leu219Leu	RNA-2',3'-PO4:RNA-5'-OH_ligase
acUKH-supercont1.1	52316	AC	GT	1	1	1	1	1	1	1	ANN=GT	missense_variant	MODERATE	CIA_00048	c.181_182delGTinsAC	p.Val61Thr	Sigma-fimbriae_chaperone_protein
acUKH-supercont1.1	144341	G	A	1	1	1	1	1	1	1	ANN=A	synonymous_variant	LOW	CIA_00122	c.273C>T	p.Ala91Ala	RNA-2',3'-PO4:RNA-5'-OH_ligase
acUKH-supercont1.1	144945	C	T	1	1	1	1	1	1	1	ANN=T	synonymous_variant	LOW	CIA_00123	c.870G>A	p.Val290Val	Putative_stomatin/prohibitin-family_membrane_protease_subunit_PA4582
acUKH-supercont1.1	145053	G	A	1	1	1	1	1	1	1	ANN=A	synonymous_variant	LOW	CIA_00123	c.762C>T	p.Arg254Arg	Putative_stomatin/prohibitin-family_membrane_protease_subunit_PA4582
acUKH-supercont1.1	145071	T	C	1	1	1	1	1	1	1	ANN=C	synonymous_variant	LOW	CIA_00123	c.744A>G	p.Arg248Arg	Putative_stomatin/prohibitin-family_membrane_protease_subunit_PA4582
acUKH-supercont1.1	52422	T	C	1	1	1	1	1	1	1	ANN=C	missense_variant	MODERATE	CIA_00048	c.76A>G	p.Thr26Ala	Sigma-fimbriae_chaperone_protein
acUKH-supercont1.1	145089	C	T	1	1	1	1	1	1	1	ANN=T	synonymous_variant	LOW	CIA_00123	c.726G>A	p.Glu242Glu	Putative_stomatin/prohibitin-family_membrane_protease_subunit_PA4582
acUKH-supercont1.1	145101	G	A	1	1	1	1	1	1	1	ANN=A	synonymous_variant	LOW	CIA_00123	c.714C>T	p.Tyr238Tyr	Putative_stomatin/prohibitin-family_membrane_protease_subunit_PA4582
acUKH-supercont1.1	145113	C	T	1	1	1	1	1	1	1	ANN=T	synonymous_variant	LOW	CIA_00123	c.702G>A	p.Lys234Lys	Putative_stomatin/prohibitin-family_membrane_protease_subunit_PA4582
acUKH-supercont1.1	145140	T	C	1	1	1	1	1	1	1	ANN=C	synonymous_variant	LOW	CIA_00123	c.675A>G	p.Val225Val	Putative_stomatin/prohibitin-family_membrane_protease_subunit_PA4582
acUKH-supercont1.1	52437	A	G	1	1	1	1	1	1	1	ANN=G	missense_variant	MODERATE	CIA_00048	c.61T>C	p.Phe21Leu	Sigma-fimbriae_chaperone_protein
acUKH-supercont1.1	145158	G	A	1	1	1	1	1	1	1	ANN=A	synonymous_variant	LOW	CIA_00123	c.657C>T	p.Asn219Asn	Putative_stomatin/prohibitin-family_membrane_protease_subunit_PA4582
acUKH-supercont1.1	145296	G	A	1	1	1	1	1	1	1	ANN=A	synonymous_variant	LOW	CIA_00123	c.519C>T	p.Ala173Ala	Putative_stomatin/prohibitin-family_membrane_protease_subunit_PA4582
acUKH-supercont1.1	52467	C	T	1	1	1	1	1	1	1	ANN=T	missense_variant	MODERATE	CIA_00048	c.31G>A	p.Gly11Ser	Sigma-fimbriae_chaperone_protein
acUKH-supercont1.1	145599	A	G	1	1	1	1	1	1	1	ANN=G	synonymous_variant	LOW	CIA_00123	c.216T>C	p.Tyr72Tyr	Putative_stomatin/prohibitin-family_membrane_protease_subunit_PA4582
acUKH-supercont1.1	145761	G	A	1	1	1	1	1	1	1	ANN=A	synonymous_variant	LOW	CIA_00123	c.54C>T	p.Tyr18Tyr	Putative_stomatin/prohibitin-family_membrane_protease_subunit_PA4582
acUKH-supercont1.1	145871	C	T	1	1	1	1	1	1	1	ANN=T	intergenic_region	MODIFIER	CIA_00123-CIA_00124	n.145871C>T		Putative_stomatin/prohibitin-family_membrane_protease_subunit_PA4582
acUKH-supercont1.1	145916	G	A	1	1	1	1	1	1	1	ANN=A	intergenic_region	MODIFIER	CIA_00123-CIA_00124	n.145916G>A		Putative_stomatin/prohibitin-family_membrane_protease_subunit_PA4582
acUKH-supercont1.1	146284	A	G	1	1	1	1	1	1	1	ANN=G	intergenic_region	MODIFIER	CIA_00124-CIA_00125	n.146284A>G		tRNA-Arg-ACG
acUKH-supercont1.1	146338	A	G	1	1	1	1	1	1	1	ANN=G	intergenic_region	MODIFIER	CIA_00124-CIA_00125	n.146338A>G		tRNA-Arg-ACG
acUKH-supercont1.1	146356	A	G	1	1	1	1	1	1	1	ANN=G	intergenic_region	MODIFIER	CIA_00124-CIA_00125	n.146356A>G		tRNA-Arg-ACG
acUKH-supercont1.1	146391	A	C	1	1	1	1	1	1	1	ANN=C	intergenic_region	MODIFIER	CIA_00124-CIA_00125	n.146391A>C		tRNA-Arg-ACG
acUKH-supercont1.1	146421	CGA	TGG	1	1	1	1	1	1	1	ANN=TGG	intergenic_region	MODIFIER	CIA_00124-CIA_00125	n.146421_146423delCGAinsTGG		tRNA-Arg-ACG
acUKH-supercont1.1	52494	A	G	1	1	1	1	1	1	1	ANN=G	missense_variant	MODERATE	CIA_00048	c.4T>C	p.Ser2Pro	Sigma-fimbriae_chaperone_protein
acUKH-supercont1.1	147265	C	T	1	1	1	1	1	1	1	ANN=T	synonymous_variant	LOW	CIA_00125	c.792C>T	p.Gly264Gly	Transcriptional_regulatory_protein_RtcR
acUKH-supercont1.1	147367	T	C	1	1	1	1	1	1	1	ANN=C	synonymous_variant	LOW	CIA_00125	c.894T>C	p.Gly298Gly	Transcriptional_regulatory_protein_RtcR
acUKH-supercont1.1	147397	G	T	1	1	1	1	1	1	1	ANN=T	synonymous_variant	LOW	CIA_00125	c.924G>T	p.Ala308Ala	Transcriptional_regulatory_protein_RtcR
acUKH-supercont1.1	147805	T	C	1	1	1	1	1	1	1	ANN=C	synonymous_variant	LOW	CIA_00125	c.1332T>C	p.Leu444Leu	Transcriptional_regulatory_protein_RtcR
acUKH-supercont1.1	147853	T	C	1	1	1	1	1	1	1	ANN=C	synonymous_variant	LOW	CIA_00125	c.1380T>C	p.Ala460Ala	Transcriptional_regulatory_protein_RtcR
acUKH-supercont1.1	52742	T	C	1	1	1	1	1	1	1	ANN=C	missense_variant	MODERATE	CIA_00049	c.317A>G	p.Asn106Ser	Sigma-fimbriae_uncharacterized_subunit
acUKH-supercont1.1	148070	G	A	1	1	1	1	1	1	1	ANN=A	intergenic_region	MODIFIER	CIA_00125-CIA_00126	n.148070G>A		Transcriptional_regulatory_protein_RtcR
acUKH-supercont1.1	148187	G	A	1	1	1	1	1	1	1	ANN=A	synonymous_variant	LOW	CIA_00126	c.63G>A	p.Lys21Lys	Uncharacterized_protein_COG3236
acUKH-supercont1.1	148211	T	C	1	1	1	1	1	1	1	ANN=C	synonymous_variant	LOW	CIA_00126	c.87T>C	p.Arg29Arg	Uncharacterized_protein_COG3236
acUKH-supercont1.1	52908	T	C	1	1	1	1	1	1	1	ANN=C	missense_variant	MODERATE	CIA_00049	c.151A>G	p.Asn51Asp	Sigma-fimbriae_uncharacterized_subunit
acUKH-supercont1.1	53003	C	T	1	1	1	1	1	1	1	ANN=T	missense_variant	MODERATE	CIA_00049	c.56G>A	p.Ser19Asn	Sigma-fimbriae_uncharacterized_subunit
acUKH-supercont1.1	148691	T	C	1	1	1	1	1	1	1	ANN=C	synonymous_variant	LOW	CIA_00127	c.1839A>G	p.Leu613Leu	putative_outermembrane_protein
acUKH-supercont1.1	148703	G	C	1	1	1	1	1	1	1	ANN=C	synonymous_variant	LOW	CIA_00127	c.1827C>G	p.Val609Val	putative_outermembrane_protein
acUKH-supercont1.1	148817	G	A	1	1	1	1	1	1	1	ANN=A	synonymous_variant	LOW	CIA_00127	c.1713C>T	p.Gly571Gly	putative_outermembrane_protein
acUKH-supercont1.1	148864	A	G	1	1	1	1	1	1	1	ANN=G	synonymous_variant	LOW	CIA_00127	c.1666T>C	p.Leu556Leu	putative_outermembrane_protein
acUKH-supercont1.1	148882	A	G	1	1	1	1	1	1	1	ANN=G	synonymous_variant	LOW	CIA_00127	c.1648T>C	p.Leu550Leu	putative_outermembrane_protein
acUKH-supercont1.1	149012	G	C	1	1	1	1	1	1	1	ANN=C	synonymous_variant	LOW	CIA_00127	c.1518C>G	p.Leu506Leu	putative_outermembrane_protein
acUKH-supercont1.1	149027	A	G	1	1	1	1	1	1	1	ANN=G	synonymous_variant	LOW	CIA_00127	c.1503T>C	p.Asn501Asn	putative_outermembrane_protein
acUKH-supercont1.1	149267	C	T	1	1	1	1	1	1	1	ANN=T	synonymous_variant	LOW	CIA_00127	c.1263G>A	p.Glu421Glu	putative_outermembrane_protein
acUKH-supercont1.1	149333	T	C	1	1	1	1	1	1	1	ANN=C	synonymous_variant	LOW	CIA_00127	c.1197A>G	p.Glu399Glu	putative_outermembrane_protein
acUKH-supercont1.1	149372	T	C	1	1	1	1	1	1	1	ANN=C	synonymous_variant	LOW	CIA_00127	c.1158A>G	p.Pro386Pro	putative_outermembrane_protein
acUKH-supercont1.1	149390	A	T	1	1	1	1	1	1	1	ANN=T	synonymous_variant	LOW	CIA_00127	c.1140T>A	p.Arg380Arg	putative_outermembrane_protein
acUKH-supercont1.1	149438	A	G	1	1	1	1	1	1	1	ANN=G	synonymous_variant	LOW	CIA_00127	c.1092T>C	p.Gly364Gly	putative_outermembrane_protein
acUKH-supercont1.1	149462	A	G	1	1	1	1	1	1	1	ANN=G	synonymous_variant	LOW	CIA_00127	c.1068T>C	p.Arg356Arg	putative_outermembrane_protein
acUKH-supercont1.1	53034	G	A	1	1	1	1	1	1	1	ANN=A	missense_variant	MODERATE	CIA_00049	c.25C>T	p.Leu9Phe	Sigma-fimbriae_uncharacterized_subunit
acUKH-supercont1.1	149669	C	G	1	1	1	1	1	1	1	ANN=G	synonymous_variant	LOW	CIA_00127	c.861G>C	p.Val287Val	putative_outermembrane_protein
acUKH-supercont1.1	149708	A	G	1	1	1	1	1	1	1	ANN=G	synonymous_variant	LOW	CIA_00127	c.822T>C	p.Thr274Thr	putative_outermembrane_protein
acUKH-supercont1.1	149828	T	G	1	1	1	1	1	1	1	ANN=G	synonymous_variant	LOW	CIA_00127	c.702A>C	p.Arg234Arg	putative_outermembrane_protein
acUKH-supercont1.1	149891	A	G	1	1	1	1	1	1	1	ANN=G	synonymous_variant	LOW	CIA_00127	c.639T>C	p.Ser213Ser	putative_outermembrane_protein
acUKH-supercont1.1	150194	G	C	1	1	1	1	1	1	1	ANN=C	synonymous_variant	LOW	CIA_00127	c.336C>G	p.Leu112Leu	putative_outermembrane_protein
acUKH-supercont1.1	150254	GGCA	AGCG	1	1	1	1	1	1	1	ANN=AGCG	synonymous_variant	LOW	CIA_00127	c.273_276delTGCCinsCGCT	p.93	putative_outermembrane_protein
acUKH-supercont1.1	53338	T	C	1	1	1	1	1	1	1	ANN=C	missense_variant	MODERATE	CIA_00050	c.254A>G	p.Lys85Arg	Sigma-fimbriae_uncharacterized_paralogous_subunit
acUKH-supercont1.1	150705	G	A	1	1	1	1	1	1	1	ANN=A	synonymous_variant	LOW	CIA_00128	c.372C>T	p.His124His	hypothetical_protein
acUKH-supercont1.1	56616	T	G	1	1	1	1	1	1	1	ANN=G	missense_variant	MODERATE	CIA_00054	c.35T>G	p.Met12Arg	Hypoxanthine-guanine_phosphoribosyltransferase_(EC_2.4.2.8)
acUKH-supercont1.1	151385	C	T	1	1	1	1	1	1	1	ANN=T	synonymous_variant	LOW	CIA_00129	c.75C>T	p.Arg25Arg	RNA_polymerase-binding_transcription_factor_DksA
acUKH-supercont1.1	151418	T	C	1	1	1	1	1	1	1	ANN=C	synonymous_variant	LOW	CIA_00129	c.108T>C	p.Phe36Phe	RNA_polymerase-binding_transcription_factor_DksA
acUKH-supercont1.1	151493	C	T	1	1	1	1	1	1	1	ANN=T	synonymous_variant	LOW	CIA_00129	c.183C>T	p.Arg61Arg	RNA_polymerase-binding_transcription_factor_DksA
acUKH-supercont1.1	59101	C	T	1	1	1	1	1	1	1	ANN=T	missense_variant	MODERATE	CIA_00058	c.310C>T	p.Arg104Trp	PhnB_protein;_putative_DNA_binding_3-demethylubiquinone-9_3-methyltransferase_domain_protein
acUKH-supercont1.1	151553	T	C	1	1	1	1	1	1	1	ANN=C	synonymous_variant	LOW	CIA_00129	c.243T>C	p.Cys81Cys	RNA_polymerase-binding_transcription_factor_DksA
acUKH-supercont1.1	151562	T	C	1	1	1	1	1	1	1	ANN=C	synonymous_variant	LOW	CIA_00129	c.252T>C	p.Ala84Ala	RNA_polymerase-binding_transcription_factor_DksA
acUKH-supercont1.1	152086	G	A	1	1	1	1	1	1	1	ANN=A	synonymous_variant	LOW	CIA_00130	c.351G>A	p.Glu117Glu	ATP-dependent_protease_La_(EC_3.4.21.53)_Type_II
acUKH-supercont1.1	152317	T	C	1	1	1	1	1	1	1	ANN=C	synonymous_variant	LOW	CIA_00130	c.582T>C	p.Asp194Asp	ATP-dependent_protease_La_(EC_3.4.21.53)_Type_II
acUKH-supercont1.1	60324	C	T	1	1	1	1	1	1	1	ANN=T	missense_variant	MODERATE	CIA_00059	c.457G>A	p.Ala153Thr	Malate:quinone_oxidoreductase_(EC_1.1.5.4)
acUKH-supercont1.1	152851	G	T	1	1	1	1	1	1	1	ANN=T	synonymous_variant	LOW	CIA_00130	c.1116G>T	p.Leu372Leu	ATP-dependent_protease_La_(EC_3.4.21.53)_Type_II
acUKH-supercont1.1	153064	G	A	1	1	1	1	1	1	1	ANN=A	synonymous_variant	LOW	CIA_00130	c.1329G>A	p.Val443Val	ATP-dependent_protease_La_(EC_3.4.21.53)_Type_II
acUKH-supercont1.1	153250	C	T	1	1	1	1	1	1	1	ANN=T	synonymous_variant	LOW	CIA_00130	c.1515C>T	p.Asp505Asp	ATP-dependent_protease_La_(EC_3.4.21.53)_Type_II
acUKH-supercont1.1	153364	A	G	1	1	1	1	1	1	1	ANN=G	synonymous_variant	LOW	CIA_00130	c.1629A>G	p.Arg543Arg	ATP-dependent_protease_La_(EC_3.4.21.53)_Type_II
acUKH-supercont1.1	153511	C	T	1	1	1	1	1	1	1	ANN=T	synonymous_variant	LOW	CIA_00130	c.1776C>T	p.Val592Val	ATP-dependent_protease_La_(EC_3.4.21.53)_Type_II
acUKH-supercont1.1	153538	C	T	1	1	1	1	1	1	1	ANN=T	synonymous_variant	LOW	CIA_00130	c.1803C>T	p.Asp601Asp	ATP-dependent_protease_La_(EC_3.4.21.53)_Type_II
acUKH-supercont1.1	153550	G	A	1	1	1	1	1	1	1	ANN=A	synonymous_variant	LOW	CIA_00130	c.1815G>A	p.Glu605Glu	ATP-dependent_protease_La_(EC_3.4.21.53)_Type_II
acUKH-supercont1.1	153583	C	T	1	1	1	1	1	1	1	ANN=T	synonymous_variant	LOW	CIA_00130	c.1848C>T	p.Gly616Gly	ATP-dependent_protease_La_(EC_3.4.21.53)_Type_II
acUKH-supercont1.1	153595	C	T	1	1	1	1	1	1	1	ANN=T	synonymous_variant	LOW	CIA_00130	c.1860C>T	p.Leu620Leu	ATP-dependent_protease_La_(EC_3.4.21.53)_Type_II
acUKH-supercont1.1	153673	C	T	1	1	1	1	1	1	1	ANN=T	synonymous_variant	LOW	CIA_00130	c.1938C>T	p.Tyr646Tyr	ATP-dependent_protease_La_(EC_3.4.21.53)_Type_II
acUKH-supercont1.1	153703	C	G	1	1	1	1	1	1	1	ANN=G	synonymous_variant	LOW	CIA_00130	c.1968C>G	p.Leu656Leu	ATP-dependent_protease_La_(EC_3.4.21.53)_Type_II
acUKH-supercont1.1	153727	AGCA	GGCG	1	1	1	1	1	1	1	ANN=GGCG	synonymous_variant	LOW	CIA_00130	c.1992_1995delAGCAinsGGCG	p.666	ATP-dependent_protease_La_(EC_3.4.21.53)_Type_II
acUKH-supercont1.1	153871	G	A	1	1	1	1	1	1	1	ANN=A	synonymous_variant	LOW	CIA_00130	c.2136G>A	p.Glu712Glu	ATP-dependent_protease_La_(EC_3.4.21.53)_Type_II
acUKH-supercont1.1	153877	C	T	1	1	1	1	1	1	1	ANN=T	synonymous_variant	LOW	CIA_00130	c.2142C>T	p.Gly714Gly	ATP-dependent_protease_La_(EC_3.4.21.53)_Type_II
acUKH-supercont1.1	153904	C	T	1	1	1	1	1	1	1	ANN=T	synonymous_variant	LOW	CIA_00130	c.2169C>T	p.Thr723Thr	ATP-dependent_protease_La_(EC_3.4.21.53)_Type_II
acUKH-supercont1.1	153916	G	C	1	1	1	1	1	1	1	ANN=C	synonymous_variant	LOW	CIA_00130	c.2181G>C	p.Leu727Leu	ATP-dependent_protease_La_(EC_3.4.21.53)_Type_II
acUKH-supercont1.1	153928	A	G	1	1	1	1	1	1	1	ANN=G	synonymous_variant	LOW	CIA_00130	c.2193A>G	p.Val731Val	ATP-dependent_protease_La_(EC_3.4.21.53)_Type_II
acUKH-supercont1.1	153973	T	C	1	1	1	1	1	1	1	ANN=C	synonymous_variant	LOW	CIA_00130	c.2238T>C	p.Arg746Arg	ATP-dependent_protease_La_(EC_3.4.21.53)_Type_II
acUKH-supercont1.1	60365	CTG	TTC	1	1	1	1	1	1	1	ANN=TTC	missense_variant	MODERATE	CIA_00059	c.414_416delCAGinsGAA	p.Arg139Lys	Malate:quinone_oxidoreductase_(EC_1.1.5.4)
acUKH-supercont1.1	154132	G	A	1	1	1	1	1	1	1	ANN=A	synonymous_variant	LOW	CIA_00130	c.2397G>A	p.Lys799Lys	ATP-dependent_protease_La_(EC_3.4.21.53)_Type_II
acUKH-supercont1.1	62808	G	A	1	1	1	1	1	1	1	ANN=A	missense_variant	MODERATE	CIA_00062	c.52G>A	p.Val18Met	hypothetical_protein
acUKH-supercont1.1	154191	TCC	CCT	1	1	1	1	1	1	1	ANN=CCT	intergenic_region	MODIFIER	CIA_00130-CIA_00131	n.154191_154193delTCCinsCCT		ATP-dependent_protease_La_(EC_3.4.21.53)_Type_II
acUKH-supercont1.1	154200	TTGC	CTGT	1	1	1	1	1	1	1	ANN=CTGT	intergenic_region	MODIFIER	CIA_00130-CIA_00131	n.154200_154203delTTGCinsCTGT		ATP-dependent_protease_La_(EC_3.4.21.53)_Type_II
acUKH-supercont1.1	154213	C	T	1	1	1	1	1	1	1	ANN=T	intergenic_region	MODIFIER	CIA_00130-CIA_00131	n.154213C>T		ATP-dependent_protease_La_(EC_3.4.21.53)_Type_II
acUKH-supercont1.1	154543	A	C	1	1	1	1	1	1	1	ANN=C	synonymous_variant	LOW	CIA_00131	c.204A>C	p.Ala68Ala	hypothetical_protein
acUKH-supercont1.1	154598	C	T	1	1	1	1	1	1	1	ANN=T	synonymous_variant	LOW	CIA_00131	c.259C>T	p.Leu87Leu	hypothetical_protein
acUKH-supercont1.1	154715	A	G	1	1	1	1	1	1	1	ANN=G	intergenic_region	MODIFIER	CIA_00131-CIA_00132	n.154715A>G		hypothetical_protein
acUKH-supercont1.1	154829	C	T	1	1	1	1	1	1	1	ANN=T	intergenic_region	MODIFIER	CIA_00131-CIA_00132	n.154829C>T		hypothetical_protein
acUKH-supercont1.1	154893	T	C	1	1	1	1	1	1	1	ANN=C	synonymous_variant	LOW	CIA_00132	c.39T>C	p.Arg13Arg	Putative_inner_membrane_protein_(Fragment)
acUKH-supercont1.1	155031	G	A	1	1	1	1	1	1	1	ANN=A	synonymous_variant	LOW	CIA_00132	c.177G>A	p.Ser59Ser	Putative_inner_membrane_protein_(Fragment)
acUKH-supercont1.1	155052	C	T	1	1	1	1	1	1	1	ANN=T	synonymous_variant	LOW	CIA_00132	c.198C>T	p.Val66Val	Putative_inner_membrane_protein_(Fragment)
acUKH-supercont1.1	155062	C	T	1	1	1	1	1	1	1	ANN=T	synonymous_variant	LOW	CIA_00132	c.208C>T	p.Leu70Leu	Putative_inner_membrane_protein_(Fragment)
acUKH-supercont1.1	155106	G	A	1	1	1	1	1	1	1	ANN=A	synonymous_variant	LOW	CIA_00132	c.252G>A	p.Gln84Gln	Putative_inner_membrane_protein_(Fragment)
acUKH-supercont1.1	62923	A	C	1	1	1	1	1	1	1	ANN=C	missense_variant	MODERATE	CIA_00062	c.167A>C	p.Glu56Ala	hypothetical_protein
acUKH-supercont1.1	155215	T	C	1	1	1	1	1	1	1	ANN=C	synonymous_variant	LOW	CIA_00132	c.361T>C	p.Leu121Leu	Putative_inner_membrane_protein_(Fragment)
acUKH-supercont1.1	155425	GT	CC	1	1	1	1	1	1	1	ANN=CC	intergenic_region	MODIFIER	CIA_00132-CIA_00133	n.155425_155426delGTinsCC		Putative_inner_membrane_protein_(Fragment)
acUKH-supercont1.1	155498	G	C	1	1	1	1	1	1	1	ANN=C	intergenic_region	MODIFIER	CIA_00132-CIA_00133	n.155498G>C		Putative_inner_membrane_protein_(Fragment)
acUKH-supercont1.1	155635	T	C	1	1	1	1	1	1	1	ANN=C	synonymous_variant	LOW	CIA_00133	c.36T>C	p.Ala12Ala	hypothetical_protein
acUKH-supercont1.1	155922	C	T	1	1	1	1	1	1	1	ANN=T	intergenic_region	MODIFIER	CIA_00133-CIA_00134	n.155922C>T		hypothetical_protein
acUKH-supercont1.1	155985	C	G	1	1	1	1	1	1	1	ANN=G	intergenic_region	MODIFIER	CIA_00133-CIA_00134	n.155985C>G		hypothetical_protein
acUKH-supercont1.1	156082	A	G	1	1	1	1	1	1	1	ANN=G	synonymous_variant	LOW	CIA_00134	c.93A>G	p.Pro31Pro	FKBP-type_peptidyl-prolyl_cis-trans_isomerase_FklB_(EC_5.2.1.8)
acUKH-supercont1.1	156190	A	G	1	1	1	1	1	1	1	ANN=G	synonymous_variant	LOW	CIA_00134	c.201A>G	p.Glu67Glu	FKBP-type_peptidyl-prolyl_cis-trans_isomerase_FklB_(EC_5.2.1.8)
acUKH-supercont1.1	156292	G	C	1	1	1	1	1	1	1	ANN=C	synonymous_variant	LOW	CIA_00134	c.303G>C	p.Pro101Pro	FKBP-type_peptidyl-prolyl_cis-trans_isomerase_FklB_(EC_5.2.1.8)
acUKH-supercont1.1	156304	A	G	1	1	1	1	1	1	1	ANN=G	synonymous_variant	LOW	CIA_00134	c.315A>G	p.Gln105Gln	FKBP-type_peptidyl-prolyl_cis-trans_isomerase_FklB_(EC_5.2.1.8)
acUKH-supercont1.1	156319	T	C	1	1	1	1	1	1	1	ANN=C	synonymous_variant	LOW	CIA_00134	c.330T>C	p.Ser110Ser	FKBP-type_peptidyl-prolyl_cis-trans_isomerase_FklB_(EC_5.2.1.8)
acUKH-supercont1.1	156418	C	T	1	1	1	1	1	1	1	ANN=T	synonymous_variant	LOW	CIA_00134	c.429C>T	p.Arg143Arg	FKBP-type_peptidyl-prolyl_cis-trans_isomerase_FklB_(EC_5.2.1.8)
acUKH-supercont1.1	156670	G	T	1	1	1	1	1	1	1	ANN=T	intergenic_region	MODIFIER	CIA_00134-CIA_00135	n.156670G>T		FKBP-type_peptidyl-prolyl_cis-trans_isomerase_FklB_(EC_5.2.1.8)
acUKH-supercont1.1	156944	A	G	1	1	1	1	1	1	1	ANN=G	synonymous_variant	LOW	CIA_00135	c.1761T>C	p.Ser587Ser	Cytochrome_c_family_protein
acUKH-supercont1.1	62982	G	A	1	1	1	1	1	1	1	ANN=A	missense_variant	MODERATE	CIA_00062	c.226G>A	p.Ala76Thr	hypothetical_protein
acUKH-supercont1.1	63030	T	C	1	1	1	1	1	1	1	ANN=C	missense_variant	MODERATE	CIA_00062	c.274T>C	p.Phe92Leu	hypothetical_protein
acUKH-supercont1.1	157544	C	T	1	1	1	1	1	1	1	ANN=T	synonymous_variant	LOW	CIA_00135	c.1161G>A	p.Glu387Glu	Cytochrome_c_family_protein
acUKH-supercont1.1	157628	A	G	1	1	1	1	1	1	1	ANN=G	synonymous_variant	LOW	CIA_00135	c.1077T>C	p.Gly359Gly	Cytochrome_c_family_protein
acUKH-supercont1.1	157693	G	A	1	1	1	1	1	1	1	ANN=A	synonymous_variant	LOW	CIA_00135	c.1012C>T	p.Leu338Leu	Cytochrome_c_family_protein
acUKH-supercont1.1	157766	A	G	1	1	1	1	1	1	1	ANN=G	synonymous_variant	LOW	CIA_00135	c.939T>C	p.Gly313Gly	Cytochrome_c_family_protein
acUKH-supercont1.1	157805	T	C	1	1	1	1	1	1	1	ANN=C	synonymous_variant	LOW	CIA_00135	c.900A>G	p.Pro300Pro	Cytochrome_c_family_protein
acUKH-supercont1.1	158042	T	G	1	1	1	1	1	1	1	ANN=G	synonymous_variant	LOW	CIA_00135	c.663A>C	p.Gly221Gly	Cytochrome_c_family_protein
acUKH-supercont1.1	66060	C	G	1	1	1	1	1	1	1	ANN=G	missense_variant	MODERATE	CIA_00067	c.81C>G	p.His27Gln	hypothetical_protein
acUKH-supercont1.1	158135	G	A	1	1	1	1	1	1	1	ANN=A	synonymous_variant	LOW	CIA_00135	c.570C>T	p.Gly190Gly	Cytochrome_c_family_protein
acUKH-supercont1.1	158896	A	T	1	1	1	1	1	1	1	ANN=T	intergenic_region	MODIFIER	CIA_00135-CIA_00136	n.158896A>T		Cytochrome_c_family_protein
acUKH-supercont1.1	158906	C	A	1	1	1	1	1	1	1	ANN=A	intergenic_region	MODIFIER	CIA_00135-CIA_00136	n.158906C>A		Cytochrome_c_family_protein
acUKH-supercont1.1	159407	A	G	1	1	1	1	1	1	1	ANN=G	intergenic_region	MODIFIER	CIA_00136-CIA_00137	n.159407A>G		hypothetical_protein
acUKH-supercont1.1	159592	G	A	1	1	1	1	1	1	1	ANN=A	synonymous_variant	LOW	CIA_00137	c.786C>T	p.Gly262Gly	Nonaprenyl_diphosphate_synthase_(geranyl-diphosphate_specific)_(EC_2.5.1.84)
acUKH-supercont1.1	160168	G	T	1	1	1	1	1	1	1	ANN=T	synonymous_variant	LOW	CIA_00137	c.210C>A	p.Ala70Ala	Nonaprenyl_diphosphate_synthase_(geranyl-diphosphate_specific)_(EC_2.5.1.84)
acUKH-supercont1.1	66366	G	T	1	1	1	1	1	1	1	ANN=T	missense_variant	MODERATE	CIA_00067	c.387G>T	p.Gln129His	hypothetical_protein
acUKH-supercont1.1	160422	AGGGGGGGGA	AGGGGGGGGGA	1	1	1	1	1	1	1	ANN=AGGGGGGGGGA	intergenic_region	MODIFIER	CIA_00137-CIA_00138	n.160430_160431insG		Nonaprenyl_diphosphate_synthase_(geranyl-diphosphate_specific)_(EC_2.5.1.84)
acUKH-supercont1.1	161310	GTTTTTTTTC	GTTTTTTTC	1	1	1	1	1	1	1	ANN=GTTTTTTTC	intergenic_region	MODIFIER	CIA_00139-CIA_00140	n.161318delT		LSU_ribosomal_protein_L27p
acUKH-supercont1.1	161347	A	G	1	1	1	1	1	1	1	ANN=G	intergenic_region	MODIFIER	CIA_00139-CIA_00140	n.161347A>G		LSU_ribosomal_protein_L27p
acUKH-supercont1.1	161475	T	C	1	1	1	1	1	1	1	ANN=C	synonymous_variant	LOW	CIA_00140	c.123T>C	p.Asp41Asp	GTP-binding_protein_Obg
acUKH-supercont1.1	161634	T	C	1	1	1	1	1	1	1	ANN=C	synonymous_variant	LOW	CIA_00140	c.282T>C	p.Thr94Thr	GTP-binding_protein_Obg
acUKH-supercont1.1	161661	G	A	1	1	1	1	1	1	1	ANN=A	synonymous_variant	LOW	CIA_00140	c.309G>A	p.Glu103Glu	GTP-binding_protein_Obg
acUKH-supercont1.1	161721	T	C	1	1	1	1	1	1	1	ANN=C	synonymous_variant	LOW	CIA_00140	c.369T>C	p.His123His	GTP-binding_protein_Obg
acUKH-supercont1.1	161802	C	T	1	1	1	1	1	1	1	ANN=T	synonymous_variant	LOW	CIA_00140	c.450C>T	p.Arg150Arg	GTP-binding_protein_Obg
acUKH-supercont1.1	161931	A	C	1	1	1	1	1	1	1	ANN=C	synonymous_variant	LOW	CIA_00140	c.579A>C	p.Thr193Thr	GTP-binding_protein_Obg
acUKH-supercont1.1	162039	C	T	1	1	1	1	1	1	1	ANN=T	synonymous_variant	LOW	CIA_00140	c.687C>T	p.Ile229Ile	GTP-binding_protein_Obg
acUKH-supercont1.1	162069	T	C	1	1	1	1	1	1	1	ANN=C	synonymous_variant	LOW	CIA_00140	c.717T>C	p.Arg239Arg	GTP-binding_protein_Obg
acUKH-supercont1.1	162075	C	T	1	1	1	1	1	1	1	ANN=T	synonymous_variant	LOW	CIA_00140	c.723C>T	p.Leu241Leu	GTP-binding_protein_Obg
acUKH-supercont1.1	162399	G	A	1	1	1	1	1	1	1	ANN=A	synonymous_variant	LOW	CIA_00140	c.1047G>A	p.Glu349Glu	GTP-binding_protein_Obg
acUKH-supercont1.1	162465	G	A	1	1	1	1	1	1	1	ANN=A	synonymous_variant	LOW	CIA_00140	c.1113G>A	p.Ala371Ala	GTP-binding_protein_Obg
acUKH-supercont1.1	162498	T	C	1	1	1	1	1	1	1	ANN=C	synonymous_variant	LOW	CIA_00140	c.1146T>C	p.Ala382Ala	GTP-binding_protein_Obg
acUKH-supercont1.1	162721	G	A	1	1	1	1	1	1	1	ANN=A	synonymous_variant	LOW	CIA_00141	c.78G>A	p.Gly26Gly	Glutamate_5-kinase_(EC_2.7.2.11)_/_RNA-binding_C-terminal_domain_PUA
acUKH-supercont1.1	162892	ACAG	GCAA	1	1	1	1	1	1	1	ANN=GCAA	synonymous_variant	LOW	CIA_00141	c.249_252delACAGinsGCAA	p.85	Glutamate_5-kinase_(EC_2.7.2.11)_/_RNA-binding_C-terminal_domain_PUA
acUKH-supercont1.1	163174	T	G	1	1	1	1	1	1	1	ANN=G	synonymous_variant	LOW	CIA_00141	c.531T>G	p.Gly177Gly	Glutamate_5-kinase_(EC_2.7.2.11)_/_RNA-binding_C-terminal_domain_PUA
acUKH-supercont1.1	163456	G	A	1	1	1	1	1	1	1	ANN=A	synonymous_variant	LOW	CIA_00141	c.813G>A	p.Gln271Gln	Glutamate_5-kinase_(EC_2.7.2.11)_/_RNA-binding_C-terminal_domain_PUA
acUKH-supercont1.1	163711	T	C	1	1	1	1	1	1	1	ANN=C	synonymous_variant	LOW	CIA_00141	c.1068T>C	p.Gly356Gly	Glutamate_5-kinase_(EC_2.7.2.11)_/_RNA-binding_C-terminal_domain_PUA
acUKH-supercont1.1	163851	T	C	1	1	1	1	1	1	1	ANN=C	synonymous_variant	LOW	CIA_00142	c.78T>C	p.Val26Val	Conserved_uncharacterized_protein_CreA
acUKH-supercont1.1	163914	T	C	1	1	1	1	1	1	1	ANN=C	synonymous_variant	LOW	CIA_00142	c.141T>C	p.Pro47Pro	Conserved_uncharacterized_protein_CreA
acUKH-supercont1.1	163923	A	G	1	1	1	1	1	1	1	ANN=G	synonymous_variant	LOW	CIA_00142	c.150A>G	p.Gln50Gln	Conserved_uncharacterized_protein_CreA
acUKH-supercont1.1	163974	T	C	1	1	1	1	1	1	1	ANN=C	synonymous_variant	LOW	CIA_00142	c.201T>C	p.Gly67Gly	Conserved_uncharacterized_protein_CreA
acUKH-supercont1.1	164178	GGGC	AGGT	1	1	1	1	1	1	1	ANN=AGGT	synonymous_variant	LOW	CIA_00142	c.405_408delGGGCinsAGGT	p.137	Conserved_uncharacterized_protein_CreA
acUKH-supercont1.1	164220	C	A	1	1	1	1	1	1	1	ANN=A	synonymous_variant	LOW	CIA_00142	c.447C>A	p.Pro149Pro	Conserved_uncharacterized_protein_CreA
acUKH-supercont1.1	164239	G	A	1	1	1	1	1	1	1	ANN=A	intergenic_region	MODIFIER	CIA_00142-CIA_00143	n.164239G>A		Conserved_uncharacterized_protein_CreA
acUKH-supercont1.1	164248	ATCGT	GTCGC	1	1	1	1	1	1	1	ANN=GTCGC	intergenic_region	MODIFIER	CIA_00142-CIA_00143	n.164248_164252delATCGTinsGTCGC		Conserved_uncharacterized_protein_CreA
acUKH-supercont1.1	164671	G	A	1	1	1	1	1	1	1	ANN=A	intergenic_region	MODIFIER	CIA_00143-CIA_00144	n.164671G>A		SSU_ribosomal_protein_S20p
acUKH-supercont1.1	164787	C	T	1	1	1	1	1	1	1	ANN=T	intergenic_region	MODIFIER	CIA_00143-CIA_00144	n.164787C>T		SSU_ribosomal_protein_S20p
acUKH-supercont1.1	164926	C	T	1	1	1	1	1	1	1	ANN=T	synonymous_variant	LOW	CIA_00144	c.21C>T	p.Gly7Gly	Peptidoglycan_lipid_II_flippase_MurJ
acUKH-supercont1.1	165034	G	A	1	1	1	1	1	1	1	ANN=A	synonymous_variant	LOW	CIA_00144	c.129G>A	p.Glu43Glu	Peptidoglycan_lipid_II_flippase_MurJ
acUKH-supercont1.1	165475	G	A	1	1	1	1	1	1	1	ANN=A	synonymous_variant	LOW	CIA_00144	c.570G>A	p.Gln190Gln	Peptidoglycan_lipid_II_flippase_MurJ
acUKH-supercont1.1	165571	C	G	1	1	1	1	1	1	1	ANN=G	synonymous_variant	LOW	CIA_00144	c.666C>G	p.Ala222Ala	Peptidoglycan_lipid_II_flippase_MurJ
acUKH-supercont1.1	165625	T	C	1	1	1	1	1	1	1	ANN=C	synonymous_variant	LOW	CIA_00144	c.720T>C	p.Ala240Ala	Peptidoglycan_lipid_II_flippase_MurJ
acUKH-supercont1.1	165649	T	G	1	1	1	1	1	1	1	ANN=G	synonymous_variant	LOW	CIA_00144	c.744T>G	p.Val248Val	Peptidoglycan_lipid_II_flippase_MurJ
acUKH-supercont1.1	165670	C	T	1	1	1	1	1	1	1	ANN=T	synonymous_variant	LOW	CIA_00144	c.765C>T	p.Asp255Asp	Peptidoglycan_lipid_II_flippase_MurJ
acUKH-supercont1.1	165823	G	C	1	1	1	1	1	1	1	ANN=C	synonymous_variant	LOW	CIA_00144	c.918G>C	p.Pro306Pro	Peptidoglycan_lipid_II_flippase_MurJ
acUKH-supercont1.1	165973	T	G	1	1	1	1	1	1	1	ANN=G	synonymous_variant	LOW	CIA_00144	c.1068T>G	p.Leu356Leu	Peptidoglycan_lipid_II_flippase_MurJ
acUKH-supercont1.1	166114	G	C	1	1	1	1	1	1	1	ANN=C	synonymous_variant	LOW	CIA_00144	c.1209G>C	p.Ala403Ala	Peptidoglycan_lipid_II_flippase_MurJ
acUKH-supercont1.1	166255	C	T	1	1	1	1	1	1	1	ANN=T	synonymous_variant	LOW	CIA_00144	c.1350C>T	p.His450His	Peptidoglycan_lipid_II_flippase_MurJ
acUKH-supercont1.1	166387	T	C	1	1	1	1	1	1	1	ANN=C	synonymous_variant	LOW	CIA_00144	c.1482T>C	p.Arg494Arg	Peptidoglycan_lipid_II_flippase_MurJ
acUKH-supercont1.1	66454	G	A	1	1	1	1	1	1	1	ANN=A	missense_variant	MODERATE	CIA_00067	c.475G>A	p.Ala159Thr	hypothetical_protein
acUKH-supercont1.1	166729	A	G	1	1	1	1	1	1	1	ANN=G	synonymous_variant	LOW	CIA_00145	c.231A>G	p.Lys77Lys	FMN_adenylyltransferase_(EC_2.7.7.2)_/_Riboflavin_kinase_(EC_2.7.1.26)
acUKH-supercont1.1	166855	C	T	1	1	1	1	1	1	1	ANN=T	synonymous_variant	LOW	CIA_00145	c.357C>T	p.His119His	FMN_adenylyltransferase_(EC_2.7.7.2)_/_Riboflavin_kinase_(EC_2.7.1.26)
acUKH-supercont1.1	66873	G	C	1	1	1	1	1	1	1	ANN=C	missense_variant	MODERATE	CIA_00068	c.1863C>G	p.Asp621Glu	Methyl-accepting_chemotaxis_sensor/transducer_protein
acUKH-supercont1.1	166978	C	T	1	1	1	1	1	1	1	ANN=T	synonymous_variant	LOW	CIA_00145	c.480C>T	p.Gly160Gly	FMN_adenylyltransferase_(EC_2.7.7.2)_/_Riboflavin_kinase_(EC_2.7.1.26)
acUKH-supercont1.1	167841	A	G	1	1	1	1	1	1	1	ANN=G	synonymous_variant	LOW	CIA_00146	c.381A>G	p.Ala127Ala	Isoleucyl-tRNA_synthetase_(EC_6.1.1.5)
acUKH-supercont1.1	168087	C	T	1	1	1	1	1	1	1	ANN=T	synonymous_variant	LOW	CIA_00146	c.627C>T	p.Val209Val	Isoleucyl-tRNA_synthetase_(EC_6.1.1.5)
acUKH-supercont1.1	168207	G	A	1	1	1	1	1	1	1	ANN=A	synonymous_variant	LOW	CIA_00146	c.747G>A	p.Ala249Ala	Isoleucyl-tRNA_synthetase_(EC_6.1.1.5)
acUKH-supercont1.1	168354	A	G	1	1	1	1	1	1	1	ANN=G	synonymous_variant	LOW	CIA_00146	c.894A>G	p.Glu298Glu	Isoleucyl-tRNA_synthetase_(EC_6.1.1.5)
acUKH-supercont1.1	168399	C	G	1	1	1	1	1	1	1	ANN=G	synonymous_variant	LOW	CIA_00146	c.939C>G	p.Val313Val	Isoleucyl-tRNA_synthetase_(EC_6.1.1.5)
acUKH-supercont1.1	168426	T	C	1	1	1	1	1	1	1	ANN=C	synonymous_variant	LOW	CIA_00146	c.966T>C	p.Asp322Asp	Isoleucyl-tRNA_synthetase_(EC_6.1.1.5)
acUKH-supercont1.1	168450	G	A	1	1	1	1	1	1	1	ANN=A	synonymous_variant	LOW	CIA_00146	c.990G>A	p.Ser330Ser	Isoleucyl-tRNA_synthetase_(EC_6.1.1.5)
acUKH-supercont1.1	168480	T	C	1	1	1	1	1	1	1	ANN=C	synonymous_variant	LOW	CIA_00146	c.1020T>C	p.Tyr340Tyr	Isoleucyl-tRNA_synthetase_(EC_6.1.1.5)
acUKH-supercont1.1	168573	C	T	1	1	1	1	1	1	1	ANN=T	synonymous_variant	LOW	CIA_00146	c.1113C>T	p.Gly371Gly	Isoleucyl-tRNA_synthetase_(EC_6.1.1.5)
acUKH-supercont1.1	168597	T	C	1	1	1	1	1	1	1	ANN=C	synonymous_variant	LOW	CIA_00146	c.1137T>C	p.Pro379Pro	Isoleucyl-tRNA_synthetase_(EC_6.1.1.5)
acUKH-supercont1.1	168822	C	T	1	1	1	1	1	1	1	ANN=T	synonymous_variant	LOW	CIA_00146	c.1362C>T	p.Arg454Arg	Isoleucyl-tRNA_synthetase_(EC_6.1.1.5)
acUKH-supercont1.1	168901	T	C	1	1	1	1	1	1	1	ANN=C	synonymous_variant	LOW	CIA_00146	c.1441T>C	p.Leu481Leu	Isoleucyl-tRNA_synthetase_(EC_6.1.1.5)
acUKH-supercont1.1	168915	C	T	1	1	1	1	1	1	1	ANN=T	synonymous_variant	LOW	CIA_00146	c.1455C>T	p.Ser485Ser	Isoleucyl-tRNA_synthetase_(EC_6.1.1.5)
acUKH-supercont1.1	168939	C	G	1	1	1	1	1	1	1	ANN=G	synonymous_variant	LOW	CIA_00146	c.1479C>G	p.Val493Val	Isoleucyl-tRNA_synthetase_(EC_6.1.1.5)
acUKH-supercont1.1	169015	T	C	1	1	1	1	1	1	1	ANN=C	synonymous_variant	LOW	CIA_00146	c.1555T>C	p.Leu519Leu	Isoleucyl-tRNA_synthetase_(EC_6.1.1.5)
acUKH-supercont1.1	67841	T	C	1	1	1	1	1	1	1	ANN=C	missense_variant	MODERATE	CIA_00068	c.895A>G	p.Ile299Val	Methyl-accepting_chemotaxis_sensor/transducer_protein
acUKH-supercont1.1	169092	C	T	1	1	1	1	1	1	1	ANN=T	synonymous_variant	LOW	CIA_00146	c.1632C>T	p.His544His	Isoleucyl-tRNA_synthetase_(EC_6.1.1.5)
acUKH-supercont1.1	169110	C	T	1	1	1	1	1	1	1	ANN=T	synonymous_variant	LOW	CIA_00146	c.1650C>T	p.Gly550Gly	Isoleucyl-tRNA_synthetase_(EC_6.1.1.5)
acUKH-supercont1.1	169296	A	G	1	1	1	1	1	1	1	ANN=G	synonymous_variant	LOW	CIA_00146	c.1836A>G	p.Ser612Ser	Isoleucyl-tRNA_synthetase_(EC_6.1.1.5)
acUKH-supercont1.1	169305	T	C	1	1	1	1	1	1	1	ANN=C	synonymous_variant	LOW	CIA_00146	c.1845T>C	p.Asn615Asn	Isoleucyl-tRNA_synthetase_(EC_6.1.1.5)
acUKH-supercont1.1	169365	AGCC	GGCT	1	1	1	1	1	1	1	ANN=GGCT	synonymous_variant	LOW	CIA_00146	c.1905_1908delAGCCinsGGCT	p.637	Isoleucyl-tRNA_synthetase_(EC_6.1.1.5)
acUKH-supercont1.1	169419	C	T	1	1	1	1	1	1	1	ANN=T	synonymous_variant	LOW	CIA_00146	c.1959C>T	p.Arg653Arg	Isoleucyl-tRNA_synthetase_(EC_6.1.1.5)
acUKH-supercont1.1	67874	T	C	1	1	1	1	1	1	1	ANN=C	missense_variant	MODERATE	CIA_00068	c.862A>G	p.Ser288Gly	Methyl-accepting_chemotaxis_sensor/transducer_protein
acUKH-supercont1.1	169497	T	G	1	1	1	1	1	1	1	ANN=G	synonymous_variant	LOW	CIA_00146	c.2037T>G	p.Thr679Thr	Isoleucyl-tRNA_synthetase_(EC_6.1.1.5)
acUKH-supercont1.1	169551	T	C	1	1	1	1	1	1	1	ANN=C	synonymous_variant	LOW	CIA_00146	c.2091T>C	p.Arg697Arg	Isoleucyl-tRNA_synthetase_(EC_6.1.1.5)
acUKH-supercont1.1	169659	C	T	1	1	1	1	1	1	1	ANN=T	synonymous_variant	LOW	CIA_00146	c.2199C>T	p.Tyr733Tyr	Isoleucyl-tRNA_synthetase_(EC_6.1.1.5)
acUKH-supercont1.1	169758	A	G	1	1	1	1	1	1	1	ANN=G	synonymous_variant	LOW	CIA_00146	c.2298A>G	p.Val766Val	Isoleucyl-tRNA_synthetase_(EC_6.1.1.5)
acUKH-supercont1.1	169887	G	A	1	1	1	1	1	1	1	ANN=A	synonymous_variant	LOW	CIA_00146	c.2427G>A	p.Thr809Thr	Isoleucyl-tRNA_synthetase_(EC_6.1.1.5)
acUKH-supercont1.1	169908	G	A	1	1	1	1	1	1	1	ANN=A	synonymous_variant	LOW	CIA_00146	c.2448G>A	p.Glu816Glu	Isoleucyl-tRNA_synthetase_(EC_6.1.1.5)
acUKH-supercont1.1	169995	A	G	1	1	1	1	1	1	1	ANN=G	synonymous_variant	LOW	CIA_00146	c.2535A>G	p.Glu845Glu	Isoleucyl-tRNA_synthetase_(EC_6.1.1.5)
acUKH-supercont1.1	170217	T	C	1	1	1	1	1	1	1	ANN=C	synonymous_variant	LOW	CIA_00146	c.2757T>C	p.His919His	Isoleucyl-tRNA_synthetase_(EC_6.1.1.5)
acUKH-supercont1.1	170238	T	C	1	1	1	1	1	1	1	ANN=C	synonymous_variant	LOW	CIA_00146	c.2778T>C	p.Cys926Cys	Isoleucyl-tRNA_synthetase_(EC_6.1.1.5)
acUKH-supercont1.1	68351	C	G	1	1	1	1	1	1	1	ANN=G	missense_variant	MODERATE	CIA_00068	c.385G>C	p.Ala129Pro	Methyl-accepting_chemotaxis_sensor/transducer_protein
acUKH-supercont1.1	170321	C	T	1	1	1	1	1	1	1	ANN=T	synonymous_variant	LOW	CIA_00147	c.37C>T	p.Leu13Leu	Lipoprotein_signal_peptidase_(EC_3.4.23.36)
acUKH-supercont1.1	170428	T	C	1	1	1	1	1	1	1	ANN=C	synonymous_variant	LOW	CIA_00147	c.144T>C	p.Ser48Ser	Lipoprotein_signal_peptidase_(EC_3.4.23.36)
acUKH-supercont1.1	170587	C	A	1	1	1	1	1	1	1	ANN=A	synonymous_variant	LOW	CIA_00147	c.303C>A	p.Ala101Ala	Lipoprotein_signal_peptidase_(EC_3.4.23.36)
acUKH-supercont1.1	170605	T	C	1	1	1	1	1	1	1	ANN=C	synonymous_variant	LOW	CIA_00147	c.321T>C	p.Gly107Gly	Lipoprotein_signal_peptidase_(EC_3.4.23.36)
acUKH-supercont1.1	170741	T	C	1	1	1	1	1	1	1	ANN=C	synonymous_variant	LOW	CIA_00147	c.457T>C	p.Leu153Leu	Lipoprotein_signal_peptidase_(EC_3.4.23.36)
acUKH-supercont1.1	170891	G	T	1	1	1	1	1	1	1	ANN=T	synonymous_variant	LOW	CIA_00148	c.105G>T	p.Pro35Pro	FKBP-type_peptidyl-prolyl_cis-trans_isomerase_SlpA_(EC_5.2.1.8)
acUKH-supercont1.1	171209	C	T	1	1	1	1	1	1	1	ANN=T	synonymous_variant	LOW	CIA_00148	c.423C>T	p.Ile141Ile	FKBP-type_peptidyl-prolyl_cis-trans_isomerase_SlpA_(EC_5.2.1.8)
acUKH-supercont1.1	171681	C	G	1	1	1	1	1	1	1	ANN=G	synonymous_variant	LOW	CIA_00149	c.369C>G	p.Gly123Gly	4-hydroxy-3-methylbut-2-enyl_diphosphate_reductase_(EC_1.17.7.4)
acUKH-supercont1.1	172026	C	G	1	1	1	1	1	1	1	ANN=G	synonymous_variant	LOW	CIA_00149	c.714C>G	p.Arg238Arg	4-hydroxy-3-methylbut-2-enyl_diphosphate_reductase_(EC_1.17.7.4)
acUKH-supercont1.1	172146	A	C	1	1	1	1	1	1	1	ANN=C	synonymous_variant	LOW	CIA_00149	c.834A>C	p.Gly278Gly	4-hydroxy-3-methylbut-2-enyl_diphosphate_reductase_(EC_1.17.7.4)
acUKH-supercont1.1	172164	T	C	1	1	1	1	1	1	1	ANN=C	synonymous_variant	LOW	CIA_00149	c.852T>C	p.Arg284Arg	4-hydroxy-3-methylbut-2-enyl_diphosphate_reductase_(EC_1.17.7.4)
acUKH-supercont1.1	172182	A	G	1	1	1	1	1	1	1	ANN=G	synonymous_variant	LOW	CIA_00149	c.870A>G	p.Glu290Glu	4-hydroxy-3-methylbut-2-enyl_diphosphate_reductase_(EC_1.17.7.4)
acUKH-supercont1.1	172200	A	G	1	1	1	1	1	1	1	ANN=G	synonymous_variant	LOW	CIA_00149	c.888A>G	p.Gly296Gly	4-hydroxy-3-methylbut-2-enyl_diphosphate_reductase_(EC_1.17.7.4)
acUKH-supercont1.1	172256	A	G	1	1	1	1	1	1	1	ANN=G	splice_region_variant&stop_retained_variant	LOW	CIA_00149	c.944A>G	p.Ter315Ter	4-hydroxy-3-methylbut-2-enyl_diphosphate_reductase_(EC_1.17.7.4)
acUKH-supercont1.1	69189	A	G	1	1	1	1	1	1	1	ANN=G	missense_variant	MODERATE	CIA_00069	c.292A>G	p.Ser98Gly	Zn-dependent_protease_with_chaperone_function_PA4632
acUKH-supercont1.1	180059	C	T	1	1	1	1	1	1	1	ANN=T	synonymous_variant	LOW	CIA_00158	c.282C>T	p.Tyr94Tyr	Glycine_oxidase_ThiO_(EC_1.4.3.19)
acUKH-supercont1.1	69589	A	G	1	1	1	1	1	1	1	ANN=G	missense_variant	MODERATE	CIA_00069	c.692A>G	p.Lys231Arg	Zn-dependent_protease_with_chaperone_function_PA4632
acUKH-supercont1.1	180173	A	C	1	1	1	1	1	1	1	ANN=C	synonymous_variant	LOW	CIA_00158	c.396A>C	p.Ala132Ala	Glycine_oxidase_ThiO_(EC_1.4.3.19)
acUKH-supercont1.1	180275	GT	AC	1	1	1	1	1	1	1	ANN=AC	synonymous_variant	LOW	CIA_00158	c.498_499delGTinsAC	p.168	Glycine_oxidase_ThiO_(EC_1.4.3.19)
acUKH-supercont1.1	180284	A	G	1	1	1	1	1	1	1	ANN=G	synonymous_variant	LOW	CIA_00158	c.507A>G	p.Glu169Glu	Glycine_oxidase_ThiO_(EC_1.4.3.19)
acUKH-supercont1.1	71214	T	C	1	1	1	1	1	1	1	ANN=C	missense_variant	MODERATE	CIA_00071	c.128A>G	p.His43Arg	hypothetical_protein
acUKH-supercont1.1	180383	A	G	1	1	1	1	1	1	1	ANN=G	synonymous_variant	LOW	CIA_00158	c.606A>G	p.Ala202Ala	Glycine_oxidase_ThiO_(EC_1.4.3.19)
acUKH-supercont1.1	180449	T	G	1	1	1	1	1	1	1	ANN=G	synonymous_variant	LOW	CIA_00158	c.672T>G	p.Gly224Gly	Glycine_oxidase_ThiO_(EC_1.4.3.19)
acUKH-supercont1.1	73270	C	T	1	1	1	1	1	1	1	ANN=T	missense_variant	MODERATE	CIA_00073	c.583G>A	p.Gly195Ser	Lysine-specific_permease
acUKH-supercont1.1	181017	T	C	1	1	1	1	1	1	1	ANN=C	synonymous_variant	LOW	CIA_00159	c.1239A>G	p.Ala413Ala	Type_IV_fimbriae_expression_regulatory_protein_PilR
acUKH-supercont1.1	181071	G	T	1	1	1	1	1	1	1	ANN=T	synonymous_variant	LOW	CIA_00159	c.1185C>A	p.Ile395Ile	Type_IV_fimbriae_expression_regulatory_protein_PilR
acUKH-supercont1.1	181167	A	G	1	1	1	1	1	1	1	ANN=G	synonymous_variant	LOW	CIA_00159	c.1089T>C	p.Tyr363Tyr	Type_IV_fimbriae_expression_regulatory_protein_PilR
acUKH-supercont1.1	181344	T	C	1	1	1	1	1	1	1	ANN=C	synonymous_variant	LOW	CIA_00159	c.912A>G	p.Pro304Pro	Type_IV_fimbriae_expression_regulatory_protein_PilR
acUKH-supercont1.1	181572	A	G	1	1	1	1	1	1	1	ANN=G	synonymous_variant	LOW	CIA_00159	c.684T>C	p.Gly228Gly	Type_IV_fimbriae_expression_regulatory_protein_PilR
acUKH-supercont1.1	181662	C	T	1	1	1	1	1	1	1	ANN=T	synonymous_variant	LOW	CIA_00159	c.594G>A	p.Glu198Glu	Type_IV_fimbriae_expression_regulatory_protein_PilR
acUKH-supercont1.1	181746	T	C	1	1	1	1	1	1	1	ANN=C	synonymous_variant	LOW	CIA_00159	c.510A>G	p.Glu170Glu	Type_IV_fimbriae_expression_regulatory_protein_PilR
acUKH-supercont1.1	181758	G	A	1	1	1	1	1	1	1	ANN=A	synonymous_variant	LOW	CIA_00159	c.498C>T	p.Gly166Gly	Type_IV_fimbriae_expression_regulatory_protein_PilR
acUKH-supercont1.1	181899	T	C	1	1	1	1	1	1	1	ANN=C	synonymous_variant	LOW	CIA_00159	c.357A>G	p.Leu119Leu	Type_IV_fimbriae_expression_regulatory_protein_PilR
acUKH-supercont1.1	182443	G	A	1	1	1	1	1	1	1	ANN=A	synonymous_variant	LOW	CIA_00160	c.1420C>T	p.Leu474Leu	Two-component_sensor_PilS
acUKH-supercont1.1	73837	T	C	1	1	1	1	1	1	1	ANN=C	missense_variant	MODERATE	CIA_00073	c.16A>G	p.Thr6Ala	Lysine-specific_permease
acUKH-supercont1.1	182933	A	G	1	1	1	1	1	1	1	ANN=G	synonymous_variant	LOW	CIA_00160	c.930T>C	p.Leu310Leu	Two-component_sensor_PilS
acUKH-supercont1.1	183233	G	A	1	1	1	1	1	1	1	ANN=A	synonymous_variant	LOW	CIA_00160	c.630C>T	p.Leu210Leu	Two-component_sensor_PilS
acUKH-supercont1.1	183347	A	G	1	1	1	1	1	1	1	ANN=G	synonymous_variant	LOW	CIA_00160	c.516T>C	p.Ala172Ala	Two-component_sensor_PilS
acUKH-supercont1.1	183644	C	T	1	1	1	1	1	1	1	ANN=T	synonymous_variant	LOW	CIA_00160	c.219G>A	p.Ser73Ser	Two-component_sensor_PilS
acUKH-supercont1.1	184156	A	C	1	1	1	1	1	1	1	ANN=C	intergenic_region	MODIFIER	CIA_00161-CIA_00162	n.184156A>C		hypothetical_protein
acUKH-supercont1.1	184296	A	G	1	1	1	1	1	1	1	ANN=G	synonymous_variant	LOW	CIA_00162	c.984T>C	p.Gly328Gly	Outer_membrane_beta-barrel_assembly_protein_BamD
acUKH-supercont1.1	184362	C	T	1	1	1	1	1	1	1	ANN=T	synonymous_variant	LOW	CIA_00162	c.918G>A	p.Lys306Lys	Outer_membrane_beta-barrel_assembly_protein_BamD
acUKH-supercont1.1	184425	C	T	1	1	1	1	1	1	1	ANN=T	synonymous_variant	LOW	CIA_00162	c.855G>A	p.Gln285Gln	Outer_membrane_beta-barrel_assembly_protein_BamD
acUKH-supercont1.1	184458	T	C	1	1	1	1	1	1	1	ANN=C	synonymous_variant	LOW	CIA_00162	c.822A>G	p.Glu274Glu	Outer_membrane_beta-barrel_assembly_protein_BamD
acUKH-supercont1.1	184563	C	G	1	1	1	1	1	1	1	ANN=G	synonymous_variant	LOW	CIA_00162	c.717G>C	p.Leu239Leu	Outer_membrane_beta-barrel_assembly_protein_BamD
acUKH-supercont1.1	184947	TTTG	CTTA	1	1	1	1	1	1	1	ANN=CTTA	synonymous_variant	LOW	CIA_00162	c.330_333delCAAAinsTAAG	p.112	Outer_membrane_beta-barrel_assembly_protein_BamD
acUKH-supercont1.1	185106	T	C	1	1	1	1	1	1	1	ANN=C	synonymous_variant	LOW	CIA_00162	c.174A>G	p.Glu58Glu	Outer_membrane_beta-barrel_assembly_protein_BamD
acUKH-supercont1.1	185709	T	C	1	1	1	1	1	1	1	ANN=C	synonymous_variant	LOW	CIA_00163	c.285T>C	p.Ile95Ile	LSU_rRNA_pseudouridine(1911/1915/1917)_synthase_(EC_5.4.99.23)
acUKH-supercont1.1	186150	T	C	1	1	1	1	1	1	1	ANN=C	synonymous_variant	LOW	CIA_00163	c.726T>C	p.Ile242Ile	LSU_rRNA_pseudouridine(1911/1915/1917)_synthase_(EC_5.4.99.23)
acUKH-supercont1.1	186240	A	G	1	1	1	1	1	1	1	ANN=G	synonymous_variant	LOW	CIA_00163	c.816A>G	p.Glu272Glu	LSU_rRNA_pseudouridine(1911/1915/1917)_synthase_(EC_5.4.99.23)
acUKH-supercont1.1	186384	T	A	1	1	1	1	1	1	1	ANN=A	initiator_codon_variant	LOW	CIA_00164	c.1T>A	p.Leu1?	FIG00003370:_Multicopper_polyphenol_oxidase
acUKH-supercont1.1	74289	AG	GC	1	1	1	1	1	1	1	ANN=GC	missense_variant	MODERATE	CIA_00074	c.656_657delCTinsGC	p.Thr219Ser	16S_rRNA_(guanine(1207)-N(2))-methyltransferase_(EC_2.1.1.172)
acUKH-supercont1.1	186554	T	C	1	1	1	1	1	1	1	ANN=C	synonymous_variant	LOW	CIA_00164	c.171T>C	p.Arg57Arg	FIG00003370:_Multicopper_polyphenol_oxidase
acUKH-supercont1.1	75636	T	C	1	1	1	1	1	1	1	ANN=C	missense_variant	MODERATE	CIA_00075	c.391A>G	p.Ser131Gly	Glycerate_dehydrogenase_(EC_1.1.1.29)
acUKH-supercont1.1	75921	C	T	1	1	1	1	1	1	1	ANN=T	missense_variant	MODERATE	CIA_00075	c.106G>A	p.Ala36Thr	Glycerate_dehydrogenase_(EC_1.1.1.29)
acUKH-supercont1.1	186734	C	G	1	1	1	1	1	1	1	ANN=G	synonymous_variant	LOW	CIA_00164	c.351C>G	p.Ala117Ala	FIG00003370:_Multicopper_polyphenol_oxidase
acUKH-supercont1.1	187016	C	T	1	1	1	1	1	1	1	ANN=T	synonymous_variant	LOW	CIA_00164	c.633C>T	p.Gly211Gly	FIG00003370:_Multicopper_polyphenol_oxidase
acUKH-supercont1.1	188323	C	T	1	1	1	1	1	1	1	ANN=T	synonymous_variant	LOW	CIA_00165	c.1056C>T	p.Gly352Gly	Chaperone_protein_ClpB_(ATP-dependent_unfoldase)
acUKH-supercont1.1	188545	C	T	1	1	1	1	1	1	1	ANN=T	synonymous_variant	LOW	CIA_00165	c.1278C>T	p.Arg426Arg	Chaperone_protein_ClpB_(ATP-dependent_unfoldase)
acUKH-supercont1.1	189163	A	C	1	1	1	1	1	1	1	ANN=C	synonymous_variant	LOW	CIA_00165	c.1896A>C	p.Ile632Ile	Chaperone_protein_ClpB_(ATP-dependent_unfoldase)
acUKH-supercont1.1	189235	C	T	1	1	1	1	1	1	1	ANN=T	synonymous_variant	LOW	CIA_00165	c.1968C>T	p.Phe656Phe	Chaperone_protein_ClpB_(ATP-dependent_unfoldase)
acUKH-supercont1.1	189436	G	A	1	1	1	1	1	1	1	ANN=A	synonymous_variant	LOW	CIA_00165	c.2169G>A	p.Ala723Ala	Chaperone_protein_ClpB_(ATP-dependent_unfoldase)
acUKH-supercont1.1	189502	G	A	1	1	1	1	1	1	1	ANN=A	synonymous_variant	LOW	CIA_00165	c.2235G>A	p.Ala745Ala	Chaperone_protein_ClpB_(ATP-dependent_unfoldase)
acUKH-supercont1.1	189547	G	A	1	1	1	1	1	1	1	ANN=A	synonymous_variant	LOW	CIA_00165	c.2280G>A	p.Val760Val	Chaperone_protein_ClpB_(ATP-dependent_unfoldase)
acUKH-supercont1.1	189673	T	C	1	1	1	1	1	1	1	ANN=C	synonymous_variant	LOW	CIA_00165	c.2406T>C	p.Ile802Ile	Chaperone_protein_ClpB_(ATP-dependent_unfoldase)
acUKH-supercont1.1	189841	GGGG	TGGA	1	1	1	1	1	1	1	ANN=TGGA	intergenic_region	MODIFIER	CIA_00165-CIA_00166	n.189841_189844delGGGGinsTGGA		Chaperone_protein_ClpB_(ATP-dependent_unfoldase)
acUKH-supercont1.1	189897	C	A	1	1	1	1	1	1	1	ANN=A	intergenic_region	MODIFIER	CIA_00165-CIA_00166	n.189897C>A		Chaperone_protein_ClpB_(ATP-dependent_unfoldase)
acUKH-supercont1.1	189936	T	C	1	1	1	1	1	1	1	ANN=C	intergenic_region	MODIFIER	CIA_00165-CIA_00166	n.189936T>C		Chaperone_protein_ClpB_(ATP-dependent_unfoldase)
acUKH-supercont1.1	190144	A	C	1	1	1	1	1	1	1	ANN=C	intergenic_region	MODIFIER	CIA_00166-CIA_00167	n.190144A>C		tRNA-Asn-GTT
acUKH-supercont1.1	190437	C	A	1	1	1	1	1	1	1	ANN=A	intergenic_region	MODIFIER	CIA_00168-CIA_00169	n.190437C>A		tRNA-Lys-TTT
acUKH-supercont1.1	190496	C	T	1	1	1	1	1	1	1	ANN=T	intergenic_region	MODIFIER	CIA_00168-CIA_00169	n.190496C>T		tRNA-Lys-TTT
acUKH-supercont1.1	190528	G	T	1	1	1	1	1	1	1	ANN=T	intergenic_region	MODIFIER	CIA_00168-CIA_00169	n.190528G>T		tRNA-Lys-TTT
acUKH-supercont1.1	190549	CGCT	CCC	1	1	1	1	1	1	1	ANN=CC	intergenic_region	MODIFIER	CIA_00168-CIA_00169	n.190550_190552delGCTinsCC		tRNA-Lys-TTT
acUKH-supercont1.1	190622	A	G	1	1	1	1	1	1	1	ANN=G	intergenic_region	MODIFIER	CIA_00168-CIA_00169	n.190622A>G		tRNA-Lys-TTT
acUKH-supercont1.1	190634	A	G	1	1	1	1	1	1	1	ANN=G	intergenic_region	MODIFIER	CIA_00168-CIA_00169	n.190634A>G		tRNA-Lys-TTT
acUKH-supercont1.1	190639	A	G	1	1	1	1	1	1	1	ANN=G	intergenic_region	MODIFIER	CIA_00168-CIA_00169	n.190639A>G		tRNA-Lys-TTT
acUKH-supercont1.1	77238	A	G	1	1	1	1	1	1	1	ANN=G	missense_variant	MODERATE	CIA_00076	c.892A>G	p.Ile298Val	hypothetical_protein
acUKH-supercont1.1	77272	ACGGT	GCGGC	1	1	1	1	1	1	1	ANN=GCGGC	missense_variant	MODERATE	CIA_00076	c.926_930delACGGTinsGCGGC	p.Asn309Ser	hypothetical_protein
acUKH-supercont1.2	28745	T	C	0	1	1	1	1	1	1	ANN=C	missense_variant	MODERATE	CIA_05062	c.893T>C	p.Leu298Pro	Methionyl-tRNA_formyltransferase_(EC_2.1.2.9)
acUKH-supercont1.1	77959	A	G	1	1	1	1	1	1	1	ANN=G	missense_variant	MODERATE	CIA_00076	c.1613A>G	p.Asn538Ser	hypothetical_protein
acUKH-supercont1.1	79503	G	C	1	1	1	1	1	1	1	ANN=C	missense_variant	MODERATE	CIA_00076	c.3157G>C	p.Val1053Leu	hypothetical_protein
acUKH-supercont1.1	79509	A	G	1	1	1	.	1	1	.	ANN=G	missense_variant	MODERATE	CIA_00076	c.3163A>G	p.Ser1055Gly	hypothetical_protein
acUKH-supercont1.1	190884	C	T	1	1	1	1	1	1	1	ANN=T	synonymous_variant	LOW	CIA_00169	c.1083G>A	p.Thr361Thr	Integrase
acUKH-supercont1.1	190893	C	T	1	1	1	1	1	1	1	ANN=T	synonymous_variant	LOW	CIA_00169	c.1074G>A	p.Arg358Arg	Integrase
acUKH-supercont1.1	87586	C	G	1	1	1	1	1	1	1	ANN=G	missense_variant	MODERATE	CIA_00077	c.40C>G	p.Arg14Gly	hypothetical_protein
acUKH-supercont1.1	87601	G	C	1	1	1	1	1	1	1	ANN=C	missense_variant	MODERATE	CIA_00077	c.55G>C	p.Val19Leu	hypothetical_protein
acUKH-supercont1.1	87918	CGGCAA	TGCCAG	1	1	1	1	1	1	1	ANN=TGCCAG	missense_variant	MODERATE	CIA_00077	c.372_377delCGGCAAinsTGCCAG	p.GlyLys125AlaArg	hypothetical_protein
acUKH-supercont1.1	87952	AGC	GCA	1	1	1	1	1	1	1	ANN=GCA	missense_variant	MODERATE	CIA_00077	c.406_408delAGCinsGCA	p.Ser136Ala	hypothetical_protein
acUKH-supercont1.1	91115	G	A	1	1	1	1	1	1	1	ANN=A	missense_variant	MODERATE	CIA_00079	c.214G>A	p.Glu72Lys	Hemolysin_activation/secretion_protein
acUKH-supercont1.1	190986	T	C	1	1	1	1	1	1	1	ANN=C	synonymous_variant	LOW	CIA_00169	c.981A>G	p.Gln327Gln	Integrase
acUKH-supercont1.1	191019	A	G	1	1	1	1	1	1	1	ANN=G	synonymous_variant	LOW	CIA_00169	c.948T>C	p.Asn316Asn	Integrase
acUKH-supercont1.1	191055	C	T	1	1	1	1	1	1	1	ANN=T	synonymous_variant	LOW	CIA_00169	c.912G>A	p.Leu304Leu	Integrase
acUKH-supercont1.1	191061	G	T	1	1	1	1	1	1	1	ANN=T	synonymous_variant	LOW	CIA_00169	c.906C>A	p.Ala302Ala	Integrase
acUKH-supercont1.1	91196	A	G	1	1	1	1	1	1	1	ANN=G	missense_variant	MODERATE	CIA_00079	c.295A>G	p.Lys99Glu	Hemolysin_activation/secretion_protein
acUKH-supercont1.1	91266	AT	TC	1	1	1	1	1	1	1	ANN=TC	missense_variant	MODERATE	CIA_00079	c.365_366delATinsTC	p.Tyr122Phe	Hemolysin_activation/secretion_protein
acUKH-supercont1.1	92165	G	A	1	1	1	1	1	1	1	ANN=A	missense_variant	MODERATE	CIA_00079	c.1264G>A	p.Val422Ile	Hemolysin_activation/secretion_protein
acUKH-supercont1.1	95313	CCGAA	TCGAG	1	1	1	1	1	1	1	ANN=TCGAG	missense_variant	MODERATE	CIA_00082	c.332_336delCCGAAinsTCGAG	p.Ala111Val	Aerobic-type_carbon_monoxide_dehydrogenase,_large_subunit_CoxL/CutL_homologs
acUKH-supercont1.1	95516	G	A	1	1	1	1	1	1	1	ANN=A	missense_variant	MODERATE	CIA_00082	c.535G>A	p.Val179Ile	Aerobic-type_carbon_monoxide_dehydrogenase,_large_subunit_CoxL/CutL_homologs
acUKH-supercont1.1	96258	C	T	1	1	1	1	1	1	1	ANN=T	missense_variant	MODERATE	CIA_00082	c.1277C>T	p.Thr426Ile	Aerobic-type_carbon_monoxide_dehydrogenase,_large_subunit_CoxL/CutL_homologs
acUKH-supercont1.1	96993	C	A	1	1	1	1	1	1	1	ANN=A	missense_variant	MODERATE	CIA_00082	c.2012C>A	p.Ala671Glu	Aerobic-type_carbon_monoxide_dehydrogenase,_large_subunit_CoxL/CutL_homologs
acUKH-supercont1.1	97635	A	G	1	1	1	1	1	1	1	ANN=G	missense_variant	MODERATE	CIA_00082	c.2654A>G	p.Asn885Ser	Aerobic-type_carbon_monoxide_dehydrogenase,_large_subunit_CoxL/CutL_homologs
acUKH-supercont1.1	98559	A	G	1	1	1	1	1	1	1	ANN=G	missense_variant	MODERATE	CIA_00084	c.212A>G	p.Asn71Ser	Putative_diheme_cytochrome_c-553
acUKH-supercont1.1	99146	G	A	1	1	1	1	1	1	1	ANN=A	missense_variant	MODERATE	CIA_00084	c.799G>A	p.Gly267Ser	Putative_diheme_cytochrome_c-553
acUKH-supercont1.1	209073	G	T	1	1	1	1	1	1	1	ANN=T	synonymous_variant	LOW	CIA_00183	c.360C>A	p.Ala120Ala	Protein-disulfide_isomerase
acUKH-supercont1.1	209079	G	A	1	1	1	1	1	1	1	ANN=A	synonymous_variant	LOW	CIA_00183	c.354C>T	p.Ala118Ala	Protein-disulfide_isomerase
acUKH-supercont1.1	99558	C	T	1	1	1	1	1	1	1	ANN=T	missense_variant	MODERATE	CIA_00084	c.1211C>T	p.Thr404Met	Putative_diheme_cytochrome_c-553
acUKH-supercont1.1	99573	T	C	1	1	1	1	1	1	1	ANN=C	missense_variant	MODERATE	CIA_00084	c.1226T>C	p.Val409Ala	Putative_diheme_cytochrome_c-553
acUKH-supercont1.1	209280	A	G	1	1	1	1	1	1	1	ANN=G	synonymous_variant	LOW	CIA_00183	c.153T>C	p.Asp51Asp	Protein-disulfide_isomerase
acUKH-supercont1.1	99629	C	A	1	1	1	1	1	1	1	ANN=A	missense_variant	MODERATE	CIA_00085	c.31C>A	p.Gln11Lys	Xanthine_and_CO_dehydrogenases_maturation_factor,_XdhC/CoxF_family
acUKH-supercont1.1	248580	ACAC	GCAG	1	1	1	1	1	1	1	ANN=GCAG	intergenic_region	MODIFIER	CIA_00218-CIA_00219	n.248580_248583delACACinsGCAG		Mobile_element_protein
acUKH-supercont1.1	248588	G	A	1	1	1	1	1	1	1	ANN=A	intergenic_region	MODIFIER	CIA_00218-CIA_00219	n.248588G>A		Mobile_element_protein
acUKH-supercont1.1	248616	GTTC	CTTT	1	1	1	1	1	1	1	ANN=CTTT	intergenic_region	MODIFIER	CIA_00218-CIA_00219	n.248616_248619delGTTCinsCTTT		Mobile_element_protein
acUKH-supercont1.1	248624	G	A	1	1	1	1	1	1	1	ANN=A	intergenic_region	MODIFIER	CIA_00218-CIA_00219	n.248624G>A		Mobile_element_protein
acUKH-supercont1.1	248633	T	A	1	1	1	1	1	1	1	ANN=A	intergenic_region	MODIFIER	CIA_00218-CIA_00219	n.248633T>A		Mobile_element_protein
acUKH-supercont1.1	99738	ACGGCCAC	GCGGTGAA	1	1	1	1	1	1	1	ANN=GCGGTGAA	missense_variant	MODERATE	CIA_00085	c.140_147delACGGCCACinsGCGGTGAA	p.AsnGlyHis47SerGlyGlu	Xanthine_and_CO_dehydrogenases_maturation_factor,_XdhC/CoxF_family
acUKH-supercont1.1	271972	G	A	1	1	1	1	1	1	1	ANN=A	synonymous_variant	LOW	CIA_00245	c.291C>T	p.Tyr97Tyr	hypothetical_protein
acUKH-supercont1.1	272092	A	G	1	1	1	1	1	1	1	ANN=G	synonymous_variant	LOW	CIA_00245	c.171T>C	p.Tyr57Tyr	hypothetical_protein
acUKH-supercont1.1	272149	A	G	1	1	1	1	1	1	1	ANN=G	synonymous_variant	LOW	CIA_00245	c.114T>C	p.Leu38Leu	hypothetical_protein
acUKH-supercont1.1	272176	G	A	1	1	1	1	1	1	1	ANN=A	synonymous_variant	LOW	CIA_00245	c.87C>T	p.Phe29Phe	hypothetical_protein
acUKH-supercont1.1	272188	G	A	1	1	1	1	1	1	1	ANN=A	synonymous_variant	LOW	CIA_00245	c.75C>T	p.Ala25Ala	hypothetical_protein
acUKH-supercont1.1	272197	A	G	1	1	1	1	1	1	1	ANN=G	synonymous_variant	LOW	CIA_00245	c.66T>C	p.Ala22Ala	hypothetical_protein
acUKH-supercont1.1	272227	C	T	1	1	1	1	1	1	1	ANN=T	synonymous_variant	LOW	CIA_00245	c.36G>A	p.Leu12Leu	hypothetical_protein
acUKH-supercont1.1	272266	GG	AA	1	1	1	1	1	1	1	ANN=AA	intergenic_region	MODIFIER	CIA_00245-CIA_00246	n.272266_272267delGGinsAA		hypothetical_protein
acUKH-supercont1.1	272292	G	A	1	1	1	1	1	1	1	ANN=A	intergenic_region	MODIFIER	CIA_00245-CIA_00246	n.272292G>A		hypothetical_protein
acUKH-supercont1.1	272303	TC	GT	1	1	1	1	1	1	1	ANN=GT	intergenic_region	MODIFIER	CIA_00245-CIA_00246	n.272303_272304delTCinsGT		hypothetical_protein
acUKH-supercont1.1	272310	CGCA	TGCC	1	1	1	1	1	1	1	ANN=TGCC	intergenic_region	MODIFIER	CIA_00245-CIA_00246	n.272310_272313delCGCAinsTGCC		hypothetical_protein
acUKH-supercont1.1	272428	CCTAA	CCTACTAA	1	1	1	1	1	1	1	ANN=CCTACTAA	intergenic_region	MODIFIER	CIA_00245-CIA_00246	n.272431_272432insCTA		hypothetical_protein
acUKH-supercont1.1	272435	C	G	1	1	1	1	1	1	1	ANN=G	intergenic_region	MODIFIER	CIA_00245-CIA_00246	n.272435C>G		hypothetical_protein
acUKH-supercont1.1	272440	C	T	1	1	1	1	1	1	1	ANN=T	intergenic_region	MODIFIER	CIA_00245-CIA_00246	n.272440C>T		hypothetical_protein
acUKH-supercont1.1	272470	A	G	1	1	1	1	1	1	1	ANN=G	intergenic_region	MODIFIER	CIA_00245-CIA_00246	n.272470A>G		hypothetical_protein
acUKH-supercont1.1	272486	GTT	GT	1	1	1	1	1	1	1	ANN=GT	intergenic_region	MODIFIER	CIA_00245-CIA_00246	n.272488delT		hypothetical_protein
acUKH-supercont1.1	272495	T	C	1	1	1	1	1	1	1	ANN=C	intergenic_region	MODIFIER	CIA_00245-CIA_00246	n.272495T>C		hypothetical_protein
acUKH-supercont1.1	272521	T	A	1	1	1	1	1	1	1	ANN=A	intergenic_region	MODIFIER	CIA_00245-CIA_00246	n.272521T>A		hypothetical_protein
acUKH-supercont1.1	272560	A	G	1	1	1	1	1	1	1	ANN=G	intergenic_region	MODIFIER	CIA_00245-CIA_00246	n.272560A>G		hypothetical_protein
acUKH-supercont1.1	272593	C	G	1	1	1	1	1	1	1	ANN=G	intergenic_region	MODIFIER	CIA_00245-CIA_00246	n.272593C>G		hypothetical_protein
acUKH-supercont1.1	272617	A	C	1	1	1	1	1	1	1	ANN=C	intergenic_region	MODIFIER	CIA_00245-CIA_00246	n.272617A>C		hypothetical_protein
acUKH-supercont1.1	272653	AT	GC	1	1	1	1	1	1	1	ANN=GC	intergenic_region	MODIFIER	CIA_00245-CIA_00246	n.272653_272654delATinsGC		hypothetical_protein
acUKH-supercont1.1	272685	G	A	1	1	1	1	1	1	1	ANN=A	intergenic_region	MODIFIER	CIA_00245-CIA_00246	n.272685G>A		hypothetical_protein
acUKH-supercont1.1	272721	A	G	1	1	1	1	1	1	1	ANN=G	intergenic_region	MODIFIER	CIA_00245-CIA_00246	n.272721A>G		hypothetical_protein
acUKH-supercont1.1	272737	A	G	1	1	1	1	1	1	1	ANN=G	intergenic_region	MODIFIER	CIA_00245-CIA_00246	n.272737A>G		hypothetical_protein
acUKH-supercont1.1	272761	A	C	1	1	1	1	1	1	1	ANN=C	intergenic_region	MODIFIER	CIA_00245-CIA_00246	n.272761A>C		hypothetical_protein
acUKH-supercont1.1	272770	A	T	1	1	1	1	1	1	1	ANN=T	intergenic_region	MODIFIER	CIA_00245-CIA_00246	n.272770A>T		hypothetical_protein
acUKH-supercont1.1	272792	G	T	1	1	1	1	1	1	1	ANN=T	intergenic_region	MODIFIER	CIA_00245-CIA_00246	n.272792G>T		hypothetical_protein
acUKH-supercont1.1	272825	A	G	1	1	1	1	1	1	1	ANN=G	intergenic_region	MODIFIER	CIA_00245-CIA_00246	n.272825A>G		hypothetical_protein
acUKH-supercont1.1	272842	ATAC	GTAT	1	1	1	1	1	1	1	ANN=GTAT	intergenic_region	MODIFIER	CIA_00245-CIA_00246	n.272842_272845delATACinsGTAT		hypothetical_protein
acUKH-supercont1.1	272862	A	G	1	1	1	1	1	1	1	ANN=G	intergenic_region	MODIFIER	CIA_00245-CIA_00246	n.272862A>G		hypothetical_protein
acUKH-supercont1.1	272868	C	T	1	1	1	1	1	1	1	ANN=T	intergenic_region	MODIFIER	CIA_00245-CIA_00246	n.272868C>T		hypothetical_protein
acUKH-supercont1.1	99869	GTG	ATC	1	1	1	1	1	1	1	ANN=ATC	missense_variant	MODERATE	CIA_00085	c.271_273delGTGinsATC	p.Val91Ile	Xanthine_and_CO_dehydrogenases_maturation_factor,_XdhC/CoxF_family
acUKH-supercont1.1	272903	G	A	1	1	1	1	1	1	1	ANN=A	synonymous_variant	LOW	CIA_00246	c.1479C>T	p.Asn493Asn	colicin/pyosin_nuclease_family_protein
acUKH-supercont1.1	100070	C	T	1	1	1	1	1	1	1	ANN=T	missense_variant	MODERATE	CIA_00085	c.472C>T	p.Arg158Cys	Xanthine_and_CO_dehydrogenases_maturation_factor,_XdhC/CoxF_family
acUKH-supercont1.1	272975	G	A	1	1	1	1	1	1	1	ANN=A	synonymous_variant	LOW	CIA_00246	c.1407C>T	p.Ile469Ile	colicin/pyosin_nuclease_family_protein
acUKH-supercont1.1	272993	C	T	1	1	1	1	1	1	1	ANN=T	synonymous_variant	LOW	CIA_00246	c.1389G>A	p.Thr463Thr	colicin/pyosin_nuclease_family_protein
acUKH-supercont1.1	100214	C	G	1	1	1	1	1	1	1	ANN=G	missense_variant	MODERATE	CIA_00085	c.616C>G	p.Leu206Val	Xanthine_and_CO_dehydrogenases_maturation_factor,_XdhC/CoxF_family
acUKH-supercont1.1	273272	T	C	1	1	1	1	1	1	1	ANN=C	synonymous_variant	LOW	CIA_00246	c.1110A>G	p.Lys370Lys	colicin/pyosin_nuclease_family_protein
acUKH-supercont1.1	100743	G	C	1	1	1	1	1	1	1	ANN=C	missense_variant	MODERATE	CIA_00086	c.174G>C	p.Glu58Asp	Molybdenum_cofactor_cytidylyltransferase_(EC_2.7.7.76)
acUKH-supercont1.1	100805	C	T	1	1	1	1	1	1	1	ANN=T	missense_variant	MODERATE	CIA_00086	c.236C>T	p.Ser79Leu	Molybdenum_cofactor_cytidylyltransferase_(EC_2.7.7.76)
acUKH-supercont1.1	273353	T	C	1	1	1	1	1	1	1	ANN=C	synonymous_variant	LOW	CIA_00246	c.1029A>G	p.Ser343Ser	colicin/pyosin_nuclease_family_protein
acUKH-supercont1.1	100855	C	A	1	1	1	1	1	1	1	ANN=A	missense_variant	MODERATE	CIA_00086	c.286C>A	p.Pro96Thr	Molybdenum_cofactor_cytidylyltransferase_(EC_2.7.7.76)
acUKH-supercont1.1	101051	GC	AT	1	1	1	1	1	1	1	ANN=AT	missense_variant	MODERATE	CIA_00086	c.482_483delGCinsAT	p.Arg161His	Molybdenum_cofactor_cytidylyltransferase_(EC_2.7.7.76)
acUKH-supercont1.1	101060	T	A	1	1	1	1	1	1	1	ANN=A	missense_variant	MODERATE	CIA_00086	c.491T>A	p.Leu164Gln	Molybdenum_cofactor_cytidylyltransferase_(EC_2.7.7.76)
acUKH-supercont1.1	101080	C	T	1	1	1	1	1	1	1	ANN=T	missense_variant	MODERATE	CIA_00086	c.511C>T	p.Arg171Cys	Molybdenum_cofactor_cytidylyltransferase_(EC_2.7.7.76)
acUKH-supercont1.1	273754	T	G	1	1	1	1	1	1	1	ANN=G	synonymous_variant	LOW	CIA_00246	c.628A>C	p.Arg210Arg	colicin/pyosin_nuclease_family_protein
acUKH-supercont1.1	101153	C	A	1	1	1	1	1	1	1	ANN=A	missense_variant	MODERATE	CIA_00087	c.1118G>T	p.Gly373Val	23S_rRNA_(guanine(1835)-N(2))-methyltransferase_(EC_2.1.1.174)
acUKH-supercont1.1	273803	C	T	1	1	1	1	1	1	1	ANN=T	synonymous_variant	LOW	CIA_00246	c.579G>A	p.Ala193Ala	colicin/pyosin_nuclease_family_protein
acUKH-supercont1.1	101496	T	C	1	1	1	1	1	1	1	ANN=C	missense_variant	MODERATE	CIA_00087	c.775A>G	p.Thr259Ala	23S_rRNA_(guanine(1835)-N(2))-methyltransferase_(EC_2.1.1.174)
acUKH-supercont1.1	274256	C	T	1	1	1	1	1	1	1	ANN=T	synonymous_variant	LOW	CIA_00246	c.126G>A	p.Leu42Leu	colicin/pyosin_nuclease_family_protein
acUKH-supercont1.1	274430	C	T	1	1	1	1	1	1	1	ANN=T	intergenic_region	MODIFIER	CIA_00246-CIA_00247	n.274430C>T		colicin/pyosin_nuclease_family_protein
acUKH-supercont1.1	274462	T	C	1	1	1	1	1	1	1	ANN=C	intergenic_region	MODIFIER	CIA_00246-CIA_00247	n.274462T>C		colicin/pyosin_nuclease_family_protein
acUKH-supercont1.1	274470	G	A	1	1	1	1	1	1	1	ANN=A	intergenic_region	MODIFIER	CIA_00246-CIA_00247	n.274470G>A		colicin/pyosin_nuclease_family_protein
acUKH-supercont1.1	274514	G	T	1	1	1	1	1	1	1	ANN=T	intergenic_region	MODIFIER	CIA_00246-CIA_00247	n.274514G>T		colicin/pyosin_nuclease_family_protein
acUKH-supercont1.1	274543	A	G	1	1	1	1	1	1	1	ANN=G	intergenic_region	MODIFIER	CIA_00246-CIA_00247	n.274543A>G		colicin/pyosin_nuclease_family_protein
acUKH-supercont1.1	274592	A	G	1	1	1	1	1	1	1	ANN=G	intergenic_region	MODIFIER	CIA_00246-CIA_00247	n.274592A>G		colicin/pyosin_nuclease_family_protein
acUKH-supercont1.1	274610	T	G	1	1	1	1	1	1	1	ANN=G	intergenic_region	MODIFIER	CIA_00246-CIA_00247	n.274610T>G		colicin/pyosin_nuclease_family_protein
acUKH-supercont1.1	274671	C	A	1	1	1	1	1	1	1	ANN=A	intergenic_region	MODIFIER	CIA_00246-CIA_00247	n.274671C>A		colicin/pyosin_nuclease_family_protein
acUKH-supercont1.1	274689	G	T	1	1	1	1	1	1	1	ANN=T	intergenic_region	MODIFIER	CIA_00246-CIA_00247	n.274689G>T		colicin/pyosin_nuclease_family_protein
acUKH-supercont1.1	102252	G	A	1	1	1	1	1	1	1	ANN=A	missense_variant	MODERATE	CIA_00087	c.19C>T	p.Pro7Ser	23S_rRNA_(guanine(1835)-N(2))-methyltransferase_(EC_2.1.1.174)
acUKH-supercont1.1	274896	G	A	1	1	1	1	1	1	1	ANN=A	synonymous_variant	LOW	CIA_00247	c.87C>T	p.Phe29Phe
acUKH-supercont1.1	274908	G	A	1	1	1	1	1	1	1	ANN=A	synonymous_variant	LOW	CIA_00247	c.75C>T	p.Ala25Ala
acUKH-supercont1.1	274947	C	T	1	1	1	1	1	1	1	ANN=T	synonymous_variant	LOW	CIA_00247	c.36G>A	p.Leu12Leu
acUKH-supercont1.1	274986	GG	AA	1	1	1	1	1	1	1	ANN=AA	intergenic_region	MODIFIER	CIA_00247-CIA_00248	n.274986_274987delGGinsAA
acUKH-supercont1.1	291650	G	A	.	.	.	1	.	.	.	ANN=A	synonymous_variant	LOW	CIA_00263	c.420C>T	p.Arg140Arg	hypothetical_protein
acUKH-supercont1.1	291701	G	T	.	.	.	1	.	.	.	ANN=T	synonymous_variant	LOW	CIA_00263	c.369C>A	p.Ser123Ser	hypothetical_protein
acUKH-supercont1.1	298214	C	G	1	.	1	.	1	1	1	ANN=G	intergenic_region	MODIFIER	CIA_00273-CIA_00274	n.298214C>G		ParA-like_protein
acUKH-supercont1.1	298221	T	G	1	1	1	1	1	1	1	ANN=G	intergenic_region	MODIFIER	CIA_00273-CIA_00274	n.298221T>G		ParA-like_protein
acUKH-supercont1.1	298293	A	G	1	1	1	1	1	1	1	ANN=G	intergenic_region	MODIFIER	CIA_00273-CIA_00274	n.298293A>G		ParA-like_protein
acUKH-supercont1.1	298317	GCCATTAC	ACCCTTAT	1	1	1	1	1	1	1	ANN=ACCCTTAT	intergenic_region	MODIFIER	CIA_00273-CIA_00274	n.298317_298324delGCCATTACinsACCCTTAT		ParA-like_protein
acUKH-supercont1.1	298355	TGGT	GGGG	1	1	1	1	1	1	1	ANN=GGGG	intergenic_region	MODIFIER	CIA_00273-CIA_00274	n.298355_298358delTGGTinsGGGG		ParA-like_protein
acUKH-supercont1.1	298374	A	T	1	1	1	1	1	1	1	ANN=T	intergenic_region	MODIFIER	CIA_00273-CIA_00274	n.298374A>T		ParA-like_protein
acUKH-supercont1.1	298380	TCC	TC	1	1	1	1	1	1	1	ANN=TC	intergenic_region	MODIFIER	CIA_00273-CIA_00274	n.298382delC		ParA-like_protein
acUKH-supercont1.1	298409	TCC	TC	1	1	1	1	1	1	1	ANN=TC	intergenic_region	MODIFIER	CIA_00273-CIA_00274	n.298411delC		ParA-like_protein
acUKH-supercont1.1	298491	G	A	1	1	1	1	1	1	1	ANN=A	intergenic_region	MODIFIER	CIA_00273-CIA_00274	n.298491G>A		ParA-like_protein
acUKH-supercont1.1	298525	G	T	1	1	1	1	1	1	1	ANN=T	synonymous_variant	LOW	CIA_00274	c.4227C>A	p.Pro1409Pro	Large_exoproteins_involved_in_heme_utilization_or_adhesion
acUKH-supercont1.1	298618	C	T	1	1	1	1	1	1	1	ANN=T	synonymous_variant	LOW	CIA_00274	c.4134G>A	p.Pro1378Pro	Large_exoproteins_involved_in_heme_utilization_or_adhesion
acUKH-supercont1.1	298690	G	A	1	1	1	1	1	1	1	ANN=A	synonymous_variant	LOW	CIA_00274	c.4062C>T	p.Gly1354Gly	Large_exoproteins_involved_in_heme_utilization_or_adhesion
acUKH-supercont1.1	298720	G	A	1	1	1	1	1	1	1	ANN=A	synonymous_variant	LOW	CIA_00274	c.4032C>T	p.Ala1344Ala	Large_exoproteins_involved_in_heme_utilization_or_adhesion
acUKH-supercont1.1	104236	G	T	1	1	1	1	1	1	1	ANN=T	missense_variant	MODERATE	CIA_00089	c.534G>T	p.Gln178His	Ferredoxin--NADP(+)_reductase_(EC_1.18.1.2)_@_Flavodoxin--NADP(+)_reductase_(EC_1.19.1.1)
acUKH-supercont1.1	104754	T	C	1	1	1	1	1	1	1	ANN=C	missense_variant	MODERATE	CIA_00090	c.244A>G	p.Ile82Val	Large-conductance_mechanosensitive_channel
acUKH-supercont1.1	107325	C	G	1	1	1	1	1	1	1	ANN=G	missense_variant	MODERATE	CIA_00092	c.197C>G	p.Ala66Gly	FOG:_Ankyrin_repeat
acUKH-supercont1.1	298762	G	A	1	1	1	1	1	1	1	ANN=A	synonymous_variant	LOW	CIA_00274	c.3990C>T	p.Ile1330Ile	Large_exoproteins_involved_in_heme_utilization_or_adhesion
acUKH-supercont1.1	298771	GTCATAT	ATCGTAG	1	1	1	1	1	1	1	ANN=ATCGTAG	synonymous_variant	LOW	CIA_00274	c.3975_3981delATATGACinsCTACGAT	p.1328	Large_exoproteins_involved_in_heme_utilization_or_adhesion
acUKH-supercont1.1	107546	A	G	1	1	1	1	1	1	1	ANN=G	missense_variant	MODERATE	CIA_00092	c.418A>G	p.Lys140Glu	FOG:_Ankyrin_repeat
acUKH-supercont1.1	107667	A	G	1	1	1	1	1	1	1	ANN=G	missense_variant	MODERATE	CIA_00092	c.539A>G	p.Lys180Arg	FOG:_Ankyrin_repeat
acUKH-supercont1.1	298849	C	T	1	1	1	1	1	1	1	ANN=T	synonymous_variant	LOW	CIA_00274	c.3903G>A	p.Gly1301Gly	Large_exoproteins_involved_in_heme_utilization_or_adhesion
acUKH-supercont1.1	107845	A	G	1	1	1	1	1	1	1	ANN=G	missense_variant	MODERATE	CIA_00093	c.100A>G	p.Thr34Ala	hypothetical_protein
acUKH-supercont1.1	108109	A	C	1	1	1	1	1	1	1	ANN=C	missense_variant	MODERATE	CIA_00094	c.388T>G	p.Cys130Gly	hypothetical_protein
acUKH-supercont1.1	108262	G	A	1	1	1	1	1	1	1	ANN=A	missense_variant	MODERATE	CIA_00094	c.235C>T	p.Pro79Ser	hypothetical_protein
acUKH-supercont1.1	298915	A	G	1	1	1	1	1	1	1	ANN=G	synonymous_variant	LOW	CIA_00274	c.3837T>C	p.Asn1279Asn	Large_exoproteins_involved_in_heme_utilization_or_adhesion
acUKH-supercont1.1	108283	G	C	1	1	1	1	1	1	1	ANN=C	missense_variant	MODERATE	CIA_00094	c.214C>G	p.His72Asp	hypothetical_protein
acUKH-supercont1.1	112318	T	A	1	1	1	1	1	1	1	ANN=A	missense_variant	MODERATE	CIA_00098	c.921T>A	p.Asp307Glu	Carbon_starvation_protein_A
acUKH-supercont1.1	114475	A	C	1	1	1	1	1	1	1	ANN=C	missense_variant	MODERATE	CIA_00100	c.700A>C	p.Ser234Arg	Metal-binding_GTPase_YjiA
acUKH-supercont1.1	114806	G	A	1	1	1	1	1	1	1	ANN=A	missense_variant	MODERATE	CIA_00101	c.10G>A	p.Asp4Asn	Dehydrogenases_with_different_specificities_(related_to_short-chain_alcohol_dehydrogenases)
acUKH-supercont1.1	114832	G	C	1	1	1	1	1	1	1	ANN=C	missense_variant	MODERATE	CIA_00101	c.36G>C	p.Glu12Asp	Dehydrogenases_with_different_specificities_(related_to_short-chain_alcohol_dehydrogenases)
acUKH-supercont1.1	298999	G	A	1	1	1	1	1	1	1	ANN=A	synonymous_variant	LOW	CIA_00274	c.3753C>T	p.Gly1251Gly	Large_exoproteins_involved_in_heme_utilization_or_adhesion
acUKH-supercont1.1	299008	ATCG	GTCA	1	1	1	1	1	1	1	ANN=GTCA	synonymous_variant	LOW	CIA_00274	c.3741_3744delCGATinsTGAC	p.1249	Large_exoproteins_involved_in_heme_utilization_or_adhesion
acUKH-supercont1.1	115308	T	C	1	1	1	1	1	1	1	ANN=C	missense_variant	MODERATE	CIA_00102	c.1195A>G	p.Asn399Asp	Serine_hydroxymethyltransferase_(EC_2.1.2.1)
acUKH-supercont1.1	115616	G	C	1	1	1	1	1	1	1	ANN=C	missense_variant	MODERATE	CIA_00102	c.887C>G	p.Thr296Ser	Serine_hydroxymethyltransferase_(EC_2.1.2.1)
acUKH-supercont1.1	299098	G	A	1	1	1	1	1	1	1	ANN=A	synonymous_variant	LOW	CIA_00274	c.3654C>T	p.Tyr1218Tyr	Large_exoproteins_involved_in_heme_utilization_or_adhesion
acUKH-supercont1.1	299155	G	C	1	1	1	1	1	1	1	ANN=C	synonymous_variant	LOW	CIA_00274	c.3597C>G	p.Ala1199Ala	Large_exoproteins_involved_in_heme_utilization_or_adhesion
acUKH-supercont1.1	119388	C	A	1	1	1	1	1	1	1	ANN=A	missense_variant	MODERATE	CIA_00103	c.1485G>T	p.Glu495Asp	Sensory_box/GGDEF_domain/EAL_domain_protein
acUKH-supercont1.1	299362	G	T	1	1	1	1	1	1	1	ANN=T	synonymous_variant	LOW	CIA_00274	c.3390C>A	p.Gly1130Gly	Large_exoproteins_involved_in_heme_utilization_or_adhesion
acUKH-supercont1.1	299404	G	A	1	1	1	1	1	1	1	ANN=A	synonymous_variant	LOW	CIA_00274	c.3348C>T	p.Asn1116Asn	Large_exoproteins_involved_in_heme_utilization_or_adhesion
acUKH-supercont1.1	120502	C	T	1	1	1	1	1	1	1	ANN=T	missense_variant	MODERATE	CIA_00103	c.371G>A	p.Gly124Asp	Sensory_box/GGDEF_domain/EAL_domain_protein
acUKH-supercont1.1	299553	A	G	1	1	1	1	1	1	1	ANN=G	synonymous_variant	LOW	CIA_00274	c.3199T>C	p.Leu1067Leu	Large_exoproteins_involved_in_heme_utilization_or_adhesion
acUKH-supercont1.1	120580	CC	TT	1	1	1	1	1	1	1	ANN=TT	missense_variant	MODERATE	CIA_00103	c.292_293delGGinsAA	p.Gly98Asn	Sensory_box/GGDEF_domain/EAL_domain_protein
acUKH-supercont1.1	120611	T	C	1	1	1	1	1	1	1	ANN=C	missense_variant	MODERATE	CIA_00103	c.262A>G	p.Met88Val	Sensory_box/GGDEF_domain/EAL_domain_protein
acUKH-supercont1.1	121513	C	T	1	1	1	1	1	1	1	ANN=T	missense_variant	MODERATE	CIA_00104	c.167G>A	p.Gly56Asp	Transcriptional_regulator_NfxB
acUKH-supercont1.1	299854	G	A	1	1	1	1	1	1	1	ANN=A	synonymous_variant	LOW	CIA_00274	c.2898C>T	p.Ser966Ser	Large_exoproteins_involved_in_heme_utilization_or_adhesion
acUKH-supercont1.1	121618	T	C	1	1	1	1	1	1	1	ANN=C	missense_variant	MODERATE	CIA_00104	c.62A>G	p.His21Arg	Transcriptional_regulator_NfxB
acUKH-supercont1.1	300079	ACTA	GCTG	1	1	1	1	1	1	1	ANN=GCTG	synonymous_variant	LOW	CIA_00274	c.2670_2673delTAGTinsCAGC	p.892	Large_exoproteins_involved_in_heme_utilization_or_adhesion
acUKH-supercont1.1	300094	T	C	1	1	1	1	1	1	1	ANN=C	synonymous_variant	LOW	CIA_00274	c.2658A>G	p.Ala886Ala	Large_exoproteins_involved_in_heme_utilization_or_adhesion
acUKH-supercont1.1	121978	T	C	1	1	1	1	1	1	1	ANN=C	missense_variant	MODERATE	CIA_00105	c.40T>C	p.Ser14Pro	MexC, Multidrug_efflux_system,_membrane_fusion_component_=>_MexC_of_MexCD-OprJ_system
acUKH-supercont1.1	300304	A	G	1	1	1	1	1	1	1	ANN=G	synonymous_variant	LOW	CIA_00274	c.2448T>C	p.Gly816Gly	Large_exoproteins_involved_in_heme_utilization_or_adhesion
acUKH-supercont1.1	300316	C	G	1	1	1	1	1	1	1	ANN=G	synonymous_variant	LOW	CIA_00274	c.2436G>C	p.Val812Val	Large_exoproteins_involved_in_heme_utilization_or_adhesion
acUKH-supercont1.1	300322	A	G	1	1	1	1	1	1	1	ANN=G	synonymous_variant	LOW	CIA_00274	c.2430T>C	p.Leu810Leu	Large_exoproteins_involved_in_heme_utilization_or_adhesion
acUKH-supercont1.1	122066	A	G	1	1	1	1	1	1	1	ANN=G	missense_variant	MODERATE	CIA_00105	c.128A>G	p.Gln43Arg	MexC, Multidrug_efflux_system,_membrane_fusion_component_=>_MexC_of_MexCD-OprJ_system
acUKH-supercont1.1	300556	G	C	1	1	1	1	1	1	1	ANN=C	synonymous_variant	LOW	CIA_00274	c.2196C>G	p.Leu732Leu	Large_exoproteins_involved_in_heme_utilization_or_adhesion
acUKH-supercont1.1	300604	A	G	1	1	1	1	1	1	1	ANN=G	synonymous_variant	LOW	CIA_00274	c.2148T>C	p.Thr716Thr	Large_exoproteins_involved_in_heme_utilization_or_adhesion
acUKH-supercont1.1	300850	A	G	1	1	1	1	1	1	1	ANN=G	synonymous_variant	LOW	CIA_00274	c.1902T>C	p.Gly634Gly	Large_exoproteins_involved_in_heme_utilization_or_adhesion
acUKH-supercont1.1	122768	G	A	1	1	1	1	1	1	1	ANN=A	missense_variant	MODERATE	CIA_00105	c.830G>A	p.Arg277His	MexC, Multidrug_efflux_system,_membrane_fusion_component_=>_MexC_of_MexCD-OprJ_system
acUKH-supercont1.1	301009	A	G	1	1	1	1	1	1	1	ANN=G	synonymous_variant	LOW	CIA_00274	c.1743T>C	p.Ile581Ile	Large_exoproteins_involved_in_heme_utilization_or_adhesion
acUKH-supercont1.1	301021	C	T	1	1	1	1	1	1	1	ANN=T	synonymous_variant	LOW	CIA_00274	c.1731G>A	p.Thr577Thr	Large_exoproteins_involved_in_heme_utilization_or_adhesion
acUKH-supercont1.1	301045	G	T	1	1	1	1	1	1	1	ANN=T	synonymous_variant	LOW	CIA_00274	c.1707C>A	p.Gly569Gly	Large_exoproteins_involved_in_heme_utilization_or_adhesion
acUKH-supercont1.1	122971	A	G	1	1	1	1	1	1	1	ANN=G	missense_variant	MODERATE	CIA_00105	c.1033A>G	p.Thr345Ala	MexC, Multidrug_efflux_system,_membrane_fusion_component_=>_MexC_of_MexCD-OprJ_system
acUKH-supercont1.1	122985	GTCCGT	ACCTGC	1	1	1	1	1	1	1	ANN=ACCTGC	missense_variant	MODERATE	CIA_00105	c.1047_1052delGTCCGTinsACCTGC	p.SerVal350ProAla	MexC, Multidrug_efflux_system,_membrane_fusion_component_=>_MexC_of_MexCD-OprJ_system
acUKH-supercont1.1	301300	C	T	1	1	1	1	1	1	1	ANN=T	synonymous_variant	LOW	CIA_00274	c.1452G>A	p.Gln484Gln	Large_exoproteins_involved_in_heme_utilization_or_adhesion
acUKH-supercont1.1	123290	G	C	1	1	1	1	1	1	1	ANN=C	missense_variant	MODERATE	CIA_00106	c.260G>C	p.Ser87Thr	MexD, Multidrug_efflux_system,_inner_membrane_proton/drug_antiporter_(RND_type)_=>_MexD_of_MexCD-OprJ_system
acUKH-supercont1.1	123493	A	G	1	1	1	1	1	1	1	ANN=G	missense_variant	MODERATE	CIA_00106	c.463A>G	p.Thr155Ala	MexD, Multidrug_efflux_system,_inner_membrane_proton/drug_antiporter_(RND_type)_=>_MexD_of_MexCD-OprJ_system
acUKH-supercont1.1	301438	G	A	1	1	1	1	1	1	1	ANN=A	synonymous_variant	LOW	CIA_00274	c.1314C>T	p.Gly438Gly	Large_exoproteins_involved_in_heme_utilization_or_adhesion
acUKH-supercont1.1	125007	CA	GG	1	1	1	1	1	1	1	ANN=GG	missense_variant	MODERATE	CIA_00106	c.1977_1978delCAinsGG	p.Ile660Val	MexD, Multidrug_efflux_system,_inner_membrane_proton/drug_antiporter_(RND_type)_=>_MexD_of_MexCD-OprJ_system
acUKH-supercont1.1	302017	A	G	1	1	1	1	1	1	1	ANN=G	synonymous_variant	LOW	CIA_00274	c.735T>C	p.Leu245Leu	Large_exoproteins_involved_in_heme_utilization_or_adhesion
acUKH-supercont1.1	125035	G	A	1	1	1	1	1	1	1	ANN=A	missense_variant	MODERATE	CIA_00106	c.2005G>A	p.Asp669Asn	MexD, Multidrug_efflux_system,_inner_membrane_proton/drug_antiporter_(RND_type)_=>_MexD_of_MexCD-OprJ_system
acUKH-supercont1.1	125082	CGGTGGC	TAGCGGG	1	1	1	1	1	1	1	ANN=TAGCGGG	missense_variant	MODERATE	CIA_00106	c.2052_2058delCGGTGGCinsTAGCGGG	p.Gly685Ser	MexD, Multidrug_efflux_system,_inner_membrane_proton/drug_antiporter_(RND_type)_=>_MexD_of_MexCD-OprJ_system
acUKH-supercont1.1	302332	A	G	1	1	1	1	1	1	1	ANN=G	synonymous_variant	LOW	CIA_00274	c.420T>C	p.Gly140Gly	Large_exoproteins_involved_in_heme_utilization_or_adhesion
acUKH-supercont1.1	302491	A	G	1	1	1	1	1	1	1	ANN=G	synonymous_variant	LOW	CIA_00274	c.261T>C	p.Thr87Thr	Large_exoproteins_involved_in_heme_utilization_or_adhesion
acUKH-supercont1.1	302823	G	A	1	1	1	1	1	1	1	ANN=A	synonymous_variant	LOW	CIA_00275	c.1603C>T	p.Leu535Leu	Hemolysin_activation/secretion_protein
acUKH-supercont1.1	125137	G	A	1	1	1	1	1	1	1	ANN=A	missense_variant	MODERATE	CIA_00106	c.2107G>A	p.Val703Ile	MexD, Multidrug_efflux_system,_inner_membrane_proton/drug_antiporter_(RND_type)_=>_MexD_of_MexCD-OprJ_system
acUKH-supercont1.1	302995	T	G	1	1	1	1	1	1	1	ANN=G	synonymous_variant	LOW	CIA_00275	c.1431A>C	p.Gly477Gly	Hemolysin_activation/secretion_protein
acUKH-supercont1.1	125773	GCG	AGC	1	1	1	1	1	1	1	ANN=AGC	missense_variant	MODERATE	CIA_00106	c.2743_2745delGCGinsAGC	p.Ala915Ser	MexD, Multidrug_efflux_system,_inner_membrane_proton/drug_antiporter_(RND_type)_=>_MexD_of_MexCD-OprJ_system
acUKH-supercont1.1	125974	G	A	1	1	1	1	1	1	1	ANN=A	missense_variant	MODERATE	CIA_00106	c.2944G>A	p.Val982Ile	MexD, Multidrug_efflux_system,_inner_membrane_proton/drug_antiporter_(RND_type)_=>_MexD_of_MexCD-OprJ_system
acUKH-supercont1.1	303532	G	A	1	1	1	1	1	1	1	ANN=A	synonymous_variant	LOW	CIA_00275	c.894C>T	p.Ser298Ser	Hemolysin_activation/secretion_protein
acUKH-supercont1.1	303679	A	G	1	1	1	1	1	1	1	ANN=G	synonymous_variant	LOW	CIA_00275	c.747T>C	p.Asp249Asp	Hemolysin_activation/secretion_protein
acUKH-supercont1.1	303934	G	C	1	1	1	1	1	1	1	ANN=C	synonymous_variant	LOW	CIA_00275	c.492C>G	p.Ser164Ser	Hemolysin_activation/secretion_protein
acUKH-supercont1.1	126122	G	A	1	1	1	1	1	1	1	ANN=A	missense_variant	MODERATE	CIA_00106	c.3092G>A	p.Arg1031Lys	MexD, Multidrug_efflux_system,_inner_membrane_proton/drug_antiporter_(RND_type)_=>_MexD_of_MexCD-OprJ_system
acUKH-supercont1.1	126148	A	T	1	1	1	1	1	1	1	ANN=T	missense_variant	MODERATE	CIA_00106	c.3118A>T	p.Thr1040Ser	MexD, Multidrug_efflux_system,_inner_membrane_proton/drug_antiporter_(RND_type)_=>_MexD_of_MexCD-OprJ_system
acUKH-supercont1.1	126370	G	A	1	1	1	1	1	1	1	ANN=A	missense_variant	MODERATE	CIA_00107	c.203G>A	p.Gly68Asp	OprJ, Multidrug_efflux_system,_outer_membrane_factor_lipoprotein_=>_OprJ_of_MexCD-OprJ_system
acUKH-supercont1.1	126967	A	G	1	1	1	1	1	1	1	ANN=G	missense_variant	MODERATE	CIA_00107	c.800A>G	p.Gln267Arg	OprJ, Multidrug_efflux_system,_outer_membrane_factor_lipoprotein_=>_OprJ_of_MexCD-OprJ_system
acUKH-supercont1.1	304422	G	A	1	1	1	1	1	1	1	ANN=A	synonymous_variant	LOW	CIA_00275	c.4C>T	p.Leu2Leu	Hemolysin_activation/secretion_protein
acUKH-supercont1.1	304475	T	G	1	1	1	1	1	1	1	ANN=G	intergenic_region	MODIFIER	CIA_00275-CIA_00276	n.304475T>G		Hemolysin_activation/secretion_protein
acUKH-supercont1.1	304497	T	C	1	1	1	1	1	1	1	ANN=C	intergenic_region	MODIFIER	CIA_00275-CIA_00276	n.304497T>C		Hemolysin_activation/secretion_protein
acUKH-supercont1.1	304504	C	T	1	1	1	1	1	1	1	ANN=T	intergenic_region	MODIFIER	CIA_00275-CIA_00276	n.304504C>T		Hemolysin_activation/secretion_protein
acUKH-supercont1.1	304510	G	A	1	1	1	1	1	1	1	ANN=A	intergenic_region	MODIFIER	CIA_00275-CIA_00276	n.304510G>A		Hemolysin_activation/secretion_protein
acUKH-supercont1.1	304516	CGGC	AGGT	1	1	1	1	1	1	1	ANN=AGGT	intergenic_region	MODIFIER	CIA_00275-CIA_00276	n.304516_304519delCGGCinsAGGT		Hemolysin_activation/secretion_protein
acUKH-supercont1.1	304604	A	G	1	1	1	1	1	1	1	ANN=G	intergenic_region	MODIFIER	CIA_00275-CIA_00276	n.304604A>G		Hemolysin_activation/secretion_protein
acUKH-supercont1.1	304623	TCG	TG	1	1	1	1	1	1	1	ANN=TG	intergenic_region	MODIFIER	CIA_00275-CIA_00276	n.304624delC		Hemolysin_activation/secretion_protein
acUKH-supercont1.1	304672	G	A	1	1	1	1	1	1	1	ANN=A	intergenic_region	MODIFIER	CIA_00275-CIA_00276	n.304672G>A		Hemolysin_activation/secretion_protein
acUKH-supercont1.1	304710	G	T	1	1	1	1	1	1	1	ANN=T	intergenic_region	MODIFIER	CIA_00275-CIA_00276	n.304710G>T		Hemolysin_activation/secretion_protein
acUKH-supercont1.1	304792	T	A	1	1	1	1	1	1	1	ANN=A	intergenic_region	MODIFIER	CIA_00275-CIA_00276	n.304792T>A		Hemolysin_activation/secretion_protein
acUKH-supercont1.1	304919	A	G	1	1	1	1	1	1	1	ANN=G	intergenic_region	MODIFIER	CIA_00275-CIA_00276	n.304919A>G		Hemolysin_activation/secretion_protein
acUKH-supercont1.1	304941	TCCGTC	GCCGTTC	1	1	1	1	1	1	1	ANN=GCCGTTC	intergenic_region	MODIFIER	CIA_00275-CIA_00276	n.304941_304946delTCCGTCinsGCCGTTC		Hemolysin_activation/secretion_protein
acUKH-supercont1.1	304955	CGGT	AGGG	1	1	1	1	1	1	1	ANN=AGGG	intergenic_region	MODIFIER	CIA_00275-CIA_00276	n.304955_304958delCGGTinsAGGG		Hemolysin_activation/secretion_protein
acUKH-supercont1.1	304983	C	A	1	1	1	1	1	1	1	ANN=A	intergenic_region	MODIFIER	CIA_00275-CIA_00276	n.304983C>A		Hemolysin_activation/secretion_protein
acUKH-supercont1.1	305007	C	T	1	1	1	1	1	1	1	ANN=T	intergenic_region	MODIFIER	CIA_00275-CIA_00276	n.305007C>T		Hemolysin_activation/secretion_protein
acUKH-supercont1.1	305102	T	C	1	1	1	1	1	1	1	ANN=C	synonymous_variant	LOW	CIA_00276	c.84T>C	p.Ala28Ala	ATPase
acUKH-supercont1.1	305156	C	T	1	1	1	1	1	1	1	ANN=T	synonymous_variant	LOW	CIA_00276	c.138C>T	p.Gly46Gly	ATPase
acUKH-supercont1.1	305201	T	G	1	1	1	1	1	1	1	ANN=G	synonymous_variant	LOW	CIA_00276	c.183T>G	p.Gly61Gly	ATPase
acUKH-supercont1.1	305252	T	C	1	1	1	1	1	1	1	ANN=C	synonymous_variant	LOW	CIA_00276	c.234T>C	p.Ala78Ala	ATPase
acUKH-supercont1.1	128073	T	C	1	1	1	1	1	1	1	ANN=C	missense_variant	MODERATE	CIA_00108	c.221A>G	p.Gln74Arg	Transcriptional_regulator_NfxB
acUKH-supercont1.1	305417	C	T	1	1	1	1	1	1	1	ANN=T	synonymous_variant	LOW	CIA_00276	c.399C>T	p.Ile133Ile	ATPase
acUKH-supercont1.1	305690	C	T	1	1	1	1	1	1	1	ANN=T	synonymous_variant	LOW	CIA_00276	c.672C>T	p.Asp224Asp	ATPase
acUKH-supercont1.1	128411	T	C	1	1	1	1	1	1	1	ANN=C	missense_variant	MODERATE	CIA_00109	c.118A>G	p.Thr40Ala	hypothetical_protein
acUKH-supercont1.1	130145	TCC	GCT	1	1	1	1	1	1	1	ANN=GCT	missense_variant	MODERATE	CIA_00110	c.1477_1479delTCCinsGCT	p.Ser493Ala	Energy-dependent_translational_throttle_protein_EttA
acUKH-supercont1.1	306085	T	C	1	1	1	1	1	1	1	ANN=C	intergenic_region	MODIFIER	CIA_00276-CIA_00277	n.306085T>C		ATPase
acUKH-supercont1.1	306243	T	C	1	1	1	1	1	1	1	ANN=C	synonymous_variant	LOW	CIA_00277	c.1182A>G	p.Leu394Leu	NADH_dehydrogenase_(EC_1.6.99.3)
acUKH-supercont1.1	306288	A	G	1	1	1	1	1	1	1	ANN=G	synonymous_variant	LOW	CIA_00277	c.1137T>C	p.Asn379Asn	NADH_dehydrogenase_(EC_1.6.99.3)
acUKH-supercont1.1	306297	T	C	1	1	1	1	1	1	1	ANN=C	synonymous_variant	LOW	CIA_00277	c.1128A>G	p.Ala376Ala	NADH_dehydrogenase_(EC_1.6.99.3)
acUKH-supercont1.1	306323	A	G	1	1	1	1	1	1	1	ANN=G	synonymous_variant	LOW	CIA_00277	c.1102T>C	p.Leu368Leu	NADH_dehydrogenase_(EC_1.6.99.3)
acUKH-supercont1.1	306381	C	T	1	1	1	1	1	1	1	ANN=T	synonymous_variant	LOW	CIA_00277	c.1044G>A	p.Leu348Leu	NADH_dehydrogenase_(EC_1.6.99.3)
acUKH-supercont1.1	306507	A	G	1	1	1	1	1	1	1	ANN=G	synonymous_variant	LOW	CIA_00277	c.918T>C	p.Asp306Asp	NADH_dehydrogenase_(EC_1.6.99.3)
acUKH-supercont1.1	306609	C	T	1	1	1	1	1	1	1	ANN=T	synonymous_variant	LOW	CIA_00277	c.816G>A	p.Ala272Ala	NADH_dehydrogenase_(EC_1.6.99.3)
acUKH-supercont1.1	306642	C	T	1	1	1	1	1	1	1	ANN=T	synonymous_variant	LOW	CIA_00277	c.783G>A	p.Glu261Glu	NADH_dehydrogenase_(EC_1.6.99.3)
acUKH-supercont1.1	306690	C	G	1	1	1	1	1	1	1	ANN=G	synonymous_variant	LOW	CIA_00277	c.735G>C	p.Ser245Ser	NADH_dehydrogenase_(EC_1.6.99.3)
acUKH-supercont1.1	306735	C	T	1	1	1	1	1	1	1	ANN=T	synonymous_variant	LOW	CIA_00277	c.690G>A	p.Val230Val	NADH_dehydrogenase_(EC_1.6.99.3)
acUKH-supercont1.1	306753	T	C	1	1	1	1	1	1	1	ANN=C	synonymous_variant	LOW	CIA_00277	c.672A>G	p.Glu224Glu	NADH_dehydrogenase_(EC_1.6.99.3)
acUKH-supercont1.1	306777	T	C	1	1	1	1	1	1	1	ANN=C	synonymous_variant	LOW	CIA_00277	c.648A>G	p.Pro216Pro	NADH_dehydrogenase_(EC_1.6.99.3)
acUKH-supercont1.1	306878	G	A	1	1	1	1	1	1	1	ANN=A	synonymous_variant	LOW	CIA_00277	c.547C>T	p.Leu183Leu	NADH_dehydrogenase_(EC_1.6.99.3)
acUKH-supercont1.1	306975	CTGG	TTGT	1	1	1	1	1	1	1	ANN=TTGT	synonymous_variant	LOW	CIA_00277	c.447_450delCCAGinsACAA	p.151	NADH_dehydrogenase_(EC_1.6.99.3)
acUKH-supercont1.1	307116	C	T	1	1	1	1	1	1	1	ANN=T	synonymous_variant	LOW	CIA_00277	c.309G>A	p.Glu103Glu	NADH_dehydrogenase_(EC_1.6.99.3)
acUKH-supercont1.1	307215	T	C	1	1	1	1	1	1	1	ANN=C	synonymous_variant	LOW	CIA_00277	c.210A>G	p.Lys70Lys	NADH_dehydrogenase_(EC_1.6.99.3)
acUKH-supercont1.1	130850	A	G	1	1	1	1	1	1	1	ANN=G	missense_variant	MODERATE	CIA_00111	c.41A>G	p.Gln14Arg	ABC-type_antimicrobial_peptide_transport_system,_ATPase_component
acUKH-supercont1.1	307786	T	C	1	1	1	1	1	1	1	ANN=C	synonymous_variant	LOW	CIA_00279	c.348A>G	p.Lys116Lys	hypothetical_protein
acUKH-supercont1.1	307792	C	T	1	1	1	1	1	1	1	ANN=T	synonymous_variant	LOW	CIA_00279	c.342G>A	p.Thr114Thr	hypothetical_protein
acUKH-supercont1.1	131494	C	G	1	1	1	1	1	1	1	ANN=G	missense_variant	MODERATE	CIA_00111	c.685C>G	p.His229Asp	ABC-type_antimicrobial_peptide_transport_system,_ATPase_component
acUKH-supercont1.1	307981	G	A	1	1	1	1	1	1	1	ANN=A	synonymous_variant	LOW	CIA_00279	c.153C>T	p.His51His	hypothetical_protein
acUKH-supercont1.1	307990	C	T	1	1	1	1	1	1	1	ANN=T	synonymous_variant	LOW	CIA_00279	c.144G>A	p.Gln48Gln	hypothetical_protein
acUKH-supercont1.1	308187	C	T	1	1	1	1	1	1	1	ANN=T	synonymous_variant	LOW	CIA_00280	c.573G>A	p.Glu191Glu	hypothetical_protein
acUKH-supercont1.1	131709	A	G	1	1	1	1	1	1	1	ANN=G	missense_variant	MODERATE	CIA_00112	c.190A>G	p.Thr64Ala	ABC-type_antimicrobial_peptide_transport_system,_permease_component
acUKH-supercont1.1	308799	T	C	1	1	1	1	1	1	1	ANN=C	intergenic_region	MODIFIER	CIA_00280-CIA_00281	n.308799T>C		hypothetical_protein
acUKH-supercont1.1	308813	T	C	1	1	1	1	1	1	1	ANN=C	intergenic_region	MODIFIER	CIA_00280-CIA_00281	n.308813T>C		hypothetical_protein
acUKH-supercont1.1	308897	G	A	1	1	1	1	1	1	1	ANN=A	synonymous_variant	LOW	CIA_00281	c.6G>A	p.Gln2Gln	Acetyltransferase
acUKH-supercont1.1	308942	G	A	1	1	1	1	1	1	1	ANN=A	synonymous_variant	LOW	CIA_00281	c.51G>A	p.Leu17Leu	Acetyltransferase
acUKH-supercont1.1	309164	AGTGC	GGTGT	1	1	1	1	1	1	1	ANN=GGTGT	synonymous_variant	LOW	CIA_00281	c.273_277delAGTGCinsGGTGT	p.94	Acetyltransferase
acUKH-supercont1.1	309176	T	C	1	1	1	1	1	1	1	ANN=C	synonymous_variant	LOW	CIA_00281	c.285T>C	p.Arg95Arg	Acetyltransferase
acUKH-supercont1.1	131944	A	G	1	1	1	1	1	1	1	ANN=G	missense_variant	MODERATE	CIA_00112	c.425A>G	p.His142Arg	ABC-type_antimicrobial_peptide_transport_system,_permease_component
acUKH-supercont1.1	309364	G	A	1	1	1	1	1	1	1	ANN=A	synonymous_variant	LOW	CIA_00282	c.51G>A	p.Ala17Ala	FAD/FMN-containing_dehydrogenases
acUKH-supercont1.1	132742	G	A	1	1	1	1	1	1	1	ANN=A	missense_variant	MODERATE	CIA_00113	c.37G>A	p.Ala13Thr	PA14_60770 (ompF), Efflux_transport_system,_outer_membrane_factor_(OMF)_lipoprotein
acUKH-supercont1.1	309511	G	A	1	1	1	1	1	1	1	ANN=A	synonymous_variant	LOW	CIA_00282	c.198G>A	p.Glu66Glu	FAD/FMN-containing_dehydrogenases
acUKH-supercont1.1	309616	C	T	1	1	1	1	1	1	1	ANN=T	synonymous_variant	LOW	CIA_00282	c.303C>T	p.Asp101Asp	FAD/FMN-containing_dehydrogenases
acUKH-supercont1.1	309789	G	T	1	1	1	1	1	1	1	ANN=T	synonymous_variant	LOW	CIA_00283	c.9G>T	p.Ala3Ala	Predicted_membrane_protein
acUKH-supercont1.1	309840	A	G	1	1	1	1	1	1	1	ANN=G	synonymous_variant	LOW	CIA_00283	c.60A>G	p.Ala20Ala	Predicted_membrane_protein
acUKH-supercont1.1	310320	T	C	1	1	1	1	1	1	1	ANN=C	synonymous_variant	LOW	CIA_00283	c.540T>C	p.Ala180Ala	Predicted_membrane_protein
acUKH-supercont1.1	310440	G	A	1	1	1	1	1	1	1	ANN=A	synonymous_variant	LOW	CIA_00283	c.660G>A	p.Ala220Ala	Predicted_membrane_protein
acUKH-supercont1.1	310502	G	A	1	1	1	1	1	1	1	ANN=A	intergenic_region	MODIFIER	CIA_00283-CIA_00284	n.310502G>A		Predicted_membrane_protein
acUKH-supercont1.1	310536	T	C	1	1	1	1	1	1	1	ANN=C	intergenic_region	MODIFIER	CIA_00283-CIA_00284	n.310536T>C		Predicted_membrane_protein
acUKH-supercont1.1	310546	T	C	1	1	1	1	1	1	1	ANN=C	intergenic_region	MODIFIER	CIA_00283-CIA_00284	n.310546T>C		Predicted_membrane_protein
acUKH-supercont1.1	133471	G	A	1	1	1	1	1	1	1	ANN=A	missense_variant	MODERATE	CIA_00113	c.766G>A	p.Ala256Thr	Efflux_transport_system,_outer_membrane_factor_(OMF)_lipoprotein
acUKH-supercont1.1	310752	C	T	1	1	1	1	1	1	1	ANN=T	synonymous_variant	LOW	CIA_00284	c.177C>T	p.Asp59Asp	hypothetical_protein
acUKH-supercont1.1	310858	A	G	1	1	1	1	1	1	1	ANN=G	synonymous_variant	LOW	CIA_00285	c.165T>C	p.Asp55Asp	DNA_gyrase_inhibitor_YacG
acUKH-supercont1.1	134219	C	T	1	1	1	1	1	1	1	ANN=T	missense_variant	MODERATE	CIA_00114	c.43C>T	p.Pro15Ser	ABC_transporter,_RND-adapter-like_protein
acUKH-supercont1.1	311424	G	T	1	1	1	1	1	1	1	ANN=T	synonymous_variant	LOW	CIA_00286	c.207C>A	p.Arg69Arg	Dephospho-CoA_kinase_(EC_2.7.1.24)
acUKH-supercont1.1	311520	G	A	1	1	1	1	1	1	1	ANN=A	synonymous_variant	LOW	CIA_00286	c.111C>T	p.Ala37Ala	Dephospho-CoA_kinase_(EC_2.7.1.24)
acUKH-supercont1.1	311702	C	A	1	1	1	1	1	1	1	ANN=A	synonymous_variant	LOW	CIA_00287	c.798G>T	p.Ala266Ala	Leader_peptidase_(Prepilin_peptidase)_(EC_3.4.23.43)_/_N-methyltransferase_(EC_2.1.1.-)
acUKH-supercont1.1	311828	G	A	1	1	1	1	1	1	1	ANN=A	synonymous_variant	LOW	CIA_00287	c.672C>T	p.Gly224Gly	Leader_peptidase_(Prepilin_peptidase)_(EC_3.4.23.43)_/_N-methyltransferase_(EC_2.1.1.-)
acUKH-supercont1.1	135262	C	A	1	1	1	1	1	1	1	ANN=A	missense_variant	MODERATE	CIA_00114	c.1086C>A	p.Asn362Lys	ABC_transporter,_RND-adapter-like_protein
acUKH-supercont1.1	312143	A	G	1	1	1	1	1	1	1	ANN=G	synonymous_variant	LOW	CIA_00287	c.357T>C	p.Ser119Ser	Leader_peptidase_(Prepilin_peptidase)_(EC_3.4.23.43)_/_N-methyltransferase_(EC_2.1.1.-)
acUKH-supercont1.1	312212	T	C	1	1	1	1	1	1	1	ANN=C	synonymous_variant	LOW	CIA_00287	c.288A>G	p.Lys96Lys	Leader_peptidase_(Prepilin_peptidase)_(EC_3.4.23.43)_/_N-methyltransferase_(EC_2.1.1.-)
acUKH-supercont1.1	312359	C	T	1	1	1	1	1	1	1	ANN=T	synonymous_variant	LOW	CIA_00287	c.141G>A	p.Glu47Glu	Leader_peptidase_(Prepilin_peptidase)_(EC_3.4.23.43)_/_N-methyltransferase_(EC_2.1.1.-)
acUKH-supercont1.1	312446	G	A	1	1	1	1	1	1	1	ANN=A	synonymous_variant	LOW	CIA_00287	c.54C>T	p.Ala18Ala	Leader_peptidase_(Prepilin_peptidase)_(EC_3.4.23.43)_/_N-methyltransferase_(EC_2.1.1.-)
acUKH-supercont1.1	312589	CGGC	AGGT	1	1	1	1	1	1	1	ANN=AGGT	synonymous_variant	LOW	CIA_00288	c.1128_1131delGCCGinsACCT	p.378	Type_IV_fimbrial_assembly_protein_PilC
acUKH-supercont1.1	312598	CAAC	GAGA	1	1	1	1	1	1	1	ANN=GAGA	synonymous_variant	LOW	CIA_00288	c.1119_1122delGTTGinsTCTC	p.375	Type_IV_fimbrial_assembly_protein_PilC
acUKH-supercont1.1	312610	G	A	1	1	1	1	1	1	1	ANN=A	synonymous_variant	LOW	CIA_00288	c.1110C>T	p.Asn370Asn	Type_IV_fimbrial_assembly_protein_PilC
acUKH-supercont1.1	312622	GTTATCG	ATTGTCT	1	1	1	1	1	1	1	ANN=ATTGTCT	synonymous_variant	LOW	CIA_00288	c.1092_1098delCGATAACinsAGACAAT	p.367	Type_IV_fimbrial_assembly_protein_PilC
acUKH-supercont1.1	312634	T	C	1	1	1	1	1	1	1	ANN=C	synonymous_variant	LOW	CIA_00288	c.1086A>G	p.Glu362Glu	Type_IV_fimbrial_assembly_protein_PilC
acUKH-supercont1.1	312646	A	C	1	1	1	1	1	1	1	ANN=C	synonymous_variant	LOW	CIA_00288	c.1074T>G	p.Gly358Gly	Type_IV_fimbrial_assembly_protein_PilC
acUKH-supercont1.1	313669	ATCA	GTCC	1	1	1	1	1	1	1	ANN=GTCC	synonymous_variant	LOW	CIA_00288	c.48_51delTGATinsGGAC	p.18	Type_IV_fimbrial_assembly_protein_PilC
acUKH-supercont1.1	137906	A	C	1	1	1	1	1	1	1	ANN=C	missense_variant	MODERATE	CIA_00116	c.1152A>C	p.Glu384Asp	Long-chain_fatty_acid_transport_protein
acUKH-supercont1.1	142639	C	T	1	1	1	1	1	1	1	ANN=T	missense_variant	MODERATE	CIA_00121	c.724G>A	p.Ala242Thr	Uncharacterized_protein_YcgL
acUKH-supercont1.1	313711	G	A	1	1	1	1	1	1	1	ANN=A	synonymous_variant	LOW	CIA_00288	c.9C>T	p.Asp3Asp	Type_IV_fimbrial_assembly_protein_PilC
acUKH-supercont1.1	313726	G	A	1	1	1	1	1	1	1	ANN=A	synonymous_variant	LOW	CIA_00289	c.1701C>T	p.Asp567Asp	Type_IV_fimbrial_assembly,_ATPase_PilB
acUKH-supercont1.1	313894	C	T	1	1	1	1	1	1	1	ANN=T	synonymous_variant	LOW	CIA_00289	c.1533G>A	p.Val511Val	Type_IV_fimbrial_assembly,_ATPase_PilB
acUKH-supercont1.1	313972	G	A	1	1	1	1	1	1	1	ANN=A	synonymous_variant	LOW	CIA_00289	c.1455C>T	p.Gly485Gly	Type_IV_fimbrial_assembly,_ATPase_PilB
acUKH-supercont1.1	313990	G	A	1	1	1	1	1	1	1	ANN=A	synonymous_variant	LOW	CIA_00289	c.1437C>T	p.Phe479Phe	Type_IV_fimbrial_assembly,_ATPase_PilB
acUKH-supercont1.1	314047	G	A	1	1	1	1	1	1	1	ANN=A	synonymous_variant	LOW	CIA_00289	c.1380C>T	p.Cys460Cys	Type_IV_fimbrial_assembly,_ATPase_PilB
acUKH-supercont1.1	314083	A	G	1	1	1	1	1	1	1	ANN=G	synonymous_variant	LOW	CIA_00289	c.1344T>C	p.Asn448Asn	Type_IV_fimbrial_assembly,_ATPase_PilB
acUKH-supercont1.1	314110	T	C	1	1	1	1	1	1	1	ANN=C	synonymous_variant	LOW	CIA_00289	c.1317A>G	p.Pro439Pro	Type_IV_fimbrial_assembly,_ATPase_PilB
acUKH-supercont1.1	314134	G	A	1	1	1	1	1	1	1	ANN=A	synonymous_variant	LOW	CIA_00289	c.1293C>T	p.Thr431Thr	Type_IV_fimbrial_assembly,_ATPase_PilB
acUKH-supercont1.1	314164	C	T	1	1	1	1	1	1	1	ANN=T	synonymous_variant	LOW	CIA_00289	c.1263G>A	p.Leu421Leu	Type_IV_fimbrial_assembly,_ATPase_PilB
acUKH-supercont1.1	314185	C	T	1	1	1	1	1	1	1	ANN=T	synonymous_variant	LOW	CIA_00289	c.1242G>A	p.Gly414Gly	Type_IV_fimbrial_assembly,_ATPase_PilB
acUKH-supercont1.1	314218	C	G	1	1	1	1	1	1	1	ANN=G	synonymous_variant	LOW	CIA_00289	c.1209G>C	p.Thr403Thr	Type_IV_fimbrial_assembly,_ATPase_PilB
acUKH-supercont1.1	314233	A	G	1	1	1	1	1	1	1	ANN=G	synonymous_variant	LOW	CIA_00289	c.1194T>C	p.Ile398Ile	Type_IV_fimbrial_assembly,_ATPase_PilB
acUKH-supercont1.1	314314	A	G	1	1	1	1	1	1	1	ANN=G	synonymous_variant	LOW	CIA_00289	c.1113T>C	p.Asn371Asn	Type_IV_fimbrial_assembly,_ATPase_PilB
acUKH-supercont1.1	314368	A	G	1	1	1	1	1	1	1	ANN=G	synonymous_variant	LOW	CIA_00289	c.1059T>C	p.Thr353Thr	Type_IV_fimbrial_assembly,_ATPase_PilB
acUKH-supercont1.1	314374	G	A	1	1	1	1	1	1	1	ANN=A	synonymous_variant	LOW	CIA_00289	c.1053C>T	p.Ile351Ile	Type_IV_fimbrial_assembly,_ATPase_PilB
acUKH-supercont1.1	314392	G	A	1	1	1	1	1	1	1	ANN=A	synonymous_variant	LOW	CIA_00289	c.1035C>T	p.Asn345Asn	Type_IV_fimbrial_assembly,_ATPase_PilB
acUKH-supercont1.1	314416	CAGGGAG	TAGCGAT	1	1	1	1	1	1	1	ANN=TAGCGAT	synonymous_variant	LOW	CIA_00289	c.1005_1011delCTCCCTGinsATCGCTA	p.338	Type_IV_fimbrial_assembly,_ATPase_PilB
acUKH-supercont1.1	314446	C	G	1	1	1	1	1	1	1	ANN=G	synonymous_variant	LOW	CIA_00289	c.981G>C	p.Gly327Gly	Type_IV_fimbrial_assembly,_ATPase_PilB
acUKH-supercont1.1	314470	C	T	1	1	1	1	1	1	1	ANN=T	synonymous_variant	LOW	CIA_00289	c.957G>A	p.Pro319Pro	Type_IV_fimbrial_assembly,_ATPase_PilB
acUKH-supercont1.1	314482	CGCA	TGCG	1	1	1	1	1	1	1	ANN=TGCG	synonymous_variant	LOW	CIA_00289	c.942_945delTGCGinsCGCA	p.316	Type_IV_fimbrial_assembly,_ATPase_PilB
acUKH-supercont1.1	314521	C	G	1	1	1	1	1	1	1	ANN=G	synonymous_variant	LOW	CIA_00289	c.906G>C	p.Leu302Leu	Type_IV_fimbrial_assembly,_ATPase_PilB
acUKH-supercont1.1	314539	CTGC	TTGT	1	1	1	1	1	1	1	ANN=TTGT	synonymous_variant	LOW	CIA_00289	c.885_888delGCAGinsACAA	p.297	Type_IV_fimbrial_assembly,_ATPase_PilB
acUKH-supercont1.1	314548	A	G	1	1	1	1	1	1	1	ANN=G	synonymous_variant	LOW	CIA_00289	c.879T>C	p.Ser293Ser	Type_IV_fimbrial_assembly,_ATPase_PilB
acUKH-supercont1.1	142804	G	A	1	1	1	1	1	1	1	ANN=A	missense_variant	MODERATE	CIA_00121	c.559C>T	p.Leu187Phe	Uncharacterized_protein_YcgL
acUKH-supercont1.1	314653	C	T	1	1	1	1	1	1	1	ANN=T	synonymous_variant	LOW	CIA_00289	c.774G>A	p.Gly258Gly	Type_IV_fimbrial_assembly,_ATPase_PilB
acUKH-supercont1.1	314665	C	T	1	1	1	1	1	1	1	ANN=T	synonymous_variant	LOW	CIA_00289	c.762G>A	p.Lys254Lys	Type_IV_fimbrial_assembly,_ATPase_PilB
acUKH-supercont1.1	314680	GATA	AATG	1	1	1	1	1	1	1	ANN=AATG	synonymous_variant	LOW	CIA_00289	c.744_747delTATCinsCATT	p.250	Type_IV_fimbrial_assembly,_ATPase_PilB
acUKH-supercont1.1	314692	T	G	1	1	1	1	1	1	1	ANN=G	synonymous_variant	LOW	CIA_00289	c.735A>C	p.Ala245Ala	Type_IV_fimbrial_assembly,_ATPase_PilB
acUKH-supercont1.1	314749	T	C	1	1	1	1	1	1	1	ANN=C	synonymous_variant	LOW	CIA_00289	c.678A>G	p.Val226Val	Type_IV_fimbrial_assembly,_ATPase_PilB
acUKH-supercont1.1	314755	A	G	1	1	1	1	1	1	1	ANN=G	synonymous_variant	LOW	CIA_00289	c.672T>C	p.His224His	Type_IV_fimbrial_assembly,_ATPase_PilB
acUKH-supercont1.1	314767	A	G	1	1	1	1	1	1	1	ANN=G	synonymous_variant	LOW	CIA_00289	c.660T>C	p.Asp220Asp	Type_IV_fimbrial_assembly,_ATPase_PilB
acUKH-supercont1.1	314779	ACGTACG	GCGCACC	1	1	1	1	1	1	1	ANN=GCGCACC	synonymous_variant	LOW	CIA_00289	c.642_648delCGTACGTinsGGTGCGC	p.217	Type_IV_fimbrial_assembly,_ATPase_PilB
acUKH-supercont1.1	314791	A	G	1	1	1	1	1	1	1	ANN=G	synonymous_variant	LOW	CIA_00289	c.636T>C	p.Ile212Ile	Type_IV_fimbrial_assembly,_ATPase_PilB
acUKH-supercont1.1	314797	TTCA	CTCG	1	1	1	1	1	1	1	ANN=CTCG	synonymous_variant	LOW	CIA_00289	c.627_630delTGAAinsCGAG	p.211	Type_IV_fimbrial_assembly,_ATPase_PilB
acUKH-supercont1.1	314812	A	G	1	1	1	1	1	1	1	ANN=G	synonymous_variant	LOW	CIA_00289	c.615T>C	p.His205His	Type_IV_fimbrial_assembly,_ATPase_PilB
acUKH-supercont1.1	314824	G	A	1	1	1	1	1	1	1	ANN=A	synonymous_variant	LOW	CIA_00289	c.603C>T	p.Ser201Ser	Type_IV_fimbrial_assembly,_ATPase_PilB
acUKH-supercont1.1	315633	GGAT	ATAC	1	1	1	1	1	1	1	ANN=ATAC	intergenic_region	MODIFIER	CIA_00289-CIA_00290	n.315633_315636delGGATinsATAC		Type_IV_fimbrial_assembly,_ATPase_PilB
acUKH-supercont1.1	315650	GATA	AATT	1	1	1	1	1	1	1	ANN=AATT	intergenic_region	MODIFIER	CIA_00289-CIA_00290	n.315650_315653delGATAinsAATT		Type_IV_fimbrial_assembly,_ATPase_PilB
acUKH-supercont1.1	315660	AGCTC	AGCTGCTC	1	1	1	1	1	1	1	ANN=AGCTGCTC	intergenic_region	MODIFIER	CIA_00289-CIA_00290	n.315663_315664insGCT		Type_IV_fimbrial_assembly,_ATPase_PilB
acUKH-supercont1.1	315666	G	A	1	1	1	1	1	1	1	ANN=A	intergenic_region	MODIFIER	CIA_00289-CIA_00290	n.315666G>A		Type_IV_fimbrial_assembly,_ATPase_PilB
acUKH-supercont1.1	315688	C	T	1	1	1	1	1	1	1	ANN=T	intergenic_region	MODIFIER	CIA_00289-CIA_00290	n.315688C>T		Type_IV_fimbrial_assembly,_ATPase_PilB
acUKH-supercont1.1	315702	T	C	1	1	1	1	1	1	1	ANN=C	intergenic_region	MODIFIER	CIA_00289-CIA_00290	n.315702T>C		Type_IV_fimbrial_assembly,_ATPase_PilB
acUKH-supercont1.1	315720	T	G	1	1	1	1	1	1	1	ANN=G	intergenic_region	MODIFIER	CIA_00289-CIA_00290	n.315720T>G		Type_IV_fimbrial_assembly,_ATPase_PilB
acUKH-supercont1.1	315727	G	A	1	1	1	1	1	1	1	ANN=A	intergenic_region	MODIFIER	CIA_00289-CIA_00290	n.315727G>A		Type_IV_fimbrial_assembly,_ATPase_PilB
acUKH-supercont1.1	315733	TTGCCGGCA	ATTCCAGCG	1	1	1	1	1	1	1	ANN=ATTCCAGCG	intergenic_region	MODIFIER	CIA_00289-CIA_00290	n.315733_315741delTTGCCGGCAinsATTCCAGCG		Type_IV_fimbrial_assembly,_ATPase_PilB
acUKH-supercont1.1	315750	T	C	1	1	1	1	1	1	1	ANN=C	intergenic_region	MODIFIER	CIA_00289-CIA_00290	n.315750T>C		Type_IV_fimbrial_assembly,_ATPase_PilB
acUKH-supercont1.1	317071	C	T	1	1	1	1	1	1	1	ANN=T	intergenic_region	MODIFIER	CIA_00291-CIA_00292	n.317071C>T
acUKH-supercont1.1	317075	TAAAAAG	TAAAAAAG	1	1	1	1	1	1	1	ANN=TAAAAAAG	intergenic_region	MODIFIER	CIA_00291-CIA_00292	n.317080_317081insA
acUKH-supercont1.1	317103	TTC	TATT	1	1	1	1	1	1	1	ANN=ATT	intergenic_region	MODIFIER	CIA_00291-CIA_00292	n.317104_317105delTCinsATT
acUKH-supercont1.1	317158	A	G	1	1	1	1	1	1	1	ANN=G	synonymous_variant	LOW	CIA_00292	c.810T>C	p.Asp270Asp	Quinolinate_phosphoribosyltransferase_[decarboxylating]_(EC_2.4.2.19)
acUKH-supercont1.1	142977	T	C	1	1	1	1	1	1	1	ANN=C	missense_variant	MODERATE	CIA_00121	c.386A>G	p.Asn129Ser	Uncharacterized_protein_YcgL
acUKH-supercont1.1	317266	G	A	1	1	1	1	1	1	1	ANN=A	synonymous_variant	LOW	CIA_00292	c.702C>T	p.Thr234Thr	Quinolinate_phosphoribosyltransferase_[decarboxylating]_(EC_2.4.2.19)
acUKH-supercont1.1	317329	G	A	1	1	1	1	1	1	1	ANN=A	synonymous_variant	LOW	CIA_00292	c.639C>T	p.Gly213Gly	Quinolinate_phosphoribosyltransferase_[decarboxylating]_(EC_2.4.2.19)
acUKH-supercont1.1	317410	T	C	1	1	1	1	1	1	1	ANN=C	synonymous_variant	LOW	CIA_00292	c.558A>G	p.Glu186Glu	Quinolinate_phosphoribosyltransferase_[decarboxylating]_(EC_2.4.2.19)
acUKH-supercont1.1	143943	T	C	1	1	1	1	1	1	1	ANN=C	missense_variant	MODERATE	CIA_00122	c.671A>G	p.Glu224Gly	RNA-2',3'-PO4:RNA-5'-OH_ligase
acUKH-supercont1.1	317491	G	A	1	1	1	1	1	1	1	ANN=A	synonymous_variant	LOW	CIA_00292	c.477C>T	p.His159His	Quinolinate_phosphoribosyltransferase_[decarboxylating]_(EC_2.4.2.19)
acUKH-supercont1.1	317533	G	C	1	1	1	1	1	1	1	ANN=C	synonymous_variant	LOW	CIA_00292	c.435C>G	p.Leu145Leu	Quinolinate_phosphoribosyltransferase_[decarboxylating]_(EC_2.4.2.19)
acUKH-supercont1.1	317560	G	C	1	1	1	1	1	1	1	ANN=C	synonymous_variant	LOW	CIA_00292	c.408C>G	p.Thr136Thr	Quinolinate_phosphoribosyltransferase_[decarboxylating]_(EC_2.4.2.19)
acUKH-supercont1.1	317569	C	G	1	1	1	1	1	1	1	ANN=G	synonymous_variant	LOW	CIA_00292	c.399G>C	p.Leu133Leu	Quinolinate_phosphoribosyltransferase_[decarboxylating]_(EC_2.4.2.19)
acUKH-supercont1.1	144198	T	C	1	1	1	1	1	1	1	ANN=C	missense_variant	MODERATE	CIA_00122	c.416A>G	p.Asp139Gly	RNA-2',3'-PO4:RNA-5'-OH_ligase
acUKH-supercont1.1	317587	T	G	1	1	1	1	1	1	1	ANN=G	synonymous_variant	LOW	CIA_00292	c.381A>C	p.Ala127Ala	Quinolinate_phosphoribosyltransferase_[decarboxylating]_(EC_2.4.2.19)
acUKH-supercont1.1	318008	G	A	1	1	1	1	1	1	1	ANN=A	intergenic_region	MODIFIER	CIA_00292-CIA_00293	n.318008G>A		Quinolinate_phosphoribosyltransferase_[decarboxylating]_(EC_2.4.2.19)
acUKH-supercont1.1	318028	A	G	1	1	1	1	1	1	1	ANN=G	intergenic_region	MODIFIER	CIA_00292-CIA_00293	n.318028A>G		Quinolinate_phosphoribosyltransferase_[decarboxylating]_(EC_2.4.2.19)
acUKH-supercont1.1	318142	G	T	1	1	1	1	1	1	1	ANN=T	intergenic_region	MODIFIER	CIA_00292-CIA_00293	n.318142G>T		Quinolinate_phosphoribosyltransferase_[decarboxylating]_(EC_2.4.2.19)
acUKH-supercont1.1	318367	C	T	1	1	1	1	1	1	1	ANN=T	synonymous_variant	LOW	CIA_00293	c.115C>T	p.Leu39Leu	Thymidine_phosphorylase_(EC_2.4.2.4)
acUKH-supercont1.1	318609	T	C	1	1	1	1	1	1	1	ANN=C	synonymous_variant	LOW	CIA_00293	c.357T>C	p.Asp119Asp	Thymidine_phosphorylase_(EC_2.4.2.4)
acUKH-supercont1.1	145082	G	A	1	1	1	1	1	1	1	ANN=A	missense_variant	MODERATE	CIA_00123	c.733C>T	p.Leu245Phe	Putative_stomatin/prohibitin-family_membrane_protease_subunit_PA4582
acUKH-supercont1.1	145147	T	C	1	1	1	1	1	1	1	ANN=C	missense_variant	MODERATE	CIA_00123	c.668A>G	p.Asn223Ser	Putative_stomatin/prohibitin-family_membrane_protease_subunit_PA4582
acUKH-supercont1.1	318915	G	A	1	1	1	1	1	1	1	ANN=A	synonymous_variant	LOW	CIA_00293	c.663G>A	p.Leu221Leu	Thymidine_phosphorylase_(EC_2.4.2.4)
acUKH-supercont1.1	318990	G	A	1	1	1	1	1	1	1	ANN=A	synonymous_variant	LOW	CIA_00293	c.738G>A	p.Val246Val	Thymidine_phosphorylase_(EC_2.4.2.4)
acUKH-supercont1.1	319038	T	C	1	1	1	1	1	1	1	ANN=C	synonymous_variant	LOW	CIA_00293	c.786T>C	p.Gly262Gly	Thymidine_phosphorylase_(EC_2.4.2.4)
acUKH-supercont1.1	319326	G	A	1	1	1	1	1	1	1	ANN=A	synonymous_variant	LOW	CIA_00293	c.1074G>A	p.Glu358Glu	Thymidine_phosphorylase_(EC_2.4.2.4)
acUKH-supercont1.1	319338	C	T	1	1	1	1	1	1	1	ANN=T	synonymous_variant	LOW	CIA_00293	c.1086C>T	p.Asp362Asp	Thymidine_phosphorylase_(EC_2.4.2.4)
acUKH-supercont1.1	145395	CCGGC	GCGGT	1	1	1	1	1	1	1	ANN=GCGGT	missense_variant	MODERATE	CIA_00123	c.416_420delGCCGGinsACCGC	p.Gly139Asp	Putative_stomatin/prohibitin-family_membrane_protease_subunit_PA4582
acUKH-supercont1.1	319659	A	G	1	1	1	1	1	1	1	ANN=G	synonymous_variant	LOW	CIA_00293	c.1407A>G	p.Gln469Gln	Thymidine_phosphorylase_(EC_2.4.2.4)
acUKH-supercont1.1	319707	T	G	1	1	1	1	1	1	1	ANN=G	synonymous_variant	LOW	CIA_00293	c.1455T>G	p.Arg485Arg	Thymidine_phosphorylase_(EC_2.4.2.4)
acUKH-supercont1.1	319932	C	T	1	1	1	1	1	1	1	ANN=T	synonymous_variant	LOW	CIA_00293	c.1680C>T	p.Arg560Arg	Thymidine_phosphorylase_(EC_2.4.2.4)
acUKH-supercont1.1	320001	A	T	1	1	1	1	1	1	1	ANN=T	synonymous_variant	LOW	CIA_00293	c.1749A>T	p.Gly583Gly	Thymidine_phosphorylase_(EC_2.4.2.4)
acUKH-supercont1.1	320085	G	C	1	1	1	1	1	1	1	ANN=C	synonymous_variant	LOW	CIA_00293	c.1833G>C	p.Pro611Pro	Thymidine_phosphorylase_(EC_2.4.2.4)
acUKH-supercont1.1	147025	T	G	1	1	1	1	1	1	1	ANN=G	missense_variant	MODERATE	CIA_00125	c.552T>G	p.Phe184Leu	Transcriptional_regulatory_protein_RtcR
acUKH-supercont1.1	320163	T	C	1	1	1	1	1	1	1	ANN=C	synonymous_variant	LOW	CIA_00293	c.1911T>C	p.Ile637Ile	Thymidine_phosphorylase_(EC_2.4.2.4)
acUKH-supercont1.1	320172	C	T	1	1	1	1	1	1	1	ANN=T	synonymous_variant	LOW	CIA_00293	c.1920C>T	p.Thr640Thr	Thymidine_phosphorylase_(EC_2.4.2.4)
acUKH-supercont1.1	320187	C	A	1	1	1	1	1	1	1	ANN=A	synonymous_variant	LOW	CIA_00293	c.1935C>A	p.Ala645Ala	Thymidine_phosphorylase_(EC_2.4.2.4)
acUKH-supercont1.1	320277	A	G	1	1	1	1	1	1	1	ANN=G	synonymous_variant	LOW	CIA_00293	c.2025A>G	p.Glu675Glu	Thymidine_phosphorylase_(EC_2.4.2.4)
acUKH-supercont1.1	320546	G	T	1	1	1	1	1	1	1	ANN=T	intergenic_region	MODIFIER	CIA_00293-CIA_00294	n.320546G>T		Thymidine_phosphorylase_(EC_2.4.2.4)
acUKH-supercont1.1	147911	T	G	1	1	1	1	1	1	1	ANN=G	missense_variant	MODERATE	CIA_00125	c.1438T>G	p.Ser480Ala	Transcriptional_regulatory_protein_RtcR
acUKH-supercont1.1	320829	T	C	1	1	1	1	1	1	1	ANN=C	synonymous_variant	LOW	CIA_00294	c.171T>C	p.Arg57Arg	1,6-anhydro-N-acetylmuramyl-L-alanine_amidase
acUKH-supercont1.1	148293	G	C	1	1	1	1	1	1	1	ANN=C	missense_variant	MODERATE	CIA_00126	c.169G>C	p.Ala57Pro	Uncharacterized_protein_COG3236
acUKH-supercont1.1	148344	TCCAGGC	CCTAGGT	1	1	1	1	1	1	1	ANN=CCTAGGT	missense_variant	MODERATE	CIA_00126	c.220_226delTCCAGGCinsCCTAGGT	p.Ser74Pro	Uncharacterized_protein_COG3236
acUKH-supercont1.1	321248	T	C	1	1	1	1	1	1	1	ANN=C	synonymous_variant	LOW	CIA_00295	c.27T>C	p.Ala9Ala	Membrane_protein_required_for_beta-lactamase_induction
acUKH-supercont1.1	149664	G	A	1	1	1	1	1	1	1	ANN=A	missense_variant	MODERATE	CIA_00127	c.866C>T	p.Ala289Val	putative_outermembrane_protein
acUKH-supercont1.1	321408	C	T	1	1	1	1	1	1	1	ANN=T	synonymous_variant	LOW	CIA_00295	c.187C>T	p.Leu63Leu	Membrane_protein_required_for_beta-lactamase_induction
acUKH-supercont1.1	321534	C	A	1	1	1	1	1	1	1	ANN=A	synonymous_variant	LOW	CIA_00295	c.313C>A	p.Arg105Arg	Membrane_protein_required_for_beta-lactamase_induction
acUKH-supercont1.1	151057	C	G	1	1	1	1	1	1	1	ANN=G	missense_variant	MODERATE	CIA_00128	c.20G>C	p.Gly7Ala	hypothetical_protein
acUKH-supercont1.1	322007	T	C	1	1	1	1	1	1	1	ANN=C	synonymous_variant	LOW	CIA_00295	c.786T>C	p.Arg262Arg	Membrane_protein_required_for_beta-lactamase_induction
acUKH-supercont1.1	322062	T	C	1	1	1	1	1	1	1	ANN=C	intergenic_region	MODIFIER	CIA_00295-CIA_00296	n.322062T>C		Membrane_protein_required_for_beta-lactamase_induction
acUKH-supercont1.1	322080	T	C	1	1	1	1	1	1	1	ANN=C	intergenic_region	MODIFIER	CIA_00295-CIA_00296	n.322080T>C		Membrane_protein_required_for_beta-lactamase_induction
acUKH-supercont1.1	322208	G	A	0	1	1	1	1	1	1	ANN=A	intergenic_region	MODIFIER	CIA_00295-CIA_00296	n.322208G>A		Membrane_protein_required_for_beta-lactamase_induction
acUKH-supercont1.1	322271	T	C	1	1	1	1	1	1	1	ANN=C	synonymous_variant	LOW	CIA_00296	c.24T>C	p.Ala8Ala	Methyl-accepting_chemotaxis_sensor/transducer_protein
acUKH-supercont1.1	322805	C	T	1	1	1	1	1	1	1	ANN=T	synonymous_variant	LOW	CIA_00296	c.558C>T	p.Gly186Gly	Methyl-accepting_chemotaxis_sensor/transducer_protein
acUKH-supercont1.1	322949	C	T	1	1	1	1	1	1	1	ANN=T	synonymous_variant	LOW	CIA_00296	c.702C>T	p.Tyr234Tyr	Methyl-accepting_chemotaxis_sensor/transducer_protein
acUKH-supercont1.1	151539	CAG	TAC	1	1	1	1	1	1	1	ANN=TAC	missense_variant	MODERATE	CIA_00129	c.229_231delCAGinsTAC	p.Gln77Tyr	RNA_polymerase-binding_transcription_factor_DksA
acUKH-supercont1.1	154032	G	A	1	1	1	1	1	1	1	ANN=A	missense_variant	MODERATE	CIA_00130	c.2297G>A	p.Arg766Lys	ATP-dependent_protease_La_(EC_3.4.21.53)_Type_II
acUKH-supercont1.1	154155	C	T	1	1	1	1	1	1	1	ANN=T	missense_variant	MODERATE	CIA_00130	c.2420C>T	p.Ala807Val	ATP-dependent_protease_La_(EC_3.4.21.53)_Type_II
acUKH-supercont1.1	323279	C	T	1	1	1	1	1	1	1	ANN=T	synonymous_variant	LOW	CIA_00296	c.1032C>T	p.Val344Val	Methyl-accepting_chemotaxis_sensor/transducer_protein
acUKH-supercont1.1	323288	C	T	1	1	1	1	1	1	1	ANN=T	synonymous_variant	LOW	CIA_00296	c.1041C>T	p.Arg347Arg	Methyl-accepting_chemotaxis_sensor/transducer_protein
acUKH-supercont1.1	323375	A	G	1	1	1	1	1	1	1	ANN=G	synonymous_variant	LOW	CIA_00296	c.1128A>G	p.Glu376Glu	Methyl-accepting_chemotaxis_sensor/transducer_protein
acUKH-supercont1.1	323405	G	A	1	1	1	1	1	1	1	ANN=A	synonymous_variant	LOW	CIA_00296	c.1158G>A	p.Glu386Glu	Methyl-accepting_chemotaxis_sensor/transducer_protein
acUKH-supercont1.1	323909	A	G	1	1	1	1	1	1	1	ANN=G	synonymous_variant	LOW	CIA_00296	c.1662A>G	p.Gln554Gln	Methyl-accepting_chemotaxis_sensor/transducer_protein
acUKH-supercont1.1	324254	T	C	1	1	1	1	1	1	1	ANN=C	synonymous_variant	LOW	CIA_00296	c.2007T>C	p.Gly669Gly	Methyl-accepting_chemotaxis_sensor/transducer_protein
acUKH-supercont1.1	324332	C	T	1	1	1	1	1	1	1	ANN=T	intergenic_region	MODIFIER	CIA_00296-CIA_00297	n.324332C>T		Methyl-accepting_chemotaxis_sensor/transducer_protein
acUKH-supercont1.1	324804	CGTG	TGTA	1	1	1	1	1	1	1	ANN=TGTA	synonymous_variant	LOW	CIA_00297	c.84_87delCGTGinsTGTA	p.30	Pyridoxal_5-phosphate_(PLP)-dependent_ornithine_decarboxylase_(EC_4.1.1.17)
acUKH-supercont1.1	324822	A	G	1	1	1	1	1	1	1	ANN=G	synonymous_variant	LOW	CIA_00297	c.102A>G	p.Gln34Gln	Pyridoxal_5-phosphate_(PLP)-dependent_ornithine_decarboxylase_(EC_4.1.1.17)
acUKH-supercont1.1	325072	T	C	1	1	1	1	1	1	1	ANN=C	synonymous_variant	LOW	CIA_00297	c.352T>C	p.Leu118Leu	Pyridoxal_5-phosphate_(PLP)-dependent_ornithine_decarboxylase_(EC_4.1.1.17)
acUKH-supercont1.1	325326	T	C	1	1	1	1	1	1	1	ANN=C	synonymous_variant	LOW	CIA_00297	c.606T>C	p.Ala202Ala	Pyridoxal_5-phosphate_(PLP)-dependent_ornithine_decarboxylase_(EC_4.1.1.17)
acUKH-supercont1.1	325767	C	G	1	1	1	1	1	1	1	ANN=G	synonymous_variant	LOW	CIA_00297	c.1047C>G	p.Leu349Leu	Pyridoxal_5-phosphate_(PLP)-dependent_ornithine_decarboxylase_(EC_4.1.1.17)
acUKH-supercont1.1	325899	T	C	1	1	1	1	1	1	1	ANN=C	intergenic_region	MODIFIER	CIA_00297-CIA_00298	n.325899T>C		Pyridoxal_5-phosphate_(PLP)-dependent_ornithine_decarboxylase_(EC_4.1.1.17)
acUKH-supercont1.1	325963	C	T	1	1	1	1	1	1	1	ANN=T	intergenic_region	MODIFIER	CIA_00297-CIA_00298	n.325963C>T		Pyridoxal_5-phosphate_(PLP)-dependent_ornithine_decarboxylase_(EC_4.1.1.17)
acUKH-supercont1.1	326008	TAAC	CAAT	1	1	1	1	1	1	1	ANN=CAAT	synonymous_variant	LOW	CIA_00298	c.9_12delTAACinsCAAT	p.5	Lactoylglutathione_lyase_and_related_lyases
acUKH-supercont1.1	155138	A	G	1	1	1	1	1	1	1	ANN=G	missense_variant	MODERATE	CIA_00132	c.284A>G	p.Asn95Ser	Putative_inner_membrane_protein_(Fragment)
acUKH-supercont1.1	326245	C	T	1	1	1	1	1	1	1	ANN=T	synonymous_variant	LOW	CIA_00298	c.246C>T	p.Asp82Asp	Lactoylglutathione_lyase_and_related_lyases
acUKH-supercont1.1	326465	TTTTCT	CATTCC	1	1	1	1	1	1	1	ANN=CATTCC	intergenic_region	MODIFIER	CIA_00298-CIA_00299	n.326465_326470delTTTTCTinsCATTCC		Lactoylglutathione_lyase_and_related_lyases
acUKH-supercont1.1	326547	G	T	1	1	1	1	1	1	1	ANN=T	synonymous_variant	LOW	CIA_00299	c.1737C>A	p.Val579Val	Phosphoethanolamine_transferase_EptC_[E.coli],_specific_for_LPS_heptose_I_residue
acUKH-supercont1.1	326772	TGGG	CGGA	1	1	1	1	1	1	1	ANN=CGGA	synonymous_variant	LOW	CIA_00299	c.1509_1512delCCCAinsTCCG	p.505	Phosphoethanolamine_transferase_EptC_[E.coli],_specific_for_LPS_heptose_I_residue
acUKH-supercont1.1	326862	G	A	1	1	1	1	1	1	1	ANN=A	synonymous_variant	LOW	CIA_00299	c.1422C>T	p.Arg474Arg	Phosphoethanolamine_transferase_EptC_[E.coli],_specific_for_LPS_heptose_I_residue
acUKH-supercont1.1	327024	G	A	1	1	1	1	1	1	1	ANN=A	synonymous_variant	LOW	CIA_00299	c.1260C>T	p.Asp420Asp	Phosphoethanolamine_transferase_EptC_[E.coli],_specific_for_LPS_heptose_I_residue
acUKH-supercont1.1	327072	G	A	1	1	1	1	1	1	1	ANN=A	synonymous_variant	LOW	CIA_00299	c.1212C>T	p.Asp404Asp	Phosphoethanolamine_transferase_EptC_[E.coli],_specific_for_LPS_heptose_I_residue
acUKH-supercont1.1	327132	C	T	1	1	1	1	1	1	1	ANN=T	synonymous_variant	LOW	CIA_00299	c.1152G>A	p.Lys384Lys	Phosphoethanolamine_transferase_EptC_[E.coli],_specific_for_LPS_heptose_I_residue
acUKH-supercont1.1	327191	G	A	1	1	1	1	1	1	1	ANN=A	synonymous_variant	LOW	CIA_00299	c.1093C>T	p.Leu365Leu	Phosphoethanolamine_transferase_EptC_[E.coli],_specific_for_LPS_heptose_I_residue
acUKH-supercont1.1	327285	A	G	1	1	1	1	1	1	1	ANN=G	synonymous_variant	LOW	CIA_00299	c.999T>C	p.Thr333Thr	Phosphoethanolamine_transferase_EptC_[E.coli],_specific_for_LPS_heptose_I_residue
acUKH-supercont1.1	327312	T	C	1	1	1	1	1	1	1	ANN=C	synonymous_variant	LOW	CIA_00299	c.972A>G	p.Lys324Lys	Phosphoethanolamine_transferase_EptC_[E.coli],_specific_for_LPS_heptose_I_residue
acUKH-supercont1.1	327393	T	C	1	1	1	1	1	1	1	ANN=C	synonymous_variant	LOW	CIA_00299	c.891A>G	p.Leu297Leu	Phosphoethanolamine_transferase_EptC_[E.coli],_specific_for_LPS_heptose_I_residue
acUKH-supercont1.1	327420	A	G	1	1	1	1	1	1	1	ANN=G	synonymous_variant	LOW	CIA_00299	c.864T>C	p.Tyr288Tyr	Phosphoethanolamine_transferase_EptC_[E.coli],_specific_for_LPS_heptose_I_residue
acUKH-supercont1.1	327488	G	A	1	1	1	1	1	1	1	ANN=A	synonymous_variant	LOW	CIA_00299	c.796C>T	p.Leu266Leu	Phosphoethanolamine_transferase_EptC_[E.coli],_specific_for_LPS_heptose_I_residue
acUKH-supercont1.1	156951	C	T	1	1	1	1	1	1	1	ANN=T	missense_variant	MODERATE	CIA_00135	c.1754G>A	p.Arg585Lys	Cytochrome_c_family_protein
acUKH-supercont1.1	327906	G	A	1	1	1	1	1	1	1	ANN=A	synonymous_variant	LOW	CIA_00299	c.378C>T	p.Thr126Thr	Phosphoethanolamine_transferase_EptC_[E.coli],_specific_for_LPS_heptose_I_residue
acUKH-supercont1.1	327993	A	G	1	1	1	1	1	1	1	ANN=G	synonymous_variant	LOW	CIA_00299	c.291T>C	p.Phe97Phe	Phosphoethanolamine_transferase_EptC_[E.coli],_specific_for_LPS_heptose_I_residue
acUKH-supercont1.1	328098	T	C	1	1	1	1	1	1	1	ANN=C	synonymous_variant	LOW	CIA_00299	c.186A>G	p.Leu62Leu	Phosphoethanolamine_transferase_EptC_[E.coli],_specific_for_LPS_heptose_I_residue
acUKH-supercont1.1	328194	A	G	1	1	1	1	1	1	1	ANN=G	synonymous_variant	LOW	CIA_00299	c.90T>C	p.Gly30Gly	Phosphoethanolamine_transferase_EptC_[E.coli],_specific_for_LPS_heptose_I_residue
acUKH-supercont1.1	157243	A	G	1	1	1	1	1	1	1	ANN=G	missense_variant	MODERATE	CIA_00135	c.1462T>C	p.Phe488Leu	Cytochrome_c_family_protein
acUKH-supercont1.1	328272	G	A	1	1	1	1	1	1	1	ANN=A	synonymous_variant	LOW	CIA_00299	c.12C>T	p.Thr4Thr	Phosphoethanolamine_transferase_EptC_[E.coli],_specific_for_LPS_heptose_I_residue
acUKH-supercont1.1	328295	T	A	1	1	1	1	1	1	1	ANN=A	intergenic_region	MODIFIER	CIA_00299-CIA_00300	n.328295T>A		Phosphoethanolamine_transferase_EptC_[E.coli],_specific_for_LPS_heptose_I_residue
acUKH-supercont1.1	328303	T	C	1	1	1	1	1	1	1	ANN=C	intergenic_region	MODIFIER	CIA_00299-CIA_00300	n.328303T>C		Phosphoethanolamine_transferase_EptC_[E.coli],_specific_for_LPS_heptose_I_residue
acUKH-supercont1.1	328321	T	C	1	1	1	1	1	1	1	ANN=C	intergenic_region	MODIFIER	CIA_00299-CIA_00300	n.328321T>C		Phosphoethanolamine_transferase_EptC_[E.coli],_specific_for_LPS_heptose_I_residue
acUKH-supercont1.1	328335	A	G	1	1	1	1	1	1	1	ANN=G	intergenic_region	MODIFIER	CIA_00299-CIA_00300	n.328335A>G		Phosphoethanolamine_transferase_EptC_[E.coli],_specific_for_LPS_heptose_I_residue
acUKH-supercont1.1	328379	C	T	1	1	1	1	1	1	1	ANN=T	intergenic_region	MODIFIER	CIA_00299-CIA_00300	n.328379C>T		Phosphoethanolamine_transferase_EptC_[E.coli],_specific_for_LPS_heptose_I_residue
acUKH-supercont1.1	328393	CGT	TGG	1	1	1	1	1	1	1	ANN=TGG	intergenic_region	MODIFIER	CIA_00299-CIA_00300	n.328393_328395delCGTinsTGG		Phosphoethanolamine_transferase_EptC_[E.coli],_specific_for_LPS_heptose_I_residue
acUKH-supercont1.1	158056	A	G	1	1	1	1	1	1	1	ANN=G	missense_variant	MODERATE	CIA_00135	c.649T>C	p.Phe217Leu	Cytochrome_c_family_protein
acUKH-supercont1.1	160232	GGA	AGG	1	1	1	1	1	1	1	ANN=AGG	missense_variant	MODERATE	CIA_00137	c.144_146delTCCinsCCT	p.Pro49Leu	Nonaprenyl_diphosphate_synthase_(geranyl-diphosphate_specific)_(EC_2.5.1.84)
acUKH-supercont1.1	328454	G	A	1	1	1	1	1	1	1	ANN=A	synonymous_variant	LOW	CIA_00300	c.768C>T	p.Ala256Ala	FOG:_TPR_repeat,_SEL1_subfamily
acUKH-supercont1.1	328526	T	C	1	1	1	1	1	1	1	ANN=C	synonymous_variant	LOW	CIA_00300	c.696A>G	p.Pro232Pro	FOG:_TPR_repeat,_SEL1_subfamily
acUKH-supercont1.1	328559	G	A	1	1	1	1	1	1	1	ANN=A	synonymous_variant	LOW	CIA_00300	c.663C>T	p.Ser221Ser	FOG:_TPR_repeat,_SEL1_subfamily
acUKH-supercont1.1	328676	ACCA	GCCG	1	1	1	1	1	1	1	ANN=GCCG	synonymous_variant	LOW	CIA_00300	c.543_546delTGGTinsCGGC	p.183	FOG:_TPR_repeat,_SEL1_subfamily
acUKH-supercont1.1	328691	G	A	1	1	1	1	1	1	1	ANN=A	synonymous_variant	LOW	CIA_00300	c.531C>T	p.Arg177Arg	FOG:_TPR_repeat,_SEL1_subfamily
acUKH-supercont1.1	166544	G	A	1	1	1	1	1	1	1	ANN=A	missense_variant	MODERATE	CIA_00145	c.46G>A	p.Gly16Ser	FMN_adenylyltransferase_(EC_2.7.7.2)_/_Riboflavin_kinase_(EC_2.7.1.26)
acUKH-supercont1.1	166958	G	A	1	1	1	1	1	1	1	ANN=A	missense_variant	MODERATE	CIA_00145	c.460G>A	p.Ala154Thr	FMN_adenylyltransferase_(EC_2.7.7.2)_/_Riboflavin_kinase_(EC_2.7.1.26)
acUKH-supercont1.1	328853	A	G	1	1	1	1	1	1	1	ANN=G	synonymous_variant	LOW	CIA_00300	c.369T>C	p.Ala123Ala	FOG:_TPR_repeat,_SEL1_subfamily
acUKH-supercont1.1	328859	A	G	1	1	1	1	1	1	1	ANN=G	synonymous_variant	LOW	CIA_00300	c.363T>C	p.Leu121Leu	FOG:_TPR_repeat,_SEL1_subfamily
acUKH-supercont1.1	169044	C	G	1	1	1	1	1	1	1	ANN=G	missense_variant	MODERATE	CIA_00146	c.1584C>G	p.Asp528Glu	Isoleucyl-tRNA_synthetase_(EC_6.1.1.5)
acUKH-supercont1.1	328889	G	A	1	1	1	1	1	1	1	ANN=A	synonymous_variant	LOW	CIA_00300	c.333C>T	p.Leu111Leu	FOG:_TPR_repeat,_SEL1_subfamily
acUKH-supercont1.1	328922	C	G	1	1	1	1	1	1	1	ANN=G	synonymous_variant	LOW	CIA_00300	c.300G>C	p.Ala100Ala	FOG:_TPR_repeat,_SEL1_subfamily
acUKH-supercont1.1	328964	CAGG	AAGA	1	1	1	1	1	1	1	ANN=AAGA	synonymous_variant	LOW	CIA_00300	c.255_258delCCTGinsTCTT	p.87	FOG:_TPR_repeat,_SEL1_subfamily
acUKH-supercont1.1	169489	G	C	1	1	1	1	1	1	1	ANN=C	missense_variant	MODERATE	CIA_00146	c.2029G>C	p.Ala677Pro	Isoleucyl-tRNA_synthetase_(EC_6.1.1.5)
acUKH-supercont1.1	170293	G	C	1	1	1	1	1	1	1	ANN=C	missense_variant	MODERATE	CIA_00147	c.9G>C	p.Glu3Asp	Lipoprotein_signal_peptidase_(EC_3.4.23.36)
acUKH-supercont1.1	179798	GGTAG	GGTAGTGG	1	1	1	1	1	1	1	ANN=GGTAGTGG	disruptive_inframe_insertion	MODERATE	CIA_00158	c.25_26insTGG	p.Val8dup	Glycine_oxidase_ThiO_(EC_1.4.3.19)
acUKH-supercont1.1	329192	T	C	1	1	1	1	1	1	1	ANN=C	synonymous_variant	LOW	CIA_00300	c.30A>G	p.Ala10Ala	FOG:_TPR_repeat,_SEL1_subfamily
acUKH-supercont1.1	329204	G	A	1	1	1	1	1	1	1	ANN=A	synonymous_variant	LOW	CIA_00300	c.18C>T	p.Leu6Leu	FOG:_TPR_repeat,_SEL1_subfamily
acUKH-supercont1.1	329263	G	A	1	1	1	1	1	1	1	ANN=A	synonymous_variant	LOW	CIA_00301	c.690C>T	p.Gly230Gly	PKHD-type_hydroxylase_YbiX
acUKH-supercont1.1	329269	T	G	1	1	1	1	1	1	1	ANN=G	synonymous_variant	LOW	CIA_00301	c.684A>C	p.Leu228Leu	PKHD-type_hydroxylase_YbiX
acUKH-supercont1.1	329296	C	G	1	1	1	1	1	1	1	ANN=G	synonymous_variant	LOW	CIA_00301	c.657G>C	p.Val219Val	PKHD-type_hydroxylase_YbiX
acUKH-supercont1.1	180107	C	G	1	1	1	1	1	1	1	ANN=G	missense_variant	MODERATE	CIA_00158	c.330C>G	p.Asn110Lys	Glycine_oxidase_ThiO_(EC_1.4.3.19)
acUKH-supercont1.1	329353	A	G	1	1	1	1	1	1	1	ANN=G	synonymous_variant	LOW	CIA_00301	c.600T>C	p.Ser200Ser	PKHD-type_hydroxylase_YbiX
acUKH-supercont1.1	329446	A	G	1	1	1	1	1	1	1	ANN=G	synonymous_variant	LOW	CIA_00301	c.507T>C	p.Tyr169Tyr	PKHD-type_hydroxylase_YbiX
acUKH-supercont1.1	180327	G	C	1	1	1	1	1	1	1	ANN=C	missense_variant	MODERATE	CIA_00158	c.550G>C	p.Val184Leu	Glycine_oxidase_ThiO_(EC_1.4.3.19)
acUKH-supercont1.1	329656	C	T	1	1	1	1	1	1	1	ANN=T	synonymous_variant	LOW	CIA_00301	c.297G>A	p.Leu99Leu	PKHD-type_hydroxylase_YbiX
acUKH-supercont1.1	329956	AC	CG	1	1	1	1	1	1	1	ANN=CG	intergenic_region	MODIFIER	CIA_00301-CIA_00302	n.329956_329957delACinsCG		PKHD-type_hydroxylase_YbiX
acUKH-supercont1.1	329972	GAGGTTGT	AATGTTCC	1	1	1	1	1	1	1	ANN=AATGTTCC	intergenic_region	MODIFIER	CIA_00301-CIA_00302	n.329972_329979delGAGGTTGTinsAATGTTCC		PKHD-type_hydroxylase_YbiX
acUKH-supercont1.1	330175	T	G	1	1	1	1	1	1	1	ANN=G	synonymous_variant	LOW	CIA_00302	c.54T>G	p.Ser18Ser	Ferrichrome-iron_receptor
acUKH-supercont1.1	330187	C	G	1	1	1	1	1	1	1	ANN=G	synonymous_variant	LOW	CIA_00302	c.66C>G	p.Val22Val	Ferrichrome-iron_receptor
acUKH-supercont1.1	330319	T	C	1	1	1	1	1	1	1	ANN=C	synonymous_variant	LOW	CIA_00302	c.198T>C	p.Tyr66Tyr	Ferrichrome-iron_receptor
acUKH-supercont1.1	330391	C	T	1	1	1	1	1	1	1	ANN=T	synonymous_variant	LOW	CIA_00302	c.270C>T	p.Ile90Ile	Ferrichrome-iron_receptor
acUKH-supercont1.1	330397	A	G	1	1	1	1	1	1	1	ANN=G	synonymous_variant	LOW	CIA_00302	c.276A>G	p.Gln92Gln	Ferrichrome-iron_receptor
acUKH-supercont1.1	330733	C	T	1	1	1	1	1	1	1	ANN=T	synonymous_variant	LOW	CIA_00302	c.612C>T	p.Thr204Thr	Ferrichrome-iron_receptor
acUKH-supercont1.1	331399	T	C	1	1	1	1	1	1	1	ANN=C	synonymous_variant	LOW	CIA_00302	c.1278T>C	p.Ala426Ala	Ferrichrome-iron_receptor
acUKH-supercont1.1	331456	C	T	1	1	1	1	1	1	1	ANN=T	synonymous_variant	LOW	CIA_00302	c.1335C>T	p.Ser445Ser	Ferrichrome-iron_receptor
acUKH-supercont1.1	331558	C	T	1	1	1	1	1	1	1	ANN=T	synonymous_variant	LOW	CIA_00302	c.1437C>T	p.Gly479Gly	Ferrichrome-iron_receptor
acUKH-supercont1.1	331675	T	C	1	1	1	1	1	1	1	ANN=C	synonymous_variant	LOW	CIA_00302	c.1554T>C	p.Gly518Gly	Ferrichrome-iron_receptor
acUKH-supercont1.1	331771	C	T	1	1	1	1	1	1	1	ANN=T	synonymous_variant	LOW	CIA_00302	c.1650C>T	p.Asp550Asp	Ferrichrome-iron_receptor
acUKH-supercont1.1	331813	C	T	1	1	1	1	1	1	1	ANN=T	synonymous_variant	LOW	CIA_00302	c.1692C>T	p.Arg564Arg	Ferrichrome-iron_receptor
acUKH-supercont1.1	331921	T	C	1	1	1	1	1	1	1	ANN=C	synonymous_variant	LOW	CIA_00302	c.1800T>C	p.Val600Val	Ferrichrome-iron_receptor
acUKH-supercont1.1	331993	C	T	1	1	1	1	1	1	1	ANN=T	synonymous_variant	LOW	CIA_00302	c.1872C>T	p.Thr624Thr	Ferrichrome-iron_receptor
acUKH-supercont1.1	180844	C	T	1	1	1	1	1	1	1	ANN=T	missense_variant	MODERATE	CIA_00158	c.1067C>T	p.Ala356Val	Glycine_oxidase_ThiO_(EC_1.4.3.19)
acUKH-supercont1.1	332338	T	C	1	1	1	1	1	1	1	ANN=C	synonymous_variant	LOW	CIA_00302	c.2217T>C	p.Val739Val	Ferrichrome-iron_receptor
acUKH-supercont1.1	332419	CCTG	TCTA	1	1	1	1	1	1	1	ANN=TCTA	intergenic_region	MODIFIER	CIA_00302-CIA_00303	n.332419_332422delCCTGinsTCTA		Ferrichrome-iron_receptor
acUKH-supercont1.1	332444	T	C	1	1	1	1	1	1	1	ANN=C	intergenic_region	MODIFIER	CIA_00302-CIA_00303	n.332444T>C		Ferrichrome-iron_receptor
acUKH-supercont1.1	332637	C	T	1	1	1	1	1	1	1	ANN=T	synonymous_variant	LOW	CIA_00303	c.39C>T	p.Gly13Gly	Uncharacterized_protein_PA4513
acUKH-supercont1.1	332757	C	T	1	1	1	1	1	1	1	ANN=T	synonymous_variant	LOW	CIA_00303	c.159C>T	p.Gly53Gly	Uncharacterized_protein_PA4513
acUKH-supercont1.1	332767	T	C	1	1	1	1	1	1	1	ANN=C	synonymous_variant	LOW	CIA_00303	c.169T>C	p.Leu57Leu	Uncharacterized_protein_PA4513
acUKH-supercont1.1	332796	C	T	1	1	1	1	1	1	1	ANN=T	synonymous_variant	LOW	CIA_00303	c.198C>T	p.Gly66Gly	Uncharacterized_protein_PA4513
acUKH-supercont1.1	332868	C	T	1	1	1	1	1	1	1	ANN=T	synonymous_variant	LOW	CIA_00303	c.270C>T	p.Tyr90Tyr	Uncharacterized_protein_PA4513
acUKH-supercont1.1	332943	G	A	1	1	1	1	1	1	1	ANN=A	synonymous_variant	LOW	CIA_00303	c.345G>A	p.Pro115Pro	Uncharacterized_protein_PA4513
acUKH-supercont1.1	332949	G	C	1	1	1	1	1	1	1	ANN=C	synonymous_variant	LOW	CIA_00303	c.351G>C	p.Gly117Gly	Uncharacterized_protein_PA4513
acUKH-supercont1.1	332985	T	G	1	1	1	1	1	1	1	ANN=G	synonymous_variant	LOW	CIA_00303	c.387T>G	p.Arg129Arg	Uncharacterized_protein_PA4513
acUKH-supercont1.1	333135	G	C	1	1	1	1	1	1	1	ANN=C	synonymous_variant	LOW	CIA_00303	c.537G>C	p.Gly179Gly	Uncharacterized_protein_PA4513
acUKH-supercont1.1	333423	A	G	1	1	1	1	1	1	1	ANN=G	synonymous_variant	LOW	CIA_00303	c.825A>G	p.Pro275Pro	Uncharacterized_protein_PA4513
acUKH-supercont1.1	333816	T	C	1	1	1	1	1	1	1	ANN=C	synonymous_variant	LOW	CIA_00303	c.1218T>C	p.Ala406Ala	Uncharacterized_protein_PA4513
acUKH-supercont1.1	334125	A	G	1	1	1	1	1	1	1	ANN=G	synonymous_variant	LOW	CIA_00303	c.1527A>G	p.Pro509Pro	Uncharacterized_protein_PA4513
acUKH-supercont1.1	334227	T	C	1	1	1	1	1	1	1	ANN=C	synonymous_variant	LOW	CIA_00303	c.1629T>C	p.Ala543Ala	Uncharacterized_protein_PA4513
acUKH-supercont1.1	334245	A	G	1	1	1	1	1	1	1	ANN=G	synonymous_variant	LOW	CIA_00303	c.1647A>G	p.Leu549Leu	Uncharacterized_protein_PA4513
acUKH-supercont1.1	334266	C	T	1	1	1	1	1	1	1	ANN=T	synonymous_variant	LOW	CIA_00303	c.1668C>T	p.Asn556Asn	Uncharacterized_protein_PA4513
acUKH-supercont1.1	182634	C	A	1	1	1	1	1	1	1	ANN=A	missense_variant	MODERATE	CIA_00160	c.1229G>T	p.Gly410Val	Two-component_sensor_PilS
acUKH-supercont1.1	334362	T	C	1	1	1	1	1	1	1	ANN=C	synonymous_variant	LOW	CIA_00303	c.1764T>C	p.Val588Val	Uncharacterized_protein_PA4513
acUKH-supercont1.1	186406	A	G	1	1	1	1	1	1	1	ANN=G	missense_variant	MODERATE	CIA_00164	c.23A>G	p.Asp8Gly	FIG00003370:_Multicopper_polyphenol_oxidase
acUKH-supercont1.1	186581	A	C	1	1	1	1	1	1	1	ANN=C	missense_variant	MODERATE	CIA_00164	c.198A>C	p.Glu66Asp	FIG00003370:_Multicopper_polyphenol_oxidase
acUKH-supercont1.1	334473	C	T	1	1	1	1	1	1	1	ANN=T	synonymous_variant	LOW	CIA_00303	c.1875C>T	p.Ala625Ala	Uncharacterized_protein_PA4513
acUKH-supercont1.1	334480	C	T	1	1	1	1	1	1	1	ANN=T	synonymous_variant	LOW	CIA_00303	c.1882C>T	p.Leu628Leu	Uncharacterized_protein_PA4513
acUKH-supercont1.1	334491	T	C	1	1	1	1	1	1	1	ANN=C	synonymous_variant	LOW	CIA_00303	c.1893T>C	p.Asp631Asp	Uncharacterized_protein_PA4513
acUKH-supercont1.1	334719	T	C	1	1	1	1	1	1	1	ANN=C	synonymous_variant	LOW	CIA_00303	c.2121T>C	p.Gly707Gly	Uncharacterized_protein_PA4513
acUKH-supercont1.1	334752	T	C	1	1	1	1	1	1	1	ANN=C	synonymous_variant	LOW	CIA_00303	c.2154T>C	p.Ile718Ile	Uncharacterized_protein_PA4513
acUKH-supercont1.1	334761	C	T	1	1	1	1	1	1	1	ANN=T	synonymous_variant	LOW	CIA_00303	c.2163C>T	p.Gly721Gly	Uncharacterized_protein_PA4513
acUKH-supercont1.1	334885	T	C	1	1	1	1	1	1	1	ANN=C	synonymous_variant	LOW	CIA_00303	c.2287T>C	p.Leu763Leu	Uncharacterized_protein_PA4513
acUKH-supercont1.1	334893	G	A	1	1	1	1	1	1	1	ANN=A	synonymous_variant	LOW	CIA_00303	c.2295G>A	p.Gln765Gln	Uncharacterized_protein_PA4513
acUKH-supercont1.1	334908	C	T	1	1	1	1	1	1	1	ANN=T	synonymous_variant	LOW	CIA_00303	c.2310C>T	p.Gly770Gly	Uncharacterized_protein_PA4513
acUKH-supercont1.1	334921	C	T	1	1	1	1	1	1	1	ANN=T	synonymous_variant	LOW	CIA_00303	c.2323C>T	p.Leu775Leu	Uncharacterized_protein_PA4513
acUKH-supercont1.1	335010	C	T	1	1	1	1	1	1	1	ANN=T	synonymous_variant	LOW	CIA_00303	c.2412C>T	p.Ile804Ile	Uncharacterized_protein_PA4513
acUKH-supercont1.1	335019	C	T	1	1	1	1	1	1	1	ANN=T	synonymous_variant	LOW	CIA_00303	c.2421C>T	p.Gly807Gly	Uncharacterized_protein_PA4513
acUKH-supercont1.1	335061	T	C	1	1	1	1	1	1	1	ANN=C	synonymous_variant	LOW	CIA_00303	c.2463T>C	p.Gly821Gly	Uncharacterized_protein_PA4513
acUKH-supercont1.1	335124	A	G	1	1	1	1	1	1	1	ANN=G	synonymous_variant	LOW	CIA_00303	c.2526A>G	p.Glu842Glu	Uncharacterized_protein_PA4513
acUKH-supercont1.1	335196	GTTGCT	ACTGCC	1	1	1	1	1	1	1	ANN=ACTGCC	intergenic_region	MODIFIER	CIA_00303-CIA_00304	n.335196_335201delGTTGCTinsACTGCC		Uncharacterized_protein_PA4513
acUKH-supercont1.1	335210	C	T	1	1	1	1	1	1	1	ANN=T	intergenic_region	MODIFIER	CIA_00303-CIA_00304	n.335210C>T		Uncharacterized_protein_PA4513
acUKH-supercont1.1	335218	CCGTGGC	GCGGGGT	1	1	1	1	1	1	1	ANN=GCGGGGT	intergenic_region	MODIFIER	CIA_00303-CIA_00304	n.335218_335224delCCGTGGCinsGCGGGGT		Uncharacterized_protein_PA4513
acUKH-supercont1.1	335237	G	A	1	1	1	1	1	1	1	ANN=A	intergenic_region	MODIFIER	CIA_00303-CIA_00304	n.335237G>A		Uncharacterized_protein_PA4513
acUKH-supercont1.1	335266	G	T	1	1	1	1	1	1	1	ANN=T	intergenic_region	MODIFIER	CIA_00303-CIA_00304	n.335266G>T		Uncharacterized_protein_PA4513
acUKH-supercont1.1	335271	A	G	1	1	1	1	1	1	1	ANN=G	intergenic_region	MODIFIER	CIA_00303-CIA_00304	n.335271A>G		Uncharacterized_protein_PA4513
acUKH-supercont1.1	335313	ATC	ATTG	1	1	1	1	1	1	1	ANN=TG	intergenic_region	MODIFIER	CIA_00303-CIA_00304	n.335315delCinsTG		Uncharacterized_protein_PA4513
acUKH-supercont1.1	335326	C	T	1	1	1	1	1	1	1	ANN=T	intergenic_region	MODIFIER	CIA_00303-CIA_00304	n.335326C>T		Uncharacterized_protein_PA4513
acUKH-supercont1.1	335340	CGT	GGG	1	1	1	1	1	1	1	ANN=GGG	intergenic_region	MODIFIER	CIA_00303-CIA_00304	n.335340_335342delCGTinsGGG		Uncharacterized_protein_PA4513
acUKH-supercont1.1	335383	A	G	1	1	1	1	1	1	1	ANN=G	intergenic_region	MODIFIER	CIA_00303-CIA_00304	n.335383A>G		Uncharacterized_protein_PA4513
acUKH-supercont1.1	335404	T	C	1	1	1	1	1	1	1	ANN=C	intergenic_region	MODIFIER	CIA_00303-CIA_00304	n.335404T>C		Uncharacterized_protein_PA4513
acUKH-supercont1.1	335410	A	G	1	1	1	1	1	1	1	ANN=G	intergenic_region	MODIFIER	CIA_00303-CIA_00304	n.335410A>G		Uncharacterized_protein_PA4513
acUKH-supercont1.1	335426	TCGGG	GCGGA	1	1	1	1	1	1	1	ANN=GCGGA	intergenic_region	MODIFIER	CIA_00303-CIA_00304	n.335426_335430delTCGGGinsGCGGA		Uncharacterized_protein_PA4513
acUKH-supercont1.1	335836	A	G	1	1	1	1	1	1	1	ANN=G	synonymous_variant	LOW	CIA_00304	c.513T>C	p.Thr171Thr	Fe(2+)/alpha-ketoglutarate-dependent_dioxygenase_LpxO
acUKH-supercont1.1	186619	A	G	1	1	1	1	1	1	1	ANN=G	missense_variant	MODERATE	CIA_00164	c.236A>G	p.Asn79Ser	FIG00003370:_Multicopper_polyphenol_oxidase
acUKH-supercont1.1	336133	C	T	1	1	1	1	1	1	1	ANN=T	synonymous_variant	LOW	CIA_00304	c.216G>A	p.Gln72Gln	Fe(2+)/alpha-ketoglutarate-dependent_dioxygenase_LpxO
acUKH-supercont1.1	190694	T	C	1	1	1	1	1	1	1	ANN=C	missense_variant	MODERATE	CIA_00169	c.1273A>G	p.Asn425Asp	Integrase
acUKH-supercont1.1	336187	G	A	1	1	1	1	1	1	1	ANN=A	synonymous_variant	LOW	CIA_00304	c.162C>T	p.Pro54Pro	Fe(2+)/alpha-ketoglutarate-dependent_dioxygenase_LpxO
acUKH-supercont1.1	190714	CATCCGCCTGA	CATCCGCCTGATCCGCCTGA	1	1	1	1	1	1	1	ANN=CATCCGCCTGATCCGCCTGA	conservative_inframe_insertion	MODERATE	CIA_00169	c.1242_1243insTCAGGCGGA	p.Gly414_Ser415insSerGlyGly	Integrase
acUKH-supercont1.1	336222	G	A	1	1	1	1	1	1	1	ANN=A	synonymous_variant	LOW	CIA_00304	c.127C>T	p.Leu43Leu	Fe(2+)/alpha-ketoglutarate-dependent_dioxygenase_LpxO
acUKH-supercont1.1	336295	A	G	1	1	1	1	1	1	1	ANN=G	synonymous_variant	LOW	CIA_00304	c.54T>C	p.Phe18Phe	Fe(2+)/alpha-ketoglutarate-dependent_dioxygenase_LpxO
acUKH-supercont1.1	336449	T	C	1	1	1	1	1	1	1	ANN=C	intergenic_region	MODIFIER	CIA_00304-CIA_00305	n.336449T>C		Fe(2+)/alpha-ketoglutarate-dependent_dioxygenase_LpxO
acUKH-supercont1.1	336615	C	T	1	1	1	1	1	1	1	ANN=T	synonymous_variant	LOW	CIA_00305	c.138C>T	p.Asp46Asp	Lactam_utilization_protein_LamB
acUKH-supercont1.1	336768	T	C	1	1	1	1	1	1	1	ANN=C	synonymous_variant	LOW	CIA_00305	c.291T>C	p.Gly97Gly	Lactam_utilization_protein_LamB
acUKH-supercont1.1	336855	C	T	1	1	1	1	1	1	1	ANN=T	synonymous_variant	LOW	CIA_00305	c.378C>T	p.Asp126Asp	Lactam_utilization_protein_LamB
acUKH-supercont1.1	190778	T	G	1	1	1	1	1	1	1	ANN=G	missense_variant	MODERATE	CIA_00169	c.1189A>C	p.Asn397His	Integrase
acUKH-supercont1.1	337023	C	T	1	1	1	1	1	1	1	ANN=T	synonymous_variant	LOW	CIA_00305	c.546C>T	p.Gly182Gly	Lactam_utilization_protein_LamB
acUKH-supercont1.1	337346	T	C	1	1	1	1	1	1	1	ANN=C	synonymous_variant	LOW	CIA_00306	c.117T>C	p.Leu39Leu	Allophanate_hydrolase_2_subunit_1_(EC_3.5.1.54)
acUKH-supercont1.1	337574	G	A	1	1	1	1	1	1	1	ANN=A	synonymous_variant	LOW	CIA_00306	c.345G>A	p.Gly115Gly	Allophanate_hydrolase_2_subunit_1_(EC_3.5.1.54)
acUKH-supercont1.1	337790	C	T	1	1	1	1	1	1	1	ANN=T	synonymous_variant	LOW	CIA_00306	c.561C>T	p.Ser187Ser	Allophanate_hydrolase_2_subunit_1_(EC_3.5.1.54)
acUKH-supercont1.1	190807	GGT	TGC	1	1	1	1	1	1	1	ANN=TGC	missense_variant	MODERATE	CIA_00169	c.1158_1160delACCinsGCA	p.Pro387Gln	Integrase
acUKH-supercont1.1	190839	A	T	1	1	1	1	1	1	1	ANN=T	missense_variant	MODERATE	CIA_00169	c.1128T>A	p.Asp376Glu	Integrase
acUKH-supercont1.1	190876	G	T	1	1	1	1	1	1	1	ANN=T	missense_variant	MODERATE	CIA_00169	c.1091C>A	p.Thr364Lys	Integrase
acUKH-supercont1.1	337960	C	T	1	1	1	1	1	1	1	ANN=T	synonymous_variant	LOW	CIA_00307	c.57C>T	p.Gly19Gly	Allophanate_hydrolase_2_subunit_2_(EC_3.5.1.54)
acUKH-supercont1.1	190902	TGCAG	AGCAA	1	1	1	1	1	1	1	ANN=AGCAA	missense_variant	MODERATE	CIA_00169	c.1061_1065delCTGCAinsTTGCT	p.Pro354Leu	Integrase
acUKH-supercont1.1	338126	C	T	1	1	1	1	1	1	1	ANN=T	synonymous_variant	LOW	CIA_00307	c.223C>T	p.Leu75Leu	Allophanate_hydrolase_2_subunit_2_(EC_3.5.1.54)
acUKH-supercont1.1	190916	T	A	1	1	1	1	1	1	1	ANN=A	missense_variant	MODERATE	CIA_00169	c.1051A>T	p.Arg351Trp	Integrase
acUKH-supercont1.1	190925	G	C	1	1	1	1	1	1	1	ANN=C	missense_variant	MODERATE	CIA_00169	c.1042C>G	p.Pro348Ala	Integrase
acUKH-supercont1.1	338557	C	T	1	1	1	1	1	1	1	ANN=T	synonymous_variant	LOW	CIA_00307	c.654C>T	p.Gly218Gly	Allophanate_hydrolase_2_subunit_2_(EC_3.5.1.54)
acUKH-supercont1.1	338937	GGTT	AGTC	1	1	1	1	1	1	1	ANN=AGTC	synonymous_variant	LOW	CIA_00308	c.372_375delAACCinsGACT	p.126	Transcriptional_regulator,_AsnC_family
acUKH-supercont1.1	339039	G	C	1	1	1	1	1	1	1	ANN=C	synonymous_variant	LOW	CIA_00308	c.273C>G	p.Leu91Leu	Transcriptional_regulator,_AsnC_family
acUKH-supercont1.1	339239	GT	AC	1	1	1	1	1	1	1	ANN=AC	synonymous_variant	LOW	CIA_00308	c.72_73delACinsGT	p.26	Transcriptional_regulator,_AsnC_family
acUKH-supercont1.1	339346	AGA	GGG	1	1	1	1	1	1	1	ANN=GGG	intergenic_region	MODIFIER	CIA_00308-CIA_00309	n.339346_339348delAGAinsGGG		Transcriptional_regulator,_AsnC_family
acUKH-supercont1.1	339500	C	G	1	1	1	1	1	1	1	ANN=G	synonymous_variant	LOW	CIA_00309	c.48C>G	p.Val16Val	Threonine_efflux_protein
acUKH-supercont1.1	339584	G	C	1	1	1	1	1	1	1	ANN=C	synonymous_variant	LOW	CIA_00309	c.132G>C	p.Ala44Ala	Threonine_efflux_protein
acUKH-supercont1.1	339620	CGGG	TGGA	1	1	1	1	1	1	1	ANN=TGGA	synonymous_variant	LOW	CIA_00309	c.168_171delCGGGinsTGGA	p.58	Threonine_efflux_protein
acUKH-supercont1.1	339672	T	C	1	1	1	1	1	1	1	ANN=C	synonymous_variant	LOW	CIA_00309	c.220T>C	p.Leu74Leu	Threonine_efflux_protein
acUKH-supercont1.1	339746	T	C	1	1	1	1	1	1	1	ANN=C	synonymous_variant	LOW	CIA_00309	c.294T>C	p.Ser98Ser	Threonine_efflux_protein
acUKH-supercont1.1	190932	CG	TA	1	1	1	1	1	1	1	ANN=TA	missense_variant	MODERATE	CIA_00169	c.1034_1035delCGinsTA	p.Ala345Val	Integrase
acUKH-supercont1.1	190940	T	C	1	1	1	1	1	1	1	ANN=C	missense_variant	MODERATE	CIA_00169	c.1027A>G	p.Ser343Gly	Integrase
acUKH-supercont1.1	340181	G	A	1	1	1	1	1	1	1	ANN=A	synonymous_variant	LOW	CIA_00310	c.909C>T	p.Pro303Pro	Dipeptide_ABC_transporter,_ATP-binding_protein_DppF_(TC_3.A.1.5.2)
acUKH-supercont1.1	340226	G	A	1	1	1	1	1	1	1	ANN=A	synonymous_variant	LOW	CIA_00310	c.864C>T	p.His288His	Dipeptide_ABC_transporter,_ATP-binding_protein_DppF_(TC_3.A.1.5.2)
acUKH-supercont1.1	191072	G	C	1	1	1	1	1	1	1	ANN=C	missense_variant	MODERATE	CIA_00169	c.895C>G	p.His299Asp	Integrase
[truncated: 51,141 more rows]

## Sheet: Suppl. table S3
Suppl. Table S3. Large deletions in sequenced clinical isolates
Geneid	Chr	Start	End	Strand	Length	PA14DmexABM	D-100	D0_1	D6_1	D75_1	D315_1	D455	D467	Annotation	Deletion size bp
gene:CIA_00001	acUKH-supercont1.1	17	1540	+	1524	6267	5492.5	5689.5	5293	5571	6301	5494	5786
gene:CIA_00002	acUKH-supercont1.1	1610	1686	+	77	560	454	488.5	426.5	478.5	545	481	456.5
gene:CIA_00003	acUKH-supercont1.1	1715	1790	+	76	450	506.5	480	473.5	482.5	531	488	509.5
gene:CIA_00004	acUKH-supercont1.1	2019	4907	+	2889	12566	11122	11374	10439	11149	12782	11202	11597
gene:CIA_00005	acUKH-supercont1.1	5053	5167	+	115	741	981	957	879	984	1131	899	950
gene:CIA_00006	acUKH-supercont1.1	5364	6020	+	657	2966	2720	2641.5	2577	2682	3073.5	2658.5	2660.5
gene:CIA_00007	acUKH-supercont1.1	6007	6627	+	621	2781.5	2225.5	2198.5	2184.5	2283.5	2577.5	2205.5	2331
gene:CIA_00008	acUKH-supercont1.1	6620	8926	+	2307	17295.5	15758.5	14792	15025.5	14993.5	17466.5	16023	15726
gene:CIA_00009	acUKH-supercont1.1	9007	10569	-	1563	7504.5	6574.5	6394	6425	6608.5	7579.5	6550.5	6709
gene:CIA_00010	acUKH-supercont1.1	10566	11573	-	1008	4686.5	4229.5	4063	3972	4181.5	4758	4133.5	4522.5
gene:CIA_00011	acUKH-supercont1.1	11685	14531	-	2847	13877.5	11952.5	11790.5	11412.5	11818	13836.5	11747.5	12112.5
gene:CIA_00012	acUKH-supercont1.1	14528	15223	-	696	3050.5	2667.5	2535.5	2487.5	2584	3050	2592.5	2727
gene:CIA_00013	acUKH-supercont1.1	15213	16511	-	1299	6807	6015	6070	5663	6047	7054.5	5919	6264.5
gene:CIA_00014	acUKH-supercont1.1	16796	17398	+	603	3006	2866	2835	2730	2766	3248	2848	2922
gene:CIA_00015	acUKH-supercont1.1	17594	18640	+	1047	4980	4430	4302.5	4188	4359	5069	4373	4485.5
gene:CIA_00016	acUKH-supercont1.1	18642	19661	+	1020	5194.5	4333.5	4317.5	4089.5	4306	4856.5	4312	4298.5
gene:CIA_00017	acUKH-supercont1.1	19692	20228	+	537	2748.5	2250.5	2243	2265.5	2202	2521.5	2272	2285
gene:CIA_00018	acUKH-supercont1.1	20392	21189	+	798	3590.5	3205	2760.5	2630.5	2639.5	3003	2407.5	2507.5
gene:CIA_00019	acUKH-supercont1.1	21186	21638	+	453	2262.5	2214	2083.5	1968.5	1957.5	2323	1990.5	2168.5
gene:CIA_00020	acUKH-supercont1.1	21837	23075	+	1239	6683	5950	5627	5520	5791	6667	5710.5	6052.5
gene:CIA_00021	acUKH-supercont1.1	23137	23784	+	648	3360	3036	2870	2711.5	2860	3311.5	3003	3155.5
gene:CIA_00022	acUKH-supercont1.1	23854	26082	-	2229	10919	9650	9276	8723.5	9317	10675.5	9292.5	9971
gene:CIA_00023	acUKH-supercont1.1	26701	27006	+	306	1537	1582	1445	1401	1502	1558	1449	1542
gene:CIA_00024	acUKH-supercont1.1	27156	27232	-	77	571	741	673	715	674	758	653	744
gene:CIA_00025	acUKH-supercont1.1	27411	28511	-	1101	5401	5133	4943.5	4560.5	4841	5448.5	4844.5	4986
gene:CIA_00026	acUKH-supercont1.1	28552	29136	-	585	2896	2669.5	2539	2550	2522.5	2964	2629.5	2760.5
gene:CIA_00027	acUKH-supercont1.1	29178	29792	-	615	2685	2544.5	2482.5	2413.5	2492.5	2982.5	2295	2667.5
gene:CIA_00028	acUKH-supercont1.1	29909	30850	-	942	4402	4070	3969	3815	3737.5	4607.5	3824	4088
gene:CIA_00029	acUKH-supercont1.1	30906	30980	-	75	423	462.5	442	414.5	466.5	534	430	513.5
gene:CIA_00030	acUKH-supercont1.1	31017	31865	-	849	3929.5	3309	3073.5	3105.5	3247.5	3846.5	3307.5	3421.5
gene:CIA_00031	acUKH-supercont1.1	31867	32484	-	618	3189	2783.5	2768.5	2534	2661.5	3019.5	2649.5	2856.5
gene:CIA_00032	acUKH-supercont1.1	32489	34216	-	1728	8438.5	7566	7359	7177	7475	8535.5	7299	7956.5
gene:CIA_00033	acUKH-supercont1.1	34405	35673	+	1269	6672	6111	5958	5849	6054.5	6830	5657.5	6132
gene:CIA_00034	acUKH-supercont1.1	35691	36773	+	1083	5197.5	4509	4487.5	4453.5	4388	5112	4414.5	4829.5
gene:CIA_00035	acUKH-supercont1.1	36775	37605	+	831	4255	3729.5	3595.5	3622	3592	4255	3597.5	3647
gene:CIA_00036	acUKH-supercont1.1	37599	38357	+	759	3942.5	3460	3221	3250	3355.5	3980.5	3260	3544.5
gene:CIA_00037	acUKH-supercont1.1	38347	39144	+	798	3793	3591.5	3594	3477.5	3633	3829.5	3457.5	3660
gene:CIA_00038	acUKH-supercont1.1	39278	39799	+	522	2492	2553	2491	2332	2347	2836	2288	2612
gene:CIA_00039	acUKH-supercont1.1	39925	41355	-	1431	7206	6529.5	6248	6185.5	6173	7257	6258	6634.5
gene:CIA_00040	acUKH-supercont1.1	41367	42266	-	900	4327.5	3958.5	3764	3662.5	3790.5	4477.5	3711	4006
gene:CIA_00041	acUKH-supercont1.1	42276	43235	-	960	5016.5	4722	4687	4483	4780.5	5500.5	4745	5033.5
gene:CIA_00042	acUKH-supercont1.1	43388	44371	-	984	4901	4765	4558	4516	4662	5503	4636	4979
gene:CIA_00043	acUKH-supercont1.1	44785	45702	+	918	4437	4029.5	4021	3757.5	3895	4549.5	4099.5	4206.5
gene:CIA_00044	acUKH-supercont1.1	45699	46721	+	1023	4879	4767.5	4525	4355.5	4388	5192.5	4349.5	4768.5
gene:CIA_00045	acUKH-supercont1.1	47001	48374	+	1374	6802	6190.5	6092	6005.5	6273	7041.5	6197.5	6498.5
gene:CIA_00046	acUKH-supercont1.1	48376	49323	-	948	4719.5	4187	4076	3913	4142	4817.5	4125.5	4314.5
gene:CIA_00047	acUKH-supercont1.1	49320	51692	-	2373	12072.5	10922	10563.5	10379	10862.5	12024	10574.5	11062.5
gene:CIA_00048	acUKH-supercont1.1	51709	52497	-	789	3995	3736	3534.5	3552.5	3609.5	4093	3615.5	3639
gene:CIA_00049	acUKH-supercont1.1	52516	53058	-	543	2531	2417.5	2466	2389.5	2326	2594.5	2477.5	2493.5
gene:CIA_00050	acUKH-supercont1.1	53058	53591	-	534	2481	2466.5	2280.5	2220	2293	2635.5	2281	2487.5
gene:CIA_00051	acUKH-supercont1.1	53622	54170	-	549	2555	2379.5	2251.5	2344.5	2366	2724	2376.5	2422.5
gene:CIA_00052	acUKH-supercont1.1	54490	55773	-	1284	6293.5	5483	5257.5	5148	5332.5	6260.5	5400	5514
gene:CIA_00053	acUKH-supercont1.1	55776	56414	-	639	2954.5	2824	2874.5	2738	2819.5	3126.5	2785	3000
gene:CIA_00054	acUKH-supercont1.1	56582	57139	+	558	2629.5	2430	2341.5	2287	2358.5	2738	2273	2530
gene:CIA_00055	acUKH-supercont1.1	57141	57614	+	474	2421.5	2369	2354.5	2280.5	2345.5	2680.5	2271	2532
gene:CIA_00056	acUKH-supercont1.1	57677	58162	+	486	2668	2605.5	2474.5	2396.5	2522.5	2901.5	2462	2739.5
gene:CIA_00057	acUKH-supercont1.1	58245	58535	+	291	1576	1666.5	1714.5	1587	1600.5	1855	1636	1686.5
gene:CIA_00058	acUKH-supercont1.1	58792	59205	+	414	2191	1978	1879	1800	1962	2183	1904	2017.5
gene:CIA_00059	acUKH-supercont1.1	59257	60780	-	1524	7212	6524	6320	6134	6274	7205	6239	6643.5
gene:CIA_00060	acUKH-supercont1.1	61622	62209	+	588	3113	3002	2997	2888.5	2905	3373.5	2966	3193.5
gene:CIA_00061	acUKH-supercont1.1	62267	62473	-	207	1134	1247	1112	1095.5	1109	1274.5	1099	1244.5
gene:CIA_00062	acUKH-supercont1.1	62757	63035	+	279	1602	1495	1425	1439	1398	1663	1411	1445
gene:CIA_00063	acUKH-supercont1.1	63135	64295	-	1161	5545	5082	5148	4932	5166	5941	4998	5462
gene:CIA_00064	acUKH-supercont1.1	64392	64574	+	183	955	947	952.5	947	981	1007.5	919.5	964
gene:CIA_00065	acUKH-supercont1.1	64574	64837	+	264	1192	1115.5	1080	1012	1050	1150	1061	1165
gene:CIA_00066	acUKH-supercont1.1	64850	65554	-	705	3684	3458.5	3218.5	3200	3185	3791.5	3234.5	3515
gene:CIA_00067	acUKH-supercont1.1	65980	66594	+	615	3270	3035	2906.5	2800	2938	3362	2947.5	3127.5
gene:CIA_00068	acUKH-supercont1.1	66597	68735	-	2139	10572	9211	8957.5	8926	9056	10315	9000.5	9476.5
gene:CIA_00069	acUKH-supercont1.1	68898	69719	+	822	4026	3937	3867	3687	3838	4376	3846	3995
gene:CIA_00070	acUKH-supercont1.1	69899	70888	+	990	4934.5	4621.5	4582.5	4463	4513.5	5204.5	4469.5	4798
gene:CIA_00071	acUKH-supercont1.1	70898	71341	-	444	2076.5	2102.5	1935.5	1993	2060.5	2298.5	2012.5	2161
gene:CIA_00072	acUKH-supercont1.1	71458	72036	-	579	2688	2799	2646	2558	2658	3132	2628	2884
gene:CIA_00073	acUKH-supercont1.1	72389	73852	-	1464	6807	6686	6331	6186	6371	7378	6196	6740
gene:CIA_00074	acUKH-supercont1.1	73947	74945	-	999	5306	5204	4807	4570	4717	5530	4915	5017
gene:CIA_00075	acUKH-supercont1.1	75055	76026	-	972	5099	4746	4642	4574	4519	5237	4432	4920
gene:CIA_00076	acUKH-supercont1.1	76347	79519	+	3173	16666	14777	14033	13657	13820	15925	13927	14721
gene:CIA_00077	acUKH-supercont1.1	87546	88058	+	513	6568	5123	4778	4825	5024	5835	5222	5259
gene:CIA_00078	acUKH-supercont1.1	89964	90839	+	876	6384	7803.5	7307.5	7170.5	7366.5	8578	7553.5	8056.5
gene:CIA_00079	acUKH-supercont1.1	90902	92608	+	1707	8496	7791.5	7415.5	7414.5	7372.5	8876	7612.5	7973.5
gene:CIA_00080	acUKH-supercont1.1	92911	93300	+	390	2190	2193	1914	1955	2034	2293	2067	2096
gene:CIA_00081	acUKH-supercont1.1	93460	94671	-	1212	5872	5426	5478	5155	5408	6027	5345	5503
gene:CIA_00082	acUKH-supercont1.1	94982	97813	+	2832	13860.5	12827.5	12097	12245.5	12165.5	14305.5	12562	13065.5
gene:CIA_00083	acUKH-supercont1.1	97806	98345	+	540	2563	2284.5	2137.5	2176	2174	2511.5	2176	2220.5
gene:CIA_00084	acUKH-supercont1.1	98348	99595	+	1248	6412	5953	5446.5	5563	5664	6346.5	5358	5803
gene:CIA_00085	acUKH-supercont1.1	99599	100570	+	972	5301.5	4540.5	4471.5	4322	4497	5044.5	4505	4635
gene:CIA_00086	acUKH-supercont1.1	100570	101145	+	576	2934	2629	2355.5	2285	2397	2792	2346.5	2342.5
gene:CIA_00087	acUKH-supercont1.1	101146	102270	-	1125	5419	4909.5	4523	4675.5	4668.5	5390	4683.5	4822.5
gene:CIA_00088	acUKH-supercont1.1	102598	103596	+	999	4949	4678	4421	4565	4394	5191	4706	4713
gene:CIA_00089	acUKH-supercont1.1	103703	104479	+	777	3965	3847	3499	3741	3545	4123	3677	3816
gene:CIA_00090	acUKH-supercont1.1	104584	104997	-	414	1954	1979	1785	1821	1775	2164	1816	2024
gene:CIA_00091	acUKH-supercont1.1	105525	107066	+	1542	7350	7039	6642	6576	6660	7866.5	6991	7084.5
gene:CIA_00092	acUKH-supercont1.1	107129	107671	+	543	2905	2776.5	2664.5	2559	2661.5	3007.5	2586.5	2828.5
gene:CIA_00093	acUKH-supercont1.1	107746	108000	+	255	1162	1135.5	1052	1094.5	1090	1244.5	1056.5	1174
gene:CIA_00094	acUKH-supercont1.1	108062	108496	-	435	2360	2387	2106.5	2177.5	2208.5	2398.5	2277	2379
gene:CIA_00095	acUKH-supercont1.1	108606	109967	+	1362	6994.5	6508	6121.5	6010.5	6153	6967.5	6304	6450
gene:CIA_00096	acUKH-supercont1.1	109974	110351	-	378	1973.5	1872	1808.5	1810.5	1830	2032.5	1807	1915
gene:CIA_00097	acUKH-supercont1.1	110554	111060	+	507	2933	2784	2617	2613	2647	3035	2735	2919
gene:CIA_00098	acUKH-supercont1.1	111398	113464	+	2067	10338	9549	8749.5	8866.5	9106	10496	9186	9595
gene:CIA_00099	acUKH-supercont1.1	113513	113716	+	204	1090	923.5	909.5	957	954.5	1125.5	997	1012.5
gene:CIA_00100	acUKH-supercont1.1	113776	114780	+	1005	5061.5	4673	4259	4405.5	4495	5286.5	4507	4830.5
gene:CIA_00101	acUKH-supercont1.1	114797	115171	+	375	1936.5	1954	1866	1846.5	1734	2120.5	1820.5	1902
gene:CIA_00102	acUKH-supercont1.1	115249	116502	-	1254	6350	6206.5	5717	5718.5	5752.5	6711.5	5910.5	6208
gene:CIA_00103	acUKH-supercont1.1	116625	120872	-	4248	21285	19763	18184	18092	18532	21210	18664	19463
gene:CIA_00104	acUKH-supercont1.1	121116	121679	-	564	2786	2855	2676	2673	2737	3092	2640	2920
gene:CIA_00105	acUKH-supercont1.1	121939	123003	+	1065	5731.5	5314.5	4984	5079.5	4913.5	5842	5235.5	5321.5	mexC
gene:CIA_00106	acUKH-supercont1.1	123031	126162	+	3132	15236.5	14124	13010	13250	13673	15612.5	13552	14353	mexD
gene:CIA_00107	acUKH-supercont1.1	126168	127607	+	1440	7183	6130.5	5694.5	5586.5	5672.5	6659.5	5814.5	5885
gene:CIA_00108	acUKH-supercont1.1	127658	128293	-	636	3164	3144.5	3058	2972	2962	3416.5	2998	3147.5
gene:CIA_00109	acUKH-supercont1.1	128373	128528	-	156	954	994.5	871.5	961	893	1074.5	895	906
gene:CIA_00110	acUKH-supercont1.1	128669	130333	+	1665	8029	7364	6891	7084	7166	8189	7125	7595
gene:CIA_00111	acUKH-supercont1.1	130810	131523	+	714	3422	3183	2942	2962.5	3016	3435	3036	2947
gene:CIA_00112	acUKH-supercont1.1	131520	132713	+	1194	6013	5508.5	5170.5	5204	5137.5	6108	5266	5340.5
gene:CIA_00113	acUKH-supercont1.1	132706	134187	+	1482	7211.5	6536.5	5902.5	6238	6292	7151	6286	6517
gene:CIA_00114	acUKH-supercont1.1	134177	135454	+	1278	6690.5	6345	5984	5937.5	5956.5	6970	6036	6204.5
gene:CIA_00115	acUKH-supercont1.1	136052	136540	+	489	2263	2382	2164	2126	2090	2419	2193	2252
gene:CIA_00116	acUKH-supercont1.1	136755	138191	+	1437	7330	6838	6622	6575	6648	7469	6729	7160
gene:CIA_00117	acUKH-supercont1.1	138487	139824	+	1338	6589	6250	5848.5	5791	5789	6902.5	6035	6323
gene:CIA_00118	acUKH-supercont1.1	139885	140925	-	1041	5470	4948	4525.5	4687	4486	5319.5	4662	4962
gene:CIA_00119	acUKH-supercont1.1	141049	141426	-	378	1930	2037	1789	1893	1947	2204	1992	1962
gene:CIA_00120	acUKH-supercont1.1	141528	142553	-	1026	5056	4576.5	4059	4082.5	3999.5	4688	4068	4111
gene:CIA_00121	acUKH-supercont1.1	142550	143362	-	813	4112	3703	3559	3481	3518.5	4146.5	3583.5	3776
gene:CIA_00122	acUKH-supercont1.1	143399	144613	-	1215	6027	5730.5	5046.5	5333.5	5195	6060	5301.5	5690.5
gene:CIA_00123	acUKH-supercont1.1	144669	145814	-	1146	5522	5225	4684.5	4970	4984	5712.5	5082	5204.5
gene:CIA_00124	acUKH-supercont1.1	146086	146159	-	74	514	679	633	611	592	776	684	692
gene:CIA_00125	acUKH-supercont1.1	146474	148069	+	1596	8130	7549	7017.5	6787.5	7223	8226	6937.5	7306.5
gene:CIA_00126	acUKH-supercont1.1	148125	148679	+	555	2806.5	2531	2396	2514	2479.5	2879	2649.5	2562.5
gene:CIA_00127	acUKH-supercont1.1	148673	150529	-	1857	9628.5	8762	8045.5	8347.5	8438.5	9684.5	8402	8799
gene:CIA_00128	acUKH-supercont1.1	150588	151076	-	489	2543	2311	2206	2368	2308	2564.5	2414	2399
gene:CIA_00129	acUKH-supercont1.1	151311	151637	+	327	1926	1974	1772	1817	1851	2065	1738	1855
gene:CIA_00130	acUKH-supercont1.1	151736	154189	+	2454	11707	10851	10040	10261	10300	11934	10508	10945
gene:CIA_00131	acUKH-supercont1.1	154340	154681	+	342	1908	1809	1748	1837	1811	2071	1807	1776
gene:CIA_00132	acUKH-supercont1.1	154855	155343	+	489	2086	2091	1905	2095	1879	2259	2035	1980
gene:CIA_00133	acUKH-supercont1.1	155600	155905	+	306	1591	1702	1604.5	1540.5	1482	1800.5	1659.5	1652
gene:CIA_00134	acUKH-supercont1.1	155990	156607	+	618	3271	3221	3161.5	2909	2977.5	3485.5	3061	3228
gene:CIA_00135	acUKH-supercont1.1	156677	158704	-	2028	10286	9825	8734	9120.5	9040.5	10130	9085.5	9885
gene:CIA_00136	acUKH-supercont1.1	159047	159271	-	225	1383	1368	1278	1261	1327	1475	1287	1306
gene:CIA_00137	acUKH-supercont1.1	159409	160377	-	969	5021	4663	4527	4541	4614	5214	4629	4899
gene:CIA_00138	acUKH-supercont1.1	160618	160929	+	312	1501	1522.5	1293.5	1386	1336.5	1629	1379	1368
gene:CIA_00139	acUKH-supercont1.1	160953	161210	+	258	1392	1404.5	1305.5	1288	1355.5	1474	1280	1302
gene:CIA_00140	acUKH-supercont1.1	161353	162573	+	1221	6015	5918.5	5384	5540.5	5544.5	6339	5616.5	5899
gene:CIA_00141	acUKH-supercont1.1	162644	163762	+	1119	5584.5	5319	4908.5	4905.5	4946	5856	5058.5	5269
gene:CIA_00142	acUKH-supercont1.1	163774	164238	+	465	2166.5	2001	2006.5	1904	1977.5	2412.5	2001	2046
gene:CIA_00143	acUKH-supercont1.1	164305	164580	-	276	1311	1346.5	1310	1328	1288	1473.5	1374	1366
gene:CIA_00144	acUKH-supercont1.1	164906	166402	+	1497	7261	6529	6174	6197	6200	7369	6521	6678
gene:CIA_00145	acUKH-supercont1.1	166499	167437	+	939	4666	4419.5	4112	4356	4237.5	4925	4308	4512
gene:CIA_00146	acUKH-supercont1.1	167461	170292	+	2832	13827	12704.5	12007	12140.5	12248.5	14159.5	12499.5	12727.5
gene:CIA_00147	acUKH-supercont1.1	170285	170794	+	510	2404.5	2192.5	2064	2037	2153.5	2278.5	2140	2180
gene:CIA_00148	acUKH-supercont1.1	170787	171227	+	441	2099.5	1858	1779	1815.5	1801.5	2020	1917	1927.5
gene:CIA_00149	acUKH-supercont1.1	171313	172257	+	945	4639	4189.5	3931	4077	4093	4770	4126.5	4285
gene:CIA_00150	acUKH-supercont1.1	172326	172751	-	426	1831	0	0	0	0	0	0	0
gene:CIA_00151	acUKH-supercont1.1	172748	173074	-	327	1319.5	0	0	0	0	0	0	0
gene:CIA_00152	acUKH-supercont1.1	173077	176553	-	3477	14541.5	0	0	0	0	0	0	0
gene:CIA_00153	acUKH-supercont1.1	176567	177172	-	606	2525	0	0	0	1	0	0	0
gene:CIA_00154	acUKH-supercont1.1	177169	177984	-	816	3316.5	0	0	0	1	0	0	0
gene:CIA_00155	acUKH-supercont1.1	177993	178517	-	525	2370	0	0	1	0	0	1	0
gene:CIA_00156	acUKH-supercont1.1	178527	179015	-	489	2271.5	0	0	0	0	0	0	0
gene:CIA_00157	acUKH-supercont1.1	179138	179638	-	501	2279	0	0	0	0	0	0	0		7312
gene:CIA_00158	acUKH-supercont1.1	179778	180872	+	1095	5758	5374	4613	4989	4856.5	5782.5	5085	5304.5
gene:CIA_00159	acUKH-supercont1.1	180918	182255	-	1338	6402.5	6218	5697	5798.5	5689	6672	5742.5	6144
gene:CIA_00160	acUKH-supercont1.1	182270	183862	-	1593	7921.5	6959	6426.5	6720	6635.5	7672.5	6801.5	7057
gene:CIA_00161	acUKH-supercont1.1	183852	184097	-	246	1175	1257	1248.5	1289.5	1281	1381	1316	1299.5
gene:CIA_00162	acUKH-supercont1.1	184254	185279	-	1026	4754	4528	4207	4336	4441	5069	4429	4733
gene:CIA_00163	acUKH-supercont1.1	185425	186387	+	963	4454	4301	3959.5	4074.5	4062	4571.5	4112	4326.5
gene:CIA_00164	acUKH-supercont1.1	186384	187112	+	729	3830	3568	3094.5	3191.5	3267	3725.5	3288	3271.5
gene:CIA_00165	acUKH-supercont1.1	187268	189832	+	2565	12443	11435	10690	11232	10983	12752	11395	11400
gene:CIA_00166	acUKH-supercont1.1	190067	190142	+	76	358	478.5	416	483.5	419	518.5	399.5	478.5
gene:CIA_00167	acUKH-supercont1.1	190152	190228	+	77	439.5	319	304	348.5	326	353.5	304	322
gene:CIA_00168	acUKH-supercont1.1	190239	190314	+	76	443.5	526.5	491	585	508	577	548.5	529.5
gene:CIA_00169	acUKH-supercont1.1	190683	191966	-	1284	5521	1864	1535	1716	1612	1959	1660	1743
gene:CIA_00170	acUKH-supercont1.1	191963	193882	-	1920	8181	0	0	0	0	1	0	1
gene:CIA_00171	acUKH-supercont1.1	194950	195660	+	711	2984	0	0	0	0	0	0	0
gene:CIA_00172	acUKH-supercont1.1	196401	197018	-	618	2786	0	0	0	0	0	0	0
gene:CIA_00173	acUKH-supercont1.1	197343	199274	-	1932	8781	0	0	0	0	0	0	0
gene:CIA_00174	acUKH-supercont1.1	199271	201694	-	2424	11098	0	0	0	0	0	0	0
gene:CIA_00175	acUKH-supercont1.1	201938	202102	+	165	882	0	0	0	0	0	0	0
gene:CIA_00176	acUKH-supercont1.1	202616	202966	-	351	1705.5	0	0	0	0	0	0	0
gene:CIA_00177	acUKH-supercont1.1	202970	203242	-	273	1263.5	0	0	0	0	0	0	0
gene:CIA_00178	acUKH-supercont1.1	203731	205242	-	1512	6643	0	0	0	0	0	0	1
gene:CIA_00179	acUKH-supercont1.1	205239	205580	-	342	1583	0	0	0	0	0	0	0
gene:CIA_00180	acUKH-supercont1.1	205580	206962	-	1383	6424	0	0	0	0	0	0	0
gene:CIA_00181	acUKH-supercont1.1	206980	207918	-	939	4508	0	0	0	0	0	0	0		15955
gene:CIA_00182	acUKH-supercont1.1	208558	208776	+	219	949.5	241.5	207.5	204	238.5	298.5	235	270.5
gene:CIA_00183	acUKH-supercont1.1	208773	209432	-	660	2879.5	2399.5	2105.5	2199	2116.5	2656.5	2255	2435.5
gene:CIA_00184	acUKH-supercont1.1	209429	209713	-	285	1113.5	0	0	0	0	0	0	0
gene:CIA_00185	acUKH-supercont1.1	209710	212652	-	2943	13372	0	0	0	0	0	0	0
gene:CIA_00186	acUKH-supercont1.1	212652	213095	-	444	2105.5	0	0	0	0	0	0	0
gene:CIA_00187	acUKH-supercont1.1	213073	214578	-	1506	6652.5	0	0	0	0	0	1	0
gene:CIA_00188	acUKH-supercont1.1	214562	215446	-	885	4200.5	0	0	0	0	0	0	0
gene:CIA_00189	acUKH-supercont1.1	215443	216102	-	660	2914.5	0	0	0	0	0	0	0
gene:CIA_00190	acUKH-supercont1.1	216099	216485	-	387	1730	0	0	0	0	0	0	0
gene:CIA_00191	acUKH-supercont1.1	216496	216852	-	357	1567.5	0	0	0	0	0	0	0
gene:CIA_00192	acUKH-supercont1.1	216870	217109	-	240	1100	0	0	0	0	0	0	0
gene:CIA_00193	acUKH-supercont1.1	217106	217399	-	294	1590	0	0	0	0	0	0	0
gene:CIA_00194	acUKH-supercont1.1	217538	217843	-	306	1449	0	0	0	0	0	0	0
gene:CIA_00195	acUKH-supercont1.1	218371	219480	-	1110	4352	0	0	0	0	0	0	0
gene:CIA_00196	acUKH-supercont1.1	219611	221092	-	1482	6714.5	0	0	0	0	0	0	0
gene:CIA_00197	acUKH-supercont1.1	221103	221753	-	651	3135.5	0	0	1	0	0	0	0		12324
gene:CIA_00198	acUKH-supercont1.1	222085	224880	+	2796	12591	0	0	0	0	0	0	0
gene:CIA_00199	acUKH-supercont1.1	224877	226076	+	1200	5488	0	0	0	0	0	0	0
gene:CIA_00200	acUKH-supercont1.1	226157	229411	+	3255	15382	0	0	0	0	0	0	0
gene:CIA_00201	acUKH-supercont1.1	229456	230106	+	651	3168	0	0	0	0	0	0	0
gene:CIA_00202	acUKH-supercont1.1	230150	230866	-	717	3617.5	0	0	0	0	0	0	0
gene:CIA_00203	acUKH-supercont1.1	230856	232202	-	1347	6544	0	0	0	0	0	0	0
gene:CIA_00204	acUKH-supercont1.1	232199	234811	-	2613	12859.5	0	0	0	0	0	0	0
gene:CIA_00205	acUKH-supercont1.1	234795	235541	-	747	3804	0	0	0	0	0	0	0
gene:CIA_00206	acUKH-supercont1.1	235630	236178	-	549	2768	0	0	0	0	0	0	0
gene:CIA_00207	acUKH-supercont1.1	236616	237362	-	747	3475	0	0	0	0	0	0	0
gene:CIA_00208	acUKH-supercont1.1	237362	239596	-	2235	10610.5	0	0	0	0	0	0	0
gene:CIA_00209	acUKH-supercont1.1	239600	239857	-	258	1159	0	0	0	0	0	0	0
gene:CIA_00210	acUKH-supercont1.1	239866	240366	-	501	2348.5	0	0	0	0	0	0	0
gene:CIA_00211	acUKH-supercont1.1	240363	240944	-	582	2602.5	0	0	0	0	0	0	0
gene:CIA_00212	acUKH-supercont1.1	240929	241684	-	756	3531.5	0	0	0	0	0	0	0
gene:CIA_00213	acUKH-supercont1.1	241695	242384	-	690	3518	0	0	0	0	0	0	0
gene:CIA_00214	acUKH-supercont1.1	243025	244026	+	1002	4159	0	0	0	0	0	0	0
gene:CIA_00215	acUKH-supercont1.1	244734	245459	+	726	3188	0	0	0	0	0	0	0
gene:CIA_00216	acUKH-supercont1.1	246281	247816	-	1536	7119	0	0	1	0	0	0	0
gene:CIA_00217	acUKH-supercont1.1	247880	248215	-	336	1831	0	0	0	0	0	0	0
gene:CIA_00218	acUKH-supercont1.1	248266	248532	-	267	1422	0	0	0	0	0	0	0
gene:CIA_00219	acUKH-supercont1.1	248789	250015	-	1227	4944	0	0	0	0	0	0	0
gene:CIA_00220	acUKH-supercont1.1	250339	252588	-	2250	10621	0	0	0	0	0	0	0
gene:CIA_00221	acUKH-supercont1.1	252693	254144	-	1452	7013.5	0	0	0	0	1	0	0
gene:CIA_00222	acUKH-supercont1.1	254174	254779	-	606	3009.5	0	1	0	0	0	0	0
gene:CIA_00223	acUKH-supercont1.1	254871	255125	-	255	1270	0	0	0	0	0	0	0
gene:CIA_00224	acUKH-supercont1.1	255193	255555	-	363	1860	0	0	0	1	0	0	0
gene:CIA_00225	acUKH-supercont1.1	255625	255900	-	276	1335.5	0	0	0	0	0	0	0
gene:CIA_00226	acUKH-supercont1.1	255897	256532	-	636	2782.5	0	0	0	0	0	0	0
gene:CIA_00227	acUKH-supercont1.1	256590	256940	-	351	1818	0	0	0	0	0	0	0
gene:CIA_00228	acUKH-supercont1.1	257176	257883	-	708	3052	1	0	0	0	0	0	0
gene:CIA_00229	acUKH-supercont1.1	258081	258233	+	153	886	0	0	0	0	0	0	0
gene:CIA_00230	acUKH-supercont1.1	258368	258568	-	201	989	0	0	0	0	0	0	0
gene:CIA_00231	acUKH-supercont1.1	258642	258800	-	159	830	0	0	0	0	0	0	0
gene:CIA_00232	acUKH-supercont1.1	258939	259427	-	489	2116	0	0	0	0	0	0	0
gene:CIA_00233	acUKH-supercont1.1	259753	259887	-	135	602	0	0	0	0	0	0	0
gene:CIA_00234	acUKH-supercont1.1	259889	260062	-	174	724	0	0	0	0	0	0	0
gene:CIA_00235	acUKH-supercont1.1	260139	260705	-	567	2575	0	0	0	0	0	1	0
gene:CIA_00236	acUKH-supercont1.1	261620	262057	-	438	2212	0	0	0	0	0	0	0
gene:CIA_00237	acUKH-supercont1.1	262086	263414	-	1329	6060	0	0	0	0	0	0	0
gene:CIA_00238	acUKH-supercont1.1	263419	264360	-	942	4535.5	0	0	0	0	0	0	0
gene:CIA_00239	acUKH-supercont1.1	264357	264887	-	531	2365	0	0	0	0	0	0	0
gene:CIA_00240	acUKH-supercont1.1	264909	265988	-	1080	5267	0	0	0	0	0	0	0
gene:CIA_00241	acUKH-supercont1.1	265988	267568	-	1581	7577.5	0	0	0	0	0	0	0
gene:CIA_00242	acUKH-supercont1.1	267577	268110	-	534	2688	0	1	0	0	0	0	0
gene:CIA_00243	acUKH-supercont1.1	268100	269425	-	1326	6074	0	0	0	0	0	0	0
gene:CIA_00244	acUKH-supercont1.1	269429	271138	-	1710	7249	0	0	0	0	0	0	0		61709
gene:CIA_00245	acUKH-supercont1.1	271138	272262	-	1125	5362	1270	1133	1225	1164	1351	1239	1176
gene:CIA_00246	acUKH-supercont1.1	272885	274381	-	1497	5782	5705	4798	5307	5257	6011	5329	5614
gene:CIA_00247	acUKH-supercont1.1	274800	274982	-	183	1160	318	259	292	261	338	312	299
gene:CIA_00248	acUKH-supercont1.1	275069	277042	-	1974	9800.5	0	0	0	0	1	1	0
gene:CIA_00249	acUKH-supercont1.1	277039	278928	-	1890	8571.5	0	0	0	0	0	0	0
gene:CIA_00250	acUKH-supercont1.1	279606	281531	-	1926	8728	0	0	0	1	0	0	0
gene:CIA_00251	acUKH-supercont1.1	282932	283402	-	471	1969.5	0	0	0	0	0	0	0
gene:CIA_00252	acUKH-supercont1.1	283416	283949	-	534	2528.5	0	0	0	0	0	0	0
gene:CIA_00253	acUKH-supercont1.1	283955	284683	-	729	3324	0	0	0	0	0	0	0
gene:CIA_00254	acUKH-supercont1.1	284953	285192	-	240	1191	0	0	0	0	0	0	0
gene:CIA_00255	acUKH-supercont1.1	285455	286780	-	1326	5661	0	0	1	0	0	0	0
gene:CIA_00256	acUKH-supercont1.1	286777	287544	-	768	3503.5	0	0	0	0	0	0	0
gene:CIA_00257	acUKH-supercont1.1	287572	289305	-	1734	7351.5	0	0	0	0	1	0	0
gene:CIA_00258	acUKH-supercont1.1	289308	289556	-	249	1138.5	0	0	0	0	0	1	0		14487
gene:CIA_00259	acUKH-supercont1.1	289559	290575	-	1017	4532	1212	1119	1074	1248	1340	1156	1236
gene:CIA_00260	acUKH-supercont1.1	290575	290808	-	234	1011	0	0	0	0	0	0	0
gene:CIA_00261	acUKH-supercont1.1	290801	290974	-	174	886.5	0	0	0	0	0	0	0
gene:CIA_00262	acUKH-supercont1.1	291288	291545	-	258	1267	0	0	0	0	0	0	0
gene:CIA_00263	acUKH-supercont1.1	291542	292069	-	528	2307.5	0	0	0	2	0	0	0
gene:CIA_00264	acUKH-supercont1.1	292059	292244	-	186	786	0	0	0	0	0	0	0
gene:CIA_00265	acUKH-supercont1.1	292241	293587	-	1347	5908	0	0	1	0	0	0	0
gene:CIA_00266	acUKH-supercont1.1	293584	293808	-	225	766	0	0	0	0	0	0	0
gene:CIA_00267	acUKH-supercont1.1	293792	294499	-	708	3036	0	0	0	0	0	0	0
gene:CIA_00268	acUKH-supercont1.1	294496	295197	-	702	3440	0	0	0	0	0	0	0
gene:CIA_00269	acUKH-supercont1.1	295197	295883	-	687	3447	0	0	0	0	0	0	0
gene:CIA_00270	acUKH-supercont1.1	295880	296029	-	150	570.5	0	0	0	0	0	0	0
gene:CIA_00271	acUKH-supercont1.1	296026	296523	-	498	2153.5	0	0	0	0	0	0	0
gene:CIA_00272	acUKH-supercont1.1	296520	297257	-	738	3270.5	0	0	0	0	0	0	0
gene:CIA_00273	acUKH-supercont1.1	297259	298125	-	867	3800	0	0	0	0	0	0	0		7550
gene:CIA_00274	acUKH-supercont1.1	298498	302751	-	4254	20385	17417	16082	16560	16623	19188	16943	17429
gene:CIA_00275	acUKH-supercont1.1	302800	304425	-	1626	7841	7395	6898	7091	7085	8148	7316	7362
gene:CIA_00276	acUKH-supercont1.1	305019	306077	+	1059	5433	5111	4650.5	4722	4825.5	5474	4867	5038
gene:CIA_00277	acUKH-supercont1.1	306117	307424	-	1308	6710	6071	5575	5719	5719.5	6519.5	5779	6059
gene:CIA_00278	acUKH-supercont1.1	307488	307658	-	171	1054.5	975	886.5	891.5	904.5	1072	912	967
gene:CIA_00279	acUKH-supercont1.1	307684	308133	-	450	2246	2047	1842	1951	2013.5	2208	1973	2083.5
gene:CIA_00280	acUKH-supercont1.1	308130	308759	-	630	2965.5	2836	2521	2651.5	2630	3011.5	2787	2783.5
gene:CIA_00281	acUKH-supercont1.1	308892	309317	+	426	2012.5	1948	1822	1912.5	1859	2142.5	1871.5	1937.5
gene:CIA_00282	acUKH-supercont1.1	309314	309784	+	471	2325	2081	2029.5	2077.5	2008.5	2338.5	2026	2038
gene:CIA_00283	acUKH-supercont1.1	309781	310470	+	690	3331.5	3031	2902.5	2964	2876.5	3336	2989.5	3152.5
gene:CIA_00284	acUKH-supercont1.1	310576	310785	+	210	1267	1227.5	1152.5	1072	1205	1328	1130.5	1281
gene:CIA_00285	acUKH-supercont1.1	310822	311022	-	201	1020.5	913.5	802.5	814.5	761.5	1012	855	936.5
gene:CIA_00286	acUKH-supercont1.1	311019	311630	-	612	2651	2427	2307.5	2331	2302.5	2707	2395.5	2509
gene:CIA_00287	acUKH-supercont1.1	311627	312499	-	873	4144	3664.5	3369	3343	3591	3987.5	3626	3597.5
gene:CIA_00288	acUKH-supercont1.1	312502	313719	-	1218	4890	668	580	572	598.5	675.5	643.5	666
gene:CIA_00289	acUKH-supercont1.1	313723	315426	-	1704	7968.5	4508.5	4165.5	4354.5	4299.5	4829	4345.5	4500
gene:CIA_00290	acUKH-supercont1.1	316258	316956	+	699	2697	0	0	0	0	0	0	0
gene:CIA_00291	acUKH-supercont1.1	316993	317068	+	76	514	493.5	429.5	435	447	562	444	444.5
gene:CIA_00292	acUKH-supercont1.1	317119	317967	-	849	4551	4376.5	3905.5	3916	3985	4681	4135	4232.5
gene:CIA_00293	acUKH-supercont1.1	318253	320508	+	2256	11060	9949	9349	9833	9546	11119	9749	9913
gene:CIA_00294	acUKH-supercont1.1	320659	321225	+	567	2767	2590	2406	2519.5	2476	2804	2658	2562
gene:CIA_00295	acUKH-supercont1.1	321222	322058	+	837	4172	3862	3739	3845.5	3743	4396	3834	3806
gene:CIA_00296	acUKH-supercont1.1	322248	324269	+	2022	10140	9157	8745	8736	8760	10028	8823	9317
gene:CIA_00297	acUKH-supercont1.1	324721	325884	+	1164	5435	5275	4757	4845	4812	5648	4982	5156
gene:CIA_00298	acUKH-supercont1.1	326000	326425	+	426	2197	2046	1968	2056.5	2002	2409.5	1901	2044
gene:CIA_00299	acUKH-supercont1.1	326481	328283	-	1803	8486	7906	7116	7686.5	7500	8950.5	7798	8091
gene:CIA_00300	acUKH-supercont1.1	328406	329221	-	816	4265	4018	3775	3938	3845	4501	3859.5	4007.5
gene:CIA_00301	acUKH-supercont1.1	329224	329952	-	729	3463	3206	3005	3197	3045	3683	3141.5	3275.5
gene:CIA_00302	acUKH-supercont1.1	330122	332383	+	2262	10332	9779	9003	9164	9522	10726	9375	9910
gene:CIA_00303	acUKH-supercont1.1	332599	335151	+	2553	13161	11662	10839	11183	10962	12425	11071	11540
gene:CIA_00304	acUKH-supercont1.1	335449	336348	-	900	4358	3968	3752	3814	3755	4347	3847	4168
gene:CIA_00305	acUKH-supercont1.1	336478	337233	+	756	3987	3989.5	3546.5	3807	3894.5	4414.5	3862.5	4124
gene:CIA_00306	acUKH-supercont1.1	337230	337907	+	678	3264	3009	2688.5	2700	2874.5	3273.5	2781	2914.5
gene:CIA_00307	acUKH-supercont1.1	337904	338833	+	930	4782	4291.5	4046	4109.5	3942.5	4609	4203	4208
gene:CIA_00308	acUKH-supercont1.1	338838	339311	-	474	2310	2187	2045	2050.5	2220.5	2415	2065.5	2226.5
gene:CIA_00309	acUKH-supercont1.1	339453	340085	+	633	3329.5	3209	3155.5	3057.5	3090.5	3540.5	3089	3206
gene:CIA_00310	acUKH-supercont1.1	340118	341089	-	972	4840	4456	4149	4345	4308.5	4846	4392	4484.5
gene:CIA_00311	acUKH-supercont1.1	341089	342063	-	975	4977.5	4541	4302	4381	4328	4871	4488.5	4568.5
gene:CIA_00312	acUKH-supercont1.1	342116	343027	-	912	4547.5	4107	3964	3967	4105.5	4506	3969.5	4066.5
gene:CIA_00313	acUKH-supercont1.1	343039	344049	-	1011	4861.5	4560.5	4260.5	4227	4160.5	4980.5	4441.5	4430
gene:CIA_00314	acUKH-supercont1.1	344117	345718	-	1602	7825	7392.5	6953	7081	7083.5	8446	7295.5	7453
gene:CIA_00315	acUKH-supercont1.1	345768	347219	-	1452	6714	6390	5986	6138.5	6147.5	7082	6403	6305.5
gene:CIA_00316	acUKH-supercont1.1	347447	349048	-	1602	7374	7046	6785	6941	6789	7870	6897	7292
gene:CIA_00317	acUKH-supercont1.1	349314	349877	-	564	2588	2434	2274	2334	2316	2756	2388	2492
gene:CIA_00318	acUKH-supercont1.1	350046	351263	+	1218	6163	5594	5116.5	5197	5131.5	6171.5	5261	5481
gene:CIA_00319	acUKH-supercont1.1	351331	352929	-	1599	7620	6944	6490.5	6618	6609.5	7642.5	6633	7120
gene:CIA_00320	acUKH-supercont1.1	353023	354636	-	1614	7276	6466	6100	6128	6237	7237	6354	6530
gene:CIA_00321	acUKH-supercont1.1	354889	355599	-	711	3598	3514	3117	3401	3365	3626	3339	3544
gene:CIA_00322	acUKH-supercont1.1	355876	357144	+	1269	6350	6032.5	5521.5	5470.5	5622.5	6311	5662.5	5984
gene:CIA_00323	acUKH-supercont1.1	357170	357730	+	561	2986	2658.5	2532.5	2513.5	2572.5	2905	2670.5	2816
gene:CIA_00324	acUKH-supercont1.1	357893	358702	+	810	4288	3979.5	3658	3814	3713.5	4285	3833	4096
gene:CIA_00325	acUKH-supercont1.1	358741	360510	+	1770	8600	7762	7232	7434.5	7401	8415	7358	7640.5
gene:CIA_00326	acUKH-supercont1.1	360495	361145	+	651	3130.5	2768.5	2544	2690	2656.5	2994.5	2574	2798.5
gene:CIA_00327	acUKH-supercont1.1	361142	365722	+	4581	23070	19926	18645.5	18961	18884.5	21672.5	18386.5	18953.5
gene:CIA_00328	acUKH-supercont1.1	365719	367368	+	1650	8368	7262.5	6675.5	6809.5	6545	7821	6713.5	6907
gene:CIA_00329	acUKH-supercont1.1	367331	368164	+	834	4050.5	3737.5	3388	3521	3548.5	3914	3447	3734.5
gene:CIA_00330	acUKH-supercont1.1	368279	368665	-	387	2292	2329.5	2067	2030.5	2075.5	2455.5	2114	2125
gene:CIA_00331	acUKH-supercont1.1	368697	369074	-	378	2043	1890.5	1747	1723.5	1897	2105	1770	1924
gene:CIA_00332	acUKH-supercont1.1	369134	370579	-	1446	6468	5920	5622	5806	5879.5	6571.5	5798	5889
gene:CIA_00333	acUKH-supercont1.1	370686	372140	-	1455	7157	6501	6129.5	5995	6175.5	7068.5	6210	6335
gene:CIA_00334	acUKH-supercont1.1	372156	372443	-	288	1298	1328	1244.5	1326	1337.5	1453.5	1262	1396
gene:CIA_00335	acUKH-supercont1.1	372683	373720	+	1038	4867	4278.5	4133.5	4138	4157.5	4767.5	4167	4368
gene:CIA_00336	acUKH-supercont1.1	373800	374792	+	993	4162	3437.5	3225	3278.5	3241	3786.5	3297	3339
gene:CIA_00337	acUKH-supercont1.1	374792	375286	+	495	2135	1890.5	1778.5	1675.5	1826	2171.5	1809.5	2005.5
gene:CIA_00338	acUKH-supercont1.1	375376	375981	+	606	3132	2900.5	2745	2766.5	2764	3245	2783.5	2879
gene:CIA_00339	acUKH-supercont1.1	376015	377472	+	1458	6818	5988	5813	5660	5788	6664	5626.5	6050.5
gene:CIA_00340	acUKH-supercont1.1	377487	381317	+	3831	19478	16875.5	16027	16438.5	16068.5	18398.5	16239	16856.5
gene:CIA_00341	acUKH-supercont1.1	381366	382214	+	849	4208.5	4023	3721	3821.5	3780	4374	3800	3852
gene:CIA_00342	acUKH-supercont1.1	382217	383659	+	1443	6924.5	6144	5918	6071	5856.5	7065.5	5808.5	6398.5
gene:CIA_00343	acUKH-supercont1.1	383690	384214	-	525	2710	2477.5	2352	2313.5	2331.5	2681.5	2354	2444
gene:CIA_00344	acUKH-supercont1.1	384313	385662	+	1350	6793	6098	5932	5827	5894	6851	5784	6142
gene:CIA_00345	acUKH-supercont1.1	385810	386205	+	396	1784	1744	1581.5	1586.5	1702	1894.5	1605	1687
gene:CIA_00346	acUKH-supercont1.1	386198	387574	+	1377	6899.5	5775.5	5599.5	5597	5564	6459.5	5509	5779.5
gene:CIA_00347	acUKH-supercont1.1	387602	388051	+	450	2089.5	1963	1784	1905.5	1912	2286	1939	1948.5
gene:CIA_00348	acUKH-supercont1.1	388064	388675	+	612	3082	2656	2670.5	2559.5	2608	3066.5	2649.5	2721.5
gene:CIA_00349	acUKH-supercont1.1	388724	389626	+	903	4510	4202.5	3805.5	3933.5	3889	4618.5	4008.5	4238.5
gene:CIA_00350	acUKH-supercont1.1	389723	389995	-	273	1271	1147	1056	1182	1198	1302.5	1152	1192.5
gene:CIA_00351	acUKH-supercont1.1	390025	390885	-	861	4032	3600.5	3267.5	3378.5	3410	3927.5	3471.5	3506
gene:CIA_00352	acUKH-supercont1.1	390887	391351	-	465	2084.5	1778	1739.5	1683	1749.5	1967.5	1759.5	1806.5
gene:CIA_00353	acUKH-supercont1.1	391365	391673	-	309	1462.5	1327.5	1183.5	1317	1255.5	1431	1284	1222
gene:CIA_00354	acUKH-supercont1.1	391751	393244	-	1494	6980	6189	5966.5	5998.5	6036	6923.5	5997	6257
gene:CIA_00355	acUKH-supercont1.1	393470	394195	-	726	3313.5	2926	2666	2966	2873.5	3083	2789	3025.5
gene:CIA_00356	acUKH-supercont1.1	394195	394722	-	528	2406.5	2077	1930.5	1960.5	1976.5	2263.5	2006.5	1984.5
gene:CIA_00357	acUKH-supercont1.1	394709	395281	-	573	2592	2237	2077	2129	2112.5	2370	2097.5	2246
gene:CIA_00358	acUKH-supercont1.1	395290	395829	-	540	2486	2224.5	2166	2118	2010.5	2440	2162.5	2161
gene:CIA_00359	acUKH-supercont1.1	395829	396803	-	975	4778	4318.5	4029.5	4147.5	4020	4838.5	4239.5	4250
gene:CIA_00360	acUKH-supercont1.1	396926	397018	+	93	537	748	692	698	684	790	709	690
gene:CIA_00361	acUKH-supercont1.1	397223	398032	+	810	3930.5	3501	3482	3198.5	3475.5	3763.5	3489.5	3631.5
gene:CIA_00362	acUKH-supercont1.1	398032	398829	+	798	3677	3230.5	3109	3010.5	3098.5	3535.5	3105	3325
gene:CIA_00363	acUKH-supercont1.1	398830	399303	+	474	2074.5	1741	1677.5	1663.5	1693.5	2052.5	1789.5	1813.5
gene:CIA_00364	acUKH-supercont1.1	399315	399962	+	648	2885	2409	2379	2309	2360	2687.5	2385.5	2463.5
gene:CIA_00365	acUKH-supercont1.1	399959	400267	+	309	1572	1562.5	1463.5	1475.5	1413.5	1664	1541.5	1491.5
gene:CIA_00366	acUKH-supercont1.1	400384	400623	+	240	1175	1103	1088	1074.5	1093.5	1266.5	1132	1088.5
gene:CIA_00367	acUKH-supercont1.1	400644	401909	+	1266	6335	5683.5	5243	5401.5	5292.5	6162.5	5498	5518.5
gene:CIA_00368	acUKH-supercont1.1	401927	402562	+	636	3043	2847.5	2705	2746	2805	3122	2842	2868
gene:CIA_00369	acUKH-supercont1.1	402688	404010	+	1323	6610	5986.5	5789.5	5617.5	5796.5	6558.5	5876	5969
gene:CIA_00370	acUKH-supercont1.1	404013	405068	+	1056	5216	4488.5	4326.5	4260.5	4253	4827.5	4198	4512
gene:CIA_00371	acUKH-supercont1.1	405111	406280	-	1170	5432	4717	4373	4500	4337.5	5095	4385	4493
gene:CIA_00372	acUKH-supercont1.1	406397	407155	+	759	3609.5	3386	3159.5	3065	3188	3635	3353	3348.5
gene:CIA_00373	acUKH-supercont1.1	407142	408245	-	1104	5415.5	4705	4671.5	4765	4508	5310	4751	4674.5
gene:CIA_00374	acUKH-supercont1.1	408590	409507	+	918	3935.5	3585	3397	3606.5	3532	4009.5	3391.5	3594.5
gene:CIA_00375	acUKH-supercont1.1	409519	411420	+	1902	9317.5	8254.5	7728.5	7906.5	7866	8914.5	7767	8154.5
gene:CIA_00376	acUKH-supercont1.1	411494	411940	-	447	2154	2024.5	1925.5	1900	2006	2338	2067.5	2059
gene:CIA_00377	acUKH-supercont1.1	412085	412714	+	630	3095	3034.5	2788.5	2750	2795.5	3183	2953	2903.5
gene:CIA_00378	acUKH-supercont1.1	412782	414128	+	1347	6812	6311.5	5695.5	5709	5843.5	6721	5831	6008.5
gene:CIA_00379	acUKH-supercont1.1	414223	415317	+	1095	5197	4501.5	4344.5	4413	4304.5	5108	4342	4631
gene:CIA_00380	acUKH-supercont1.1	415382	416344	-	963	4692	4005.5	3872.5	3906	3792.5	4335	3909	3841
gene:CIA_00381	acUKH-supercont1.1	416503	417501	-	999	4867	4425	4167	4287	4282	4794	4278	4417
gene:CIA_00382	acUKH-supercont1.1	417665	418801	+	1137	5788	5427	5162	5288	5055	5878.5	5167.5	5320
gene:CIA_00383	acUKH-supercont1.1	418886	419923	-	1038	5190	4206	4141	4086	4026	4658.5	4273.5	4305
gene:CIA_00384	acUKH-supercont1.1	420169	420597	+	429	1843.5	1623	1576	1552.5	1399.5	1719.5	1553	1546
gene:CIA_00385	acUKH-supercont1.1	420612	421004	+	393	1840.5	1596	1607	1635.5	1659.5	1849.5	1654	1680
gene:CIA_00386	acUKH-supercont1.1	421254	421847	+	594	2838.5	2410.5	2337	2360.5	2324	2749	2453.5	2587
gene:CIA_00387	acUKH-supercont1.1	421847	423058	+	1212	5332	4528.5	4371.5	4360.5	4324	5181	4444.5	4425.5
gene:CIA_00388	acUKH-supercont1.1	423058	423840	+	783	3623.5	3179.5	3136.5	3097.5	3039.5	3675.5	3186.5	3250
gene:CIA_00389	acUKH-supercont1.1	423926	424543	+	618	2866	2348.5	2391.5	2378.5	2384.5	2745	2552	2461.5
gene:CIA_00390	acUKH-supercont1.1	424555	424962	+	408	1925	1617	1549.5	1544	1627.5	1903	1618.5	1624.5
gene:CIA_00391	acUKH-supercont1.1	425019	425597	-	579	2454.5	2126.5	1893.5	2094	2118	2392.5	2196.5	2141.5
gene:CIA_00392	acUKH-supercont1.1	425594	426187	-	594	2775	2347.5	2189.5	2324.5	2381	2631.5	2279.5	2263
gene:CIA_00393	acUKH-supercont1.1	426216	426461	-	246	1353.5	1283	1191	1232.5	1187.5	1416.5	1301	1325
gene:CIA_00394	acUKH-supercont1.1	426590	428404	-	1815	8904	7653	7202	7442	7113	8558	7429	7525
gene:CIA_00395	acUKH-supercont1.1	428531	429379	+	849	4296	3853	3621	3517	3653	4274	3788	3780
gene:CIA_00396	acUKH-supercont1.1	430135	430539	+	405	1877	1855	1769	1711	1709.5	2029.5	1643	1773.5
gene:CIA_00397	acUKH-supercont1.1	430542	431483	+	942	4292	3908	3745.5	3721	3700.5	4344.5	3839.5	3853
gene:CIA_00398	acUKH-supercont1.1	431480	431773	+	294	1570.5	1296.5	1196	1290	1189	1415.5	1305.5	1212.5
gene:CIA_00399	acUKH-supercont1.1	431770	433509	+	1740	8882.5	7779.5	7110	7162.5	7140	8421	7557	7533.5
gene:CIA_00400	acUKH-supercont1.1	433509	434972	+	1464	7621	5915	5924	5913.5	5812	6761.5	6051	6126
gene:CIA_00401	acUKH-supercont1.1	434965	436341	+	1377	7181	6180	5864.5	5859	5837.5	6692	6149	6036.5
gene:CIA_00402	acUKH-supercont1.1	436341	437423	+	1083	4960.5	4152	4049	4039	3961.5	4639.5	4145	4120.5
gene:CIA_00403	acUKH-supercont1.1	437437	438783	+	1347	6904	5806	5527	5741.5	5432.5	6341	5629	5891
gene:CIA_00404	acUKH-supercont1.1	438783	439982	+	1200	5796	4579.5	4530	4609.5	4561.5	5375	4730	4810.5
gene:CIA_00405	acUKH-supercont1.1	439972	441045	+	1074	5212	4216	4163.5	4045	4106	4765.5	4127.5	4203.5
gene:CIA_00406	acUKH-supercont1.1	441038	442480	+	1443	7235.5	6045	5623	5816	5750.5	6795.5	5746.5	5815
gene:CIA_00407	acUKH-supercont1.1	442477	443436	+	960	4977	4391.5	4099	4189.5	4122	4469.5	4202	4337.5
gene:CIA_00408	acUKH-supercont1.1	443440	444303	+	864	4455.5	3596.5	3347.5	3575.5	3527	4151	3638.5	3712
gene:CIA_00409	acUKH-supercont1.1	444325	445578	+	1254	6058.5	5358.5	5125.5	5170	5047.5	5950	5261.5	5422
gene:CIA_00410	acUKH-supercont1.1	445629	446813	+	1185	5707	5228	4877.5	4885	4956	5669	5177	5215
gene:CIA_00411	acUKH-supercont1.1	446926	447837	+	912	4297	4009.5	3725.5	3716.5	3771.5	4168	3805	3990
gene:CIA_00412	acUKH-supercont1.1	447898	448359	-	462	2281	2118.5	2127.5	2098.5	1937.5	2292	2067.5	2075
gene:CIA_00413	acUKH-supercont1.1	448440	449363	+	924	4856	4089	3987	4124	4051	4716	4286.5	4225
gene:CIA_00414	acUKH-supercont1.1	449497	452247	+	2751	13352	11623	11068	11295	10974	12615	11688	11427
gene:CIA_00415	acUKH-supercont1.1	452394	453611	+	1218	6333	5566	5189	5205	5119	6097	5456	5572
gene:CIA_00416	acUKH-supercont1.1	453732	454367	+	636	3573	3170.5	3109.5	2938.5	2913	3369	3072.5	3058.5
gene:CIA_00417	acUKH-supercont1.1	454421	455368	+	948	5237	4137	4114	4160.5	4105	4744	4212.5	4110.5
gene:CIA_00418	acUKH-supercont1.1	455438	456016	-	579	3030	2505	2533	2566.5	2462.5	2864	2497	2661
gene:CIA_00419	acUKH-supercont1.1	456021	458117	-	2097	9949	8436	8245	8319	8301.5	9556	8332.5	8437
gene:CIA_00420	acUKH-supercont1.1	458168	459079	-	912	5056	4369.5	4065	4107.5	4040	4892.5	4329.5	4069
gene:CIA_00421	acUKH-supercont1.1	459116	460216	-	1101	5329	4627	4336.5	4486	4407	5001.5	4601	4689
gene:CIA_00422	acUKH-supercont1.1	460320	460799	+	480	2296	2153	2056	2056	1991	2399	2110	2144
gene:CIA_00423	acUKH-supercont1.1	461032	461868	+	837	3900	3252.5	3049.5	3223.5	3272.5	3602	3399.5	3430
gene:CIA_00424	acUKH-supercont1.1	461925	463709	-	1785	8709	7554	7416.5	7429	7385.5	8466.5	7533.5	7602
gene:CIA_00425	acUKH-supercont1.1	463752	464135	-	384	2134.5	1952.5	1686	1855	1825	2168.5	1902	1853.5
gene:CIA_00426	acUKH-supercont1.1	464167	465135	+	969	4629.5	3963	3707	3833.5	3807	4562	4117	3940.5
gene:CIA_00427	acUKH-supercont1.1	465328	466257	+	930	4286	3674	3563.5	3731	3641.5	4327	3877.5	3744.5
gene:CIA_00428	acUKH-supercont1.1	466316	467074	-	759	3706	3229	3080.5	3042	3069.5	3742	3251.5	3190.5
gene:CIA_00429	acUKH-supercont1.1	467183	467917	+	735	3745	3271.5	3143.5	3105.5	3221.5	3745.5	3341	3346.5
gene:CIA_00430	acUKH-supercont1.1	467986	468453	+	468	2289	2111.5	1979.5	2056.5	1887.5	2364.5	2066	2075.5
gene:CIA_00431	acUKH-supercont1.1	468649	468942	+	294	1589	1329.5	1206	1233.5	1280	1458	1342	1294.5
gene:CIA_00432	acUKH-supercont1.1	468993	470636	+	1644	7840	6671.5	6473.5	6496	6497	7608	6863	6675
gene:CIA_00433	acUKH-supercont1.1	470693	471379	-	687	3723	3250	3279.5	3232.5	3269	3710	3235	3428.5
gene:CIA_00434	acUKH-supercont1.1	471609	471992	+	384	1972.5	1796.5	1847	1799	1774.5	2038	1909.5	1738.5
gene:CIA_00435	acUKH-supercont1.1	472012	472341	+	330	1592.5	1273.5	1294	1274	1283.5	1532.5	1352.5	1225.5
gene:CIA_00436	acUKH-supercont1.1	472284	473078	-	795	3923	3598	3325	3460	3521	4121.5	3610	3560
gene:CIA_00437	acUKH-supercont1.1	473295	473978	+	684	3488.5	3063	2901	2954	2868.5	3454	3140.5	3014
gene:CIA_00438	acUKH-supercont1.1	473968	475248	+	1281	6282.5	5287	5264.5	5427	5266.5	6217.5	5641	5337
gene:CIA_00439	acUKH-supercont1.1	475328	476011	+	684	3277.5	2832.5	2726.5	2882	2811	3226.5	2994	3051
gene:CIA_00440	acUKH-supercont1.1	476014	476718	+	705	3506	3011.5	2804	2922.5	2814	3371	3043	2999
gene:CIA_00441	acUKH-supercont1.1	476715	476957	+	243	1150.5	1055	1036	1042.5	1050	1175	1067.5	1093
gene:CIA_00442	acUKH-supercont1.1	477082	478278	-	1197	5589	4791	4522	4684	4839	5474	4941	4954
gene:CIA_00443	acUKH-supercont1.1	478416	481472	-	3057	14402	12374	12063	12114.5	12066	14180	12751	12540.5
gene:CIA_00444	acUKH-supercont1.1	481523	482653	-	1131	5784	4793	4828	4894.5	4791	5608	4875	4970.5
gene:CIA_00445	acUKH-supercont1.1	482823	483917	-	1095	5531	4952	4787	4682.5	4554	5636.5	4870.5	4852
gene:CIA_00446	acUKH-supercont1.1	483928	484992	-	1065	5287	4446.5	4188	4387.5	4323.5	5075	4496	4534
gene:CIA_00447	acUKH-supercont1.1	485002	486423	-	1422	6901	5966.5	5695	5913	5731.5	6627.5	5966.5	5887
gene:CIA_00448	acUKH-supercont1.1	486586	487926	-	1341	6483	5453	5216	5334	5276	6143	5487	5550
gene:CIA_00449	acUKH-supercont1.1	488120	488692	+	573	2861	2631	2524	2502.5	2458.5	2775.5	2558.5	2612.5
gene:CIA_00450	acUKH-supercont1.1	488694	489596	+	903	4683.5	4039	3627.5	3923.5	3744.5	4438	4085.5	3860.5
gene:CIA_00451	acUKH-supercont1.1	489597	491660	-	2064	9862.5	8589	8279.5	8550	8572	9766.5	8928	9047
gene:CIA_00452	acUKH-supercont1.1	491841	492422	-	582	2659	2589	2399	2503	2357	2875	2572	2605
gene:CIA_00453	acUKH-supercont1.1	492769	493371	-	603	2709	2387.5	2293.5	2375	2376	2654	2440.5	2335
gene:CIA_00454	acUKH-supercont1.1	493373	493774	-	402	2047	1784.5	1809.5	1807	1774	2147	1892.5	1834
gene:CIA_00455	acUKH-supercont1.1	493878	494774	+	897	4733.5	3864	3716.5	3862.5	3779.5	4564.5	3982	3942
gene:CIA_00456	acUKH-supercont1.1	494775	495833	-	1059	5573.5	4807	4732.5	4773.5	4713.5	5464.5	4872	4872
gene:CIA_00457	acUKH-supercont1.1	496018	497007	+	990	5194	4506.5	4207.5	4358.5	4258.5	4926.5	4530.5	4806.5
gene:CIA_00458	acUKH-supercont1.1	497008	497271	-	264	1476	1379.5	1314.5	1378.5	1318.5	1623.5	1438.5	1449.5
gene:CIA_00459	acUKH-supercont1.1	497562	498398	+	837	3997	3574	3308	3479	3460	3938	3638	3598
gene:CIA_00460	acUKH-supercont1.1	498615	498842	+	228	1124.5	1039.5	1006	1068.5	1045	1228	1051	1076
gene:CIA_00461	acUKH-supercont1.1	498860	501160	+	2301	11561	9561.5	9086.5	9502.5	9408	10903.5	9889	9693
gene:CIA_00462	acUKH-supercont1.1	501160	501402	+	243	1300.5	1113.5	1081.5	1086.5	1094	1298.5	1160	1168
gene:CIA_00463	acUKH-supercont1.1	501462	502514	-	1053	5671.5	4744	4756.5	4805.5	4638.5	5423.5	4902.5	4812
gene:CIA_00464	acUKH-supercont1.1	502551	503717	-	1167	5382.5	4675.5	4532	4652	4585.5	5561	4931.5	4612
gene:CIA_00465	acUKH-supercont1.1	503766	504068	-	303	1566	1437	1383.5	1489	1323	1605.5	1513	1441
gene:CIA_00466	acUKH-supercont1.1	504221	504793	+	573	3093	2971	2683	2787	2630	3241	2893	2879
gene:CIA_00467	acUKH-supercont1.1	504943	505803	+	861	4138	3614.5	3527.5	3667	3670	4020.5	3765	3672
gene:CIA_00468	acUKH-supercont1.1	505800	506576	-	777	4279	3414	3268.5	3409	3396	3943.5	3317	3047
gene:CIA_00469	acUKH-supercont1.1	506576	507331	-	756	4053	3868.5	3591	3701	3646	4219	3816	3707
gene:CIA_00470	acUKH-supercont1.1	507534	508430	+	897	4740	4191.5	4036	4129	4037	4751	4116	4328
gene:CIA_00471	acUKH-supercont1.1	508515	509300	+	786	3777	3346	3171.5	3370.5	3187.5	3806.5	3481	3508
gene:CIA_00472	acUKH-supercont1.1	509368	510483	+	1116	5300	4622.5	4279.5	4512	4655	5057.5	4613	4732
gene:CIA_00473	acUKH-supercont1.1	510480	510815	+	336	1722	1646.5	1480.5	1424	1592.5	1708.5	1469.5	1521
gene:CIA_00474	acUKH-supercont1.1	510876	511466	+	591	3168	2729.5	2550.5	2584.5	2641	3152.5	2714.5	2801
gene:CIA_00475	acUKH-supercont1.1	511631	512851	+	1221	6242.5	5501.5	5358	5600	5547	6261	5759	5538.5
gene:CIA_00476	acUKH-supercont1.1	512889	514208	+	1320	6479	5488.5	5132.5	5462.5	5434.5	6287.5	5537.5	5775.5
gene:CIA_00477	acUKH-supercont1.1	514209	515693	+	1485	7659.5	6564	6416.5	6632.5	6279.5	7397.5	6654.5	6797
gene:CIA_00478	acUKH-supercont1.1	515793	516563	+	771	4223	3684	3616	3566	3752.5	4201.5	3856.5	3834
gene:CIA_00479	acUKH-supercont1.1	516628	517200	+	573	3002	2581	2420.5	2406.5	2364	2799.5	2612	2523
gene:CIA_00480	acUKH-supercont1.1	517197	518354	+	1158	6097	5213	5121.5	5207.5	5131.5	5858	5521.5	5348
gene:CIA_00481	acUKH-supercont1.1	518454	519734	+	1281	6272	5511	5389	5447	5266	6361	5773	5714
gene:CIA_00482	acUKH-supercont1.1	519828	520439	+	612	3242	2869	2713	2827	2818	3342	2945	2926
gene:CIA_00483	acUKH-supercont1.1	520546	521127	+	582	2889	2638	2339	2655	2507	2923.5	2622	2594.5
gene:CIA_00484	acUKH-supercont1.1	521148	521456	+	309	1703	1598	1436.5	1515	1463	1726	1566.5	1574.5
gene:CIA_00485	acUKH-supercont1.1	521528	522847	+	1320	6795	6055	5781.5	6025	5789	6811.5	6232.5	6409
gene:CIA_00486	acUKH-supercont1.1	522944	524467	-	1524	7340	6821	6519	6687	6611	7639	7117	6950
gene:CIA_00487	acUKH-supercont1.1	524743	525870	+	1128	6022	5249.5	4879.5	5133.5	5205	5910.5	5352	5330
gene:CIA_00488	acUKH-supercont1.1	525863	526789	+	927	4756	3954	3830.5	3975	3960	4627.5	4061	4004
gene:CIA_00489	acUKH-supercont1.1	526855	527628	+	774	4227	3743.5	3415	3565.5	3619	4141	3816	3834
gene:CIA_00490	acUKH-supercont1.1	527818	529269	-	1452	6962	6225.5	5710	5950.5	5825.5	6831.5	6182	6221
gene:CIA_00491	acUKH-supercont1.1	529352	530266	-	915	4609	4305.5	4086	4219.5	4152	4863.5	4325.5	4410
gene:CIA_00492	acUKH-supercont1.1	530351	531157	-	807	4004	3603	3410	3566	3505.5	4002	3676.5	3636
gene:CIA_00493	acUKH-supercont1.1	531257	531634	+	378	1991	1911	1819	1809	1877	2066	1913	1987
gene:CIA_00494	acUKH-supercont1.1	531735	532157	+	423	2163	1946.5	1942	1894	1976.5	2307	2079.5	2005
gene:CIA_00495	acUKH-supercont1.1	532218	532577	+	360	1834.5	1616.5	1493.5	1573.5	1502.5	1785	1562	1700.5
gene:CIA_00496	acUKH-supercont1.1	532582	533913	-	1332	6955	5788.5	5691	5729	5898.5	6612.5	5985	5922.5
gene:CIA_00497	acUKH-supercont1.1	533910	534917	-	1008	5212.5	4419	4236.5	4392.5	4361.5	4978	4652.5	4449
gene:CIA_00498	acUKH-supercont1.1	534914	536191	-	1278	6297	5450.5	5025.5	5300.5	5369.5	6069.5	5446.5	5491.5
gene:CIA_00499	acUKH-supercont1.1	536188	537759	-	1572	7443	6489.5	6030.5	6360.5	6341	7187	6573	6659.5
gene:CIA_00500	acUKH-supercont1.1	537746	538726	-	981	4699	3897.5	3699	3906.5	3775.5	4328.5	3897.5	3878.5
gene:CIA_00501	acUKH-supercont1.1	538723	539472	-	750	3970	3478	3351	3369.5	3331	3875	3496	3586.5
gene:CIA_00502	acUKH-supercont1.1	539558	540295	-	738	3637	3379	3202	3376	3501	3855.5	3578	3546
gene:CIA_00503	acUKH-supercont1.1	540520	541962	+	1443	7095	6186	5725.5	5968.5	6097	7193	6272	6220.5
gene:CIA_00504	acUKH-supercont1.1	542047	542421	-	375	1853	1761	1610.5	1624.5	1673	1981	1756	1804.5
gene:CIA_00505	acUKH-supercont1.1	542681	543532	+	852	4125	3524	3398	3460	3503.5	4099	3722.5	3719
gene:CIA_00506	acUKH-supercont1.1	543582	543794	+	213	1112.5	933	881	861.5	926	1104	909	1008
gene:CIA_00507	acUKH-supercont1.1	543769	544770	-	1002	4719	4184	4035.5	4186	4255	4917	4362.5	4403.5
gene:CIA_00508	acUKH-supercont1.1	544767	545528	-	762	3875.5	3452.5	3220	3192	3278.5	3862.5	3410.5	3461
gene:CIA_00509	acUKH-supercont1.1	545521	546636	-	1116	5868	5291.5	5109.5	5131.5	5251	5979.5	5352.5	5374.5
gene:CIA_00510	acUKH-supercont1.1	546954	547073	-	120	576	490	492	506	434	564	477	506
gene:CIA_00511	acUKH-supercont1.1	553394	554565	-	1172	5594	4579	4488	4629	4647	5408	4788	4986
gene:CIA_00512	acUKH-supercont1.1	554800	554991	-	192	1397	1726	1665	1661	1665	1950	1745	1770
gene:CIA_00513	acUKH-supercont1.1	558508	559772	-	1265	6793	6252	6072	6248	6279	7235	6634	6706
gene:CIA_00514	acUKH-supercont1.1	560172	561662	+	1491	7597	6396	6342	6421	6356	7273	6630	6513
gene:CIA_00515	acUKH-supercont1.1	561766	561908	-	143	773	395	391	393	348	440	370	373
gene:CIA_00516	acUKH-supercont1.1	563329	564527	-	1199	5749	5027	4796	4807	5010	5745	5285	5067
gene:CIA_00517	acUKH-supercont1.1	564716	564928	-	213	964	813	786	854	812	925	890	885
gene:CIA_00518	acUKH-supercont1.1	565338	566249	+	912	5018.5	4330	4227.5	4222	4484	5051.5	4451.5	4468.5
gene:CIA_00519	acUKH-supercont1.1	566263	567513	+	1251	6232	5154.5	5116.5	5044.5	5244.5	6058	5249	5424
gene:CIA_00520	acUKH-supercont1.1	567523	568707	+	1185	5884.5	4942.5	4663.5	4798	4862	5573.5	4933	4934.5
gene:CIA_00521	acUKH-supercont1.1	568704	569969	+	1266	6373	5327.5	5138.5	5156.5	5173.5	5979	5521.5	5437
gene:CIA_00522	acUKH-supercont1.1	569966	570850	+	885	4551	3712.5	3777	3795.5	3777	4391	3794	3821.5
gene:CIA_00523	acUKH-supercont1.1	570860	571771	+	912	4557	3780.5	3571	3685.5	3732.5	4460	3893	3946.5
gene:CIA_00524	acUKH-supercont1.1	571768	572505	+	738	3414	3000	2883	2790.5	2850.5	3182	2878.5	2769
gene:CIA_00525	acUKH-supercont1.1	572528	572812	+	285	1060.5	1085	973	984.5	828	867.5	755.5	670
gene:CIA_00526	acUKH-supercont1.1	572837	574507	+	1671	7772.5	6850	6403	6559.5	6382.5	7583.5	6783	6675.5
gene:CIA_00527	acUKH-supercont1.1	574533	575360	-	828	4097	3685.5	3558	3500.5	3615.5	4202	3696	3833.5
gene:CIA_00528	acUKH-supercont1.1	575481	575963	-	483	2063	2170	2042	2241	2094	2432	2232	2208
gene:CIA_00529	acUKH-supercont1.1	576069	576533	+	465	2331.5	2140.5	2150.5	2004.5	2181.5	2434	2239.5	2212.5
gene:CIA_00530	acUKH-supercont1.1	576543	579311	+	2769	14147.5	12139.5	11638	11608.5	11893.5	13906.5	12470.5	12703.5
gene:CIA_00531	acUKH-supercont1.1	579379	580848	-	1470	7137	6520	6145.5	6315	6427	7471.5	6708	6788
gene:CIA_00532	acUKH-supercont1.1	580992	581243	-	252	1354	1309	1320	1314	1300	1621	1435	1505
gene:CIA_00533	acUKH-supercont1.1	581677	583293	+	1617	8020	6556.5	6105.5	6071	6489.5	7352	6711	6584
gene:CIA_00534	acUKH-supercont1.1	583290	584495	-	1206	6494	5485	5284.5	5248.5	5494	6182.5	5709	5538
gene:CIA_00535	acUKH-supercont1.1	584550	585353	-	804	4447	4013.5	3913	3925.5	3987.5	4549.5	4187	4136
gene:CIA_00536	acUKH-supercont1.1	585453	586343	+	891	4576	4233	4195	4178	4258	5037	4455	4500
gene:CIA_00537	acUKH-supercont1.1	586456	587139	+	684	3727.5	3271	3102.5	3224	3145	3644	3248	3102
gene:CIA_00538	acUKH-supercont1.1	587180	590695	+	3516	18254.5	15009.5	14408.5	14239.5	14777	16984	15106.5	15091.5
gene:CIA_00539	acUKH-supercont1.1	590692	594429	+	3738	19012.5	15668.5	15294	15124.5	15486.5	18076.5	16151.5	16160.5
gene:CIA_00540	acUKH-supercont1.1	594426	596591	+	2166	11906.5	9959.5	9620	9486	9642.5	11162	9832.5	10079
gene:CIA_00541	acUKH-supercont1.1	596613	600248	-	3636	18061.5	14737.5	14412.5	14284	14833	17050.5	15174.5	15217.5
gene:CIA_00542	acUKH-supercont1.1	600257	601486	-	1230	6034.5	4954	4824.5	5077	5253	5982	5146	5186.5
gene:CIA_00543	acUKH-supercont1.1	604132	604246	+	115	764	735	861	724	731	873	797	738
gene:CIA_00544	acUKH-supercont1.1	604600	607674	-	3075	14728	12358	12300.5	12286.5	12614	14883	12876	13001
gene:CIA_00545	acUKH-supercont1.1	607671	609086	-	1416	7406	6022	6128.5	5934	6256	7291.5	6263	6347
gene:CIA_00546	acUKH-supercont1.1	609094	609645	-	552	2930	2624	2591	2479.5	2531	3056.5	2641	2661
gene:CIA_00547	acUKH-supercont1.1	609951	610547	+	597	2999	2596	2531	2589	2626	3062	2720	2762
gene:CIA_00548	acUKH-supercont1.1	610664	610984	-	321	1750	1595	1699	1615	1655	1883	1682	1759
gene:CIA_00549	acUKH-supercont1.1	611150	611866	+	717	3803.5	3381.5	3262.5	3287	3419.5	3946	3445.5	3582.5
gene:CIA_00550	acUKH-supercont1.1	611863	612408	+	546	2673.5	2342.5	2274	2264	2397	2760.5	2494.5	2462.5
gene:CIA_00551	acUKH-supercont1.1	612478	613437	+	960	5088.5	4332.5	4170.5	4145.5	4202	4818	4262	4290
gene:CIA_00552	acUKH-supercont1.1	613447	614088	-	642	3427.5	3028.5	2929	2942.5	2900	3506.5	2977.5	3127.5
gene:CIA_00553	acUKH-supercont1.1	614072	614521	-	450	2303	2201	2051	1950	2070.5	2516	2088.5	2191.5
gene:CIA_00554	acUKH-supercont1.1	614669	615100	+	432	2441.5	2272.5	2138	2255	2272.5	2632.5	2327.5	2275.5
gene:CIA_00555	acUKH-supercont1.1	615103	615477	-	375	2113.5	1925.5	1918	1779	1902.5	2186.5	2037.5	1860.5
gene:CIA_00556	acUKH-supercont1.1	615711	616160	+	450	2276.5	1940.5	1862	2033	1890.5	2311.5	2181	2084.5
gene:CIA_00557	acUKH-supercont1.1	616168	617133	+	966	4911	4086.5	3911.5	3909.5	4042	4546.5	4106.5	4069
gene:CIA_00558	acUKH-supercont1.1	617130	618341	+	1212	6438.5	5148.5	5135	4825.5	5018	5799	5115	5223
gene:CIA_00559	acUKH-supercont1.1	618328	618921	+	594	2926	2469	2393	2375	2360	2766.5	2519	2505
gene:CIA_00560	acUKH-supercont1.1	618918	621329	+	2412	12039	10141.5	9510	9562	9861	11171	10012	9899.5
gene:CIA_00561	acUKH-supercont1.1	621326	622735	+	1410	7047	5911.5	5481.5	5599	5817.5	6550.5	5780	5640.5
gene:CIA_00562	acUKH-supercont1.1	622735	623949	+	1215	6705	5261.5	4851	4941	4894	5712	4830.5	4576.5
gene:CIA_00563	acUKH-supercont1.1	624463	625641	+	1179	5580	857	833	832	835	995	794	864
gene:CIA_00564	acUKH-supercont1.1	625841	638374	+	12534	64033	6546	6309	6170	6297	7438	6478	6492
gene:CIA_00565	acUKH-supercont1.1	638766	639368	+	603	2655	2411	2308	2400	2395	2889	2377	2565
gene:CIA_00566	acUKH-supercont1.1	639533	641167	+	1635	7792	6905.5	6709	6891.5	6905	8020.5	7178.5	7290.5
gene:CIA_00567	acUKH-supercont1.1	641191	643038	+	1848	9549	8198	7586	7941.5	8038	9129	8233.5	8069.5
gene:CIA_00568	acUKH-supercont1.1	643049	643468	+	420	2076.5	1764.5	1766.5	1686	1774	2011.5	1743	1731.5
gene:CIA_00569	acUKH-supercont1.1	643477	644223	+	747	3546.5	3240.5	3173.5	3279.5	3348	3752	3389.5	3576
gene:CIA_00570	acUKH-supercont1.1	644291	645997	+	1707	8641.5	7641	7043	7337	7490	8552	7615	7763.5
gene:CIA_00571	acUKH-supercont1.1	646017	646694	+	678	3362	2803.5	2704	2777	2773	3269	2946	3101
gene:CIA_00572	acUKH-supercont1.1	646723	647202	+	480	2500	2220	2064	2105	2164	2416.5	2061	2154.5
gene:CIA_00573	acUKH-supercont1.1	647207	648151	+	945	5006.5	4108	3952.5	3956.5	3980.5	4611.5	4061.5	4161.5
gene:CIA_00574	acUKH-supercont1.1	648151	648576	+	426	2112	1943	1753	1790	1867.5	2123.5	1856.5	1883
gene:CIA_00575	acUKH-supercont1.1	648586	649572	+	987	5268	4642	4391.5	4553	4485.5	5213	4534	4722
gene:CIA_00576	acUKH-supercont1.1	649644	650309	+	666	3918	3147	2874	2859.5	2988	3402.5	3109	3117.5
gene:CIA_00577	acUKH-supercont1.1	650292	651197	-	906	4895	4366	4160.5	4295	4334	5030.5	4487	4494
gene:CIA_00578	acUKH-supercont1.1	651276	652592	-	1317	6587	5820.5	5647.5	5697.5	5667.5	6714	5865	5990.5
gene:CIA_00579	acUKH-supercont1.1	652663	654057	-	1395	7277	6220.5	6028	5867	6027	7068.5	6069.5	6267
gene:CIA_00580	acUKH-supercont1.1	654185	655084	-	900	4439	3877	3709	3767	3954	4536	3961	4094
gene:CIA_00581	acUKH-supercont1.1	655444	655977	-	534	2841	2551	2428	2439	2621	2947	2662	2709
gene:CIA_00582	acUKH-supercont1.1	656070	656849	-	780	3870	3857	3533	3656	3814	4229	3810	3961
gene:CIA_00583	acUKH-supercont1.1	657135	657989	-	855	3985	3963	3880	3721	3849	4127	3801	3938
gene:CIA_00584	acUKH-supercont1.1	658105	658401	+	297	1455	1497	1341	1386	1437	1656.5	1462	1472.5
gene:CIA_00585	acUKH-supercont1.1	658446	658841	+	396	2052	1841	1787.5	1848.5	1850	2092.5	1916.5	2006.5
gene:CIA_00586	acUKH-supercont1.1	658885	659391	-	507	2734.5	2318.5	2212.5	2281	2198.5	2529	2424.5	2358
gene:CIA_00587	acUKH-supercont1.1	659388	659708	-	321	1588.5	1500.5	1471	1503.5	1521.5	1709	1661	1560
gene:CIA_00588	acUKH-supercont1.1	660048	660341	+	294	1643	1651	1475	1591	1544	1782	1621	1592
gene:CIA_00589	acUKH-supercont1.1	660627	661049	+	423	2028	1904	1783	1827	1911	2158	2011	1924
gene:CIA_00590	acUKH-supercont1.1	662008	663087	-	1080	4939	0	0	0	0	0	0	0
gene:CIA_00591	acUKH-supercont1.1	663305	663598	-	294	1309	0	0	0	0	0	0	0		1590
gene:CIA_00592	acUKH-supercont1.1	663874	664137	+	264	1146	284.5	236.5	257	260.5	328.5	272.5	249.5
gene:CIA_00593	acUKH-supercont1.1	664170	665012	+	843	4036	837.5	748.5	864	781.5	993.5	864.5	831.5
gene:CIA_00594	acUKH-supercont1.1	665262	667448	-	2187	9895.5	0	0	0	0	0	0	0
gene:CIA_00595	acUKH-supercont1.1	667463	668320	-	858	4052	0	0	0	0	0	0	0
gene:CIA_00596	acUKH-supercont1.1	668317	669381	-	1065	4987	0	0	0	0	0	0	0
gene:CIA_00597	acUKH-supercont1.1	669374	670396	-	1023	4526.5	0	0	0	0	0	0	0
gene:CIA_00598	acUKH-supercont1.1	670403	671353	-	951	4213	0	0	0	0	0	0	0
gene:CIA_00599	acUKH-supercont1.1	671524	673350	+	1827	8876	0	0	0	0	0	0	0
gene:CIA_00600	acUKH-supercont1.1	673354	675111	+	1758	8797	0	0	0	0	0	0	0
gene:CIA_00601	acUKH-supercont1.1	675284	676183	+	900	4106	0	0	0	0	0	0	0
gene:CIA_00602	acUKH-supercont1.1	676138	677484	+	1347	5950	0	0	0	0	0	0	0
gene:CIA_00603	acUKH-supercont1.1	677738	680722	+	2985	13727	0	0	0	0	0	0	0
gene:CIA_00604	acUKH-supercont1.1	680719	684177	+	3459	16644.5	0	0	0	0	0	0	0
gene:CIA_00605	acUKH-supercont1.1	684174	688769	+	4596	21068.5	0	0	0	0	0	0	0
gene:CIA_00606	acUKH-supercont1.1	688754	689581	+	828	3936	0	0	0	0	0	0	0
gene:CIA_00607	acUKH-supercont1.1	689804	690958	+	1155	5463	0	0	0	0	0	0	0
gene:CIA_00608	acUKH-supercont1.1	690955	692859	+	1905	8877	0	0	0	0	0	0	0
gene:CIA_00609	acUKH-supercont1.1	692856	693638	+	783	3542	0	0	0	0	0	0	0
gene:CIA_00610	acUKH-supercont1.1	693757	694665	+	909	4119	0	0	0	0	0	0	0
gene:CIA_00611	acUKH-supercont1.1	694966	695436	+	471	2337	0	0	0	0	0	0	0
gene:CIA_00612	acUKH-supercont1.1	695639	695839	-	201	1111	0	0	0	0	0	0	0		30577
gene:CIA_00613	acUKH-supercont1.1	696057	696130	-	74	532	591	521	606	555	630	568	588
gene:CIA_00614	acUKH-supercont1.1	696261	697163	-	903	4061	3623	3599	3663	3708	4117	3797	3921
gene:CIA_00615	acUKH-supercont1.1	697615	698352	-	738	3877	3469.5	3493.5	3506.5	3630.5	4071	3578	3474
gene:CIA_00616	acUKH-supercont1.1	698432	699475	-	1044	5010	4516.5	4221.5	4447.5	4434.5	5075	4587	4573
gene:CIA_00617	acUKH-supercont1.1	699611	700303	-	693	3139.5	3030	2902	2950.5	2867.5	3408.5	3114.5	2958
gene:CIA_00618	acUKH-supercont1.1	700303	700515	-	213	939.5	1130.5	1061	1101.5	1150	1241	1179	1149
gene:CIA_00619	acUKH-supercont1.1	700596	701411	-	816	3619	3599.5	3338	3440	3509	4052	3595	3662
gene:CIA_00620	acUKH-supercont1.1	701408	702484	-	1077	5441	4661	4475	4549	4661.5	5359.5	4881.5	4835
gene:CIA_00621	acUKH-supercont1.1	702723	702890	+	168	1171	890	889	882	977	1037	880	987
gene:CIA_00622	acUKH-supercont1.1	702982	703431	+	450	2756	2397	2301	2416	2476	2727	2487	2400
gene:CIA_00623	acUKH-supercont1.1	703548	703793	+	246	1380	1289	1287	1311	1240	1494	1249	1341
gene:CIA_00624	acUKH-supercont1.1	703916	704104	+	189	1067	856.5	936	953	929	1040	835.5	783.5
gene:CIA_00625	acUKH-supercont1.1	704108	705022	-	915	4939	4203.5	3958	4080	4001	4561	4000.5	3942.5
gene:CIA_00626	acUKH-supercont1.1	705125	707101	+	1977	9821.5	8227	7950	8165	8215	9290.5	8492.5	8683.5
gene:CIA_00627	acUKH-supercont1.1	707136	707777	-	642	3528.5	3131	3123	3128	3107	3624.5	3313.5	3168.5
gene:CIA_00628	acUKH-supercont1.1	707893	708537	-	645	3375	3121.5	2957	3065.5	3165	3508.5	3087.5	3260.5
gene:CIA_00629	acUKH-supercont1.1	708594	709490	-	897	4518	4370.5	4175	4093.5	4081	4795.5	4167.5	4113.5
gene:CIA_00630	acUKH-supercont1.1	709602	710705	-	1104	5413	4612	4711	4579.5	4528	5376.5	4760	4716
gene:CIA_00631	acUKH-supercont1.1	710764	711582	-	819	4397	3873.5	3587.5	3675	3742	4457.5	3733	3871.5
gene:CIA_00632	acUKH-supercont1.1	711648	712811	-	1164	6144.5	5032.5	4786.5	4987.5	5041.5	5879.5	5069.5	5188.5
gene:CIA_00633	acUKH-supercont1.1	712823	714331	-	1509	7615.5	6469	6209	6349	6434.5	7282.5	6552.5	6727
gene:CIA_00634	acUKH-supercont1.1	714464	715345	+	882	4939	4181.5	4018.5	4143	4155	4632.5	4228.5	4289
gene:CIA_00635	acUKH-supercont1.1	715402	716223	+	822	4202	3809.5	3595.5	3676	3791	4117.5	3645.5	4025
gene:CIA_00636	acUKH-supercont1.1	716323	717018	+	696	3454	2953	2828	2892	2935	3384	2957	3025
gene:CIA_00637	acUKH-supercont1.1	717144	718181	-	1038	5649.5	4516.5	4406	4553.5	4544	5077	4728	4549.5
gene:CIA_00638	acUKH-supercont1.1	718174	719691	-	1518	7592.5	6095	5911.5	6090.5	6110	7183.5	6142	6406.5
gene:CIA_00639	acUKH-supercont1.1	719702	720172	-	471	2606	2069.5	1956.5	2060.5	2032	2233.5	1932.5	2005.5
gene:CIA_00640	acUKH-supercont1.1	720221	721204	-	984	4900.5	4099.5	3810	3966.5	4074.5	4603.5	4163	4199
gene:CIA_00641	acUKH-supercont1.1	721234	722517	-	1284	6377.5	5313.5	5142	5355	5378.5	5931.5	5531.5	5390.5
gene:CIA_00642	acUKH-supercont1.1	722728	723399	+	672	3481	3028.5	2851	2942	3101	3382	3003.5	3177
gene:CIA_00643	acUKH-supercont1.1	723392	724774	+	1383	6710.5	6039.5	5693	5928	6016	6894.5	5942	5972
gene:CIA_00644	acUKH-supercont1.1	724782	725618	-	837	4078.5	3606	3471	3600	3607	4055.5	3587.5	3741
gene:CIA_00645	acUKH-supercont1.1	725719	726663	-	945	4777	4057	3983	4132	4297	4802	4155	4181
gene:CIA_00646	acUKH-supercont1.1	726936	727190	+	255	1426.5	1293	1120.5	1253.5	1259.5	1417.5	1216.5	1229.5
gene:CIA_00647	acUKH-supercont1.1	727174	727626	+	453	2130.5	1854	1715.5	1775	1669	2170	1836	1817
gene:CIA_00648	acUKH-supercont1.1	727595	729211	-	1617	8363	7145	6614	6771.5	7087.5	8101.5	7168.5	7229.5
gene:CIA_00649	acUKH-supercont1.1	729620	730201	+	582	2774	2392.5	2397	2432	2412	2872	2653.5	2465
gene:CIA_00650	acUKH-supercont1.1	730233	730817	+	585	2894.5	2292	2332	2321.5	2373.5	2795	2324	2450.5
gene:CIA_00651	acUKH-supercont1.1	730826	731776	+	951	4490	3739	3583	3693.5	3750.5	4332.5	3947.5	3858.5
gene:CIA_00652	acUKH-supercont1.1	731773	732228	+	456	2026	1672.5	1645.5	1743.5	1714.5	2020.5	1764	1855
gene:CIA_00653	acUKH-supercont1.1	732268	733692	+	1425	7267.5	5940	5593.5	5992.5	6193.5	6814	6256	6265
gene:CIA_00654	acUKH-supercont1.1	733842	735641	+	1800	8022.5	6817	6411	6588	6726	7639.5	6774	7194.5
gene:CIA_00655	acUKH-supercont1.1	735647	736501	+	855	3917.5	3291	3126	3372	3208	3636.5	3375	3368.5
gene:CIA_00656	acUKH-supercont1.1	736670	737047	+	378	1674	1504	1442.5	1534	1561	1774	1497	1583
gene:CIA_00657	acUKH-supercont1.1	737044	737733	+	690	3326	2834.5	2771.5	2919.5	2748.5	3247	2816.5	2995.5
gene:CIA_00658	acUKH-supercont1.1	737726	738643	+	918	4345	3523.5	3311	3417.5	3415.5	3992	3388	3589
gene:CIA_00659	acUKH-supercont1.1	738704	739405	+	702	3357	2812	2761.5	2843	2969.5	3230	2774.5	2943
gene:CIA_00660	acUKH-supercont1.1	739398	740144	+	747	3653	2932	2938.5	3000	3028.5	3341	2998	3131
gene:CIA_00661	acUKH-supercont1.1	740235	741203	-	969	4951.5	4118	3912.5	4120.5	4039	4666.5	4171.5	4299.5
gene:CIA_00662	acUKH-supercont1.1	741200	741958	-	759	3818.5	3232.5	3053.5	3121	3056	3543	3018.5	3242
gene:CIA_00663	acUKH-supercont1.1	742045	742617	-	573	2843	2436.5	2442	2518.5	2556	2974.5	2449	2565
gene:CIA_00664	acUKH-supercont1.1	742749	743501	-	753	3841	3452	3299	3434	3290	4038	3360	3535
gene:CIA_00665	acUKH-supercont1.1	743600	744004	-	405	1906	1862	1811	1792	1796	2161	1867	1948
gene:CIA_00666	acUKH-supercont1.1	744115	746514	-	2400	11427	9767	9461	9799	9994	11454	9785	10387
gene:CIA_00667	acUKH-supercont1.1	746705	747457	+	753	3999	3653	3521	3742	3668	4086	3575	3726
gene:CIA_00668	acUKH-supercont1.1	747579	749642	-	2064	10368	8755	8520	8912	8882	10181	8625	9133
gene:CIA_00669	acUKH-supercont1.1	750106	753288	+	3183	14984	12146	12000	12151	12453	14088	12375	13030
gene:CIA_00670	acUKH-supercont1.1	753600	755120	+	1521	7800	6714	6430	6720	6555	7395	6767	6899
gene:CIA_00671	acUKH-supercont1.1	755265	756182	-	918	4776	4176	4047	4086	4067	4719	4052	4333
gene:CIA_00672	acUKH-supercont1.1	756321	756959	+	639	3434.5	2803	2702	2867	2822.5	3169.5	2868	2936
gene:CIA_00673	acUKH-supercont1.1	756969	757274	+	306	1703.5	1233.5	1241.5	1262	1295	1448	1331	1297
gene:CIA_00674	acUKH-supercont1.1	757330	758493	+	1164	5939.5	4757.5	4607.5	4710	4660.5	5516.5	4660.5	4789
gene:CIA_00675	acUKH-supercont1.1	758498	761491	-	2994	14865.5	12191	11889	12360	12256	14201	12150.5	12611
gene:CIA_00676	acUKH-supercont1.1	761784	761987	+	204	1022.5	951.5	939	937	1100.5	1164	975	1013.5
gene:CIA_00677	acUKH-supercont1.1	761992	762657	+	666	3468.5	171.5	195	198	216.5	232	175	208.5
gene:CIA_00678	acUKH-supercont1.1	762980	764395	+	1416	6967	5967	6057	6050	6266	7125	6011	6618
gene:CIA_00679	acUKH-supercont1.1	764521	765336	-	816	4088	3389	3412	3476	3477	4074	3351	3626
gene:CIA_00680	acUKH-supercont1.1	765443	766231	+	789	4072	3515	3332.5	3543	3550	3985.5	3362.5	3486.5
gene:CIA_00681	acUKH-supercont1.1	766209	767693	-	1485	7259	5793	5748.5	5808	5864	6591.5	5737.5	6017.5
gene:CIA_00682	acUKH-supercont1.1	767828	769015	-	1188	5683	4760	4595	4702	4849	5306	4452	4897
gene:CIA_00683	acUKH-supercont1.1	769134	771740	-	2607	13683	11326	11086	11155	11403	12971	10884	11748
gene:CIA_00684	acUKH-supercont1.1	771871	772998	-	1128	5780	4741	4661	4608	4877	5478	4714	5027
gene:CIA_00685	acUKH-supercont1.1	773091	773987	-	897	4605	3781	3639.5	3795	3870.5	4461.5	3738.5	4138.5
gene:CIA_00686	acUKH-supercont1.1	773998	774720	-	723	3651	3229	3205.5	3221	3162.5	3797.5	3123.5	3342.5
gene:CIA_00687	acUKH-supercont1.1	774877	775488	+	612	3331.5	2694.5	2656.5	2619	2792	3098.5	2562	2910.5
gene:CIA_00688	acUKH-supercont1.1	775502	777823	-	2322	12238.5	9759.5	9403.5	9505	9707	11066.5	9409	9954.5
gene:CIA_00689	acUKH-supercont1.1	778149	778445	+	297	1797	1489.5	1380	1488.5	1492	1708.5	1443	1497.5
gene:CIA_00690	acUKH-supercont1.1	778442	779962	+	1521	7509	5976.5	5874.5	5930.5	6081	7068.5	5585.5	6276
gene:CIA_00691	acUKH-supercont1.1	779962	780285	+	324	1796	1472	1493	1423.5	1434.5	1730	1471	1396.5
gene:CIA_00692	acUKH-supercont1.1	780371	780811	+	441	2453.5	2112.5	1980.5	2020.5	2042.5	2424.5	1911	2105
gene:CIA_00693	acUKH-supercont1.1	780843	781664	+	822	4300.5	3642.5	3619	3668	3598	4180.5	3630.5	3855
gene:CIA_00694	acUKH-supercont1.1	781874	782101	-	228	1039	1180	1055	1066	1125	1306	1070	1218
gene:CIA_00695	acUKH-supercont1.1	782662	783057	+	396	2096	1866	1790	1926	1829	2229	1859	2018
gene:CIA_00696	acUKH-supercont1.1	783684	784451	+	768	3707	3285.5	3176.5	3192.5	3277.5	3782	3232.5	3437.5
gene:CIA_00697	acUKH-supercont1.1	784520	784993	+	474	2596	2085.5	2078	2015	2114.5	2294	1947	2063
gene:CIA_00698	acUKH-supercont1.1	785045	786361	-	1317	6938	5628	5373.5	5739.5	5520	6399	5450.5	5626.5
gene:CIA_00699	acUKH-supercont1.1	786468	787169	-	702	4087.5	3483	3203.5	3201.5	3228.5	3777.5	3261	3449.5
gene:CIA_00700	acUKH-supercont1.1	787200	788447	-	1248	6342.5	5206.5	4942	5062.5	4962.5	5996	5021	5336
gene:CIA_00701	acUKH-supercont1.1	788444	789739	-	1296	6745	5295.5	5292.5	5222	5505	6298.5	5233	5606.5
gene:CIA_00702	acUKH-supercont1.1	790028	791275	-	1248	6826.5	5685	5083.5	5243	5325.5	5892	5028	5439.5
gene:CIA_00703	acUKH-supercont1.1	791272	791706	-	435	1759.5	1669	1363.5	1388	1364.5	1482	1122	1201.5
gene:CIA_00704	acUKH-supercont1.1	791927	792880	+	954	5174	4308	4068	4048.5	4112	4640	3918	4391
gene:CIA_00705	acUKH-supercont1.1	792853	793737	-	885	4704	3845	3645	3682.5	3782	4401	3618	4021
gene:CIA_00706	acUKH-supercont1.1	793838	794263	+	426	2409.5	1957	1928.5	1901.5	1977	2285.5	1837.5	1976
gene:CIA_00707	acUKH-supercont1.1	794294	794566	-	273	1763.5	1395	1382.5	1361.5	1376	1545.5	1390.5	1431
gene:CIA_00708	acUKH-supercont1.1	795312	796124	+	813	3693	0	0	0	0	0	0	0
gene:CIA_00709	acUKH-supercont1.1	796231	797319	-	1089	5009	0	0	0	0	0	0	0
gene:CIA_00710	acUKH-supercont1.1	797336	798037	-	702	2943	0	0	0	0	0	0	0
gene:CIA_00711	acUKH-supercont1.1	798034	798552	-	519	2706	0	0	0	0	0	0	0
gene:CIA_00712	acUKH-supercont1.1	798726	799061	-	336	1670	0	0	0	1	0	0	0
gene:CIA_00713	acUKH-supercont1.1	799304	799942	-	639	2657	0	0	0	0	0	0	0
gene:CIA_00714	acUKH-supercont1.1	801477	802082	-	606	2441	0	0	0	0	0	0	0
gene:CIA_00715	acUKH-supercont1.1	802118	802726	-	609	2666	0	0	0	0	0	0	0
gene:CIA_00716	acUKH-supercont1.1	802713	803960	-	1248	4709	0	0	0	0	0	0	0
gene:CIA_00717	acUKH-supercont1.1	803989	804591	-	603	2563	0	0	0	0	0	0	0		9279
gene:CIA_00718	acUKH-supercont1.1	804950	805726	+	777	3528	1897	1790	1910	1865	2070	1916	1926
gene:CIA_00719	acUKH-supercont1.1	805776	806066	+	291	1366	0	0	0	0	0	0	0
gene:CIA_00720	acUKH-supercont1.1	806189	806261	-	73	473	418	457	430	469	493	434	526
gene:CIA_00721	acUKH-supercont1.1	806603	807481	-	879	4640	4130	3807	4066.5	4124	4625	4043.5	4375.5
gene:CIA_00722	acUKH-supercont1.1	807569	808252	+	684	3635	3572	3320	3374.5	3453	3872	3276.5	3696.5
gene:CIA_00723	acUKH-supercont1.1	808361	809302	+	942	4849	4261	4198	4365	4364	4776	4121	4397
gene:CIA_00724	acUKH-supercont1.1	809437	810270	-	834	4226	3827	3657	3607	3881	4370	3785	3952
gene:CIA_00725	acUKH-supercont1.1	810395	811414	+	1020	5560	5025	4757	4799	4771	5469	4652	5112
gene:CIA_00726	acUKH-supercont1.1	811516	812157	+	642	3353	3192	3018	3058	3108	3618	2994	3193
gene:CIA_00727	acUKH-supercont1.1	812263	812976	+	714	3658	3298.5	2990	3024	3162.5	3538.5	3084.5	3134.5
gene:CIA_00728	acUKH-supercont1.1	813046	813960	-	915	4288	3671.5	3549	3672	3695.5	4160.5	3570.5	3840.5
gene:CIA_00729	acUKH-supercont1.1	814087	816201	-	2115	10902	9594.5	8886	9163	9088.5	10230	8989.5	9506.5
gene:CIA_00730	acUKH-supercont1.1	816264	817448	-	1185	6331	5859.5	5094	5332	5249.5	6380	5468.5	5699.5
gene:CIA_00731	acUKH-supercont1.1	817755	818240	+	486	2397	2284	2154	2240	2233	2495	2148	2403
gene:CIA_00732	acUKH-supercont1.1	818446	818928	+	483	2475	2577	2390	2389	2397	2847	2391	2628
gene:CIA_00733	acUKH-supercont1.1	819079	819669	+	591	3123	2924	2676.5	2685.5	2702.5	3205	2750.5	2890.5
gene:CIA_00734	acUKH-supercont1.1	819710	820822	+	1113	5562	5000	4619.5	4566.5	4652.5	5390	4544.5	4910.5
gene:CIA_00735	acUKH-supercont1.1	821013	821972	+	960	4862.5	4327.5	3848	3978.5	4044.5	4865.5	3973.5	4296
gene:CIA_00736	acUKH-supercont1.1	821976	823196	-	1221	6115.5	5378.5	4958.5	4924	4984	5671	4859	5290
gene:CIA_00737	acUKH-supercont1.1	823284	823907	-	624	3136	2812.5	2473.5	2622.5	2683.5	3186	2625.5	2788.5
gene:CIA_00738	acUKH-supercont1.1	823924	826116	-	2193	10735	9694.5	8892	9130	9030	10648.5	9207	9941.5
gene:CIA_00739	acUKH-supercont1.1	826458	828470	-	2013	9549	8644	7868	8286	8146	9489	8167	8585
gene:CIA_00740	acUKH-supercont1.1	828849	829589	-	741	3780	3350	3226	3295.5	3269	3918.5	3248	3522
gene:CIA_00741	acUKH-supercont1.1	829674	831659	-	1986	9918	8656	7959	8539.5	8338	9739.5	8365	8857
gene:CIA_00742	acUKH-supercont1.1	831815	832414	+	600	2930	2831	2499	2644	2642	2991	2680	2779
gene:CIA_00743	acUKH-supercont1.1	832548	833498	+	951	4808	4331	3988	4259	4209	4819	4266	4416
gene:CIA_00744	acUKH-supercont1.1	833752	834171	+	420	2109	2049.5	1756.5	1930.5	1859.5	2284.5	1955.5	2087
gene:CIA_00745	acUKH-supercont1.1	834182	835144	-	963	5078	4541.5	4241.5	4353.5	4472.5	4996.5	4387.5	4630
gene:CIA_00746	acUKH-supercont1.1	835321	836490	-	1170	6055	5579	5349	5327	5289	6082	5235	5499
gene:CIA_00747	acUKH-supercont1.1	836770	837393	-	624	3374.5	3003	2572.5	2820	2792	3195.5	2691.5	2913.5
gene:CIA_00748	acUKH-supercont1.1	837386	838780	-	1395	7197.5	6069	5558.5	5795	5838	6647.5	5604.5	5945.5
gene:CIA_00749	acUKH-supercont1.1	838909	839928	-	1020	5479	4662	4309	4241	4520	5157	4288	4498
gene:CIA_00750	acUKH-supercont1.1	840141	840644	+	504	2396	2403.5	2118	2159	2178	2565.5	2136.5	2278.5
gene:CIA_00751	acUKH-supercont1.1	840658	840963	+	306	1736	1630.5	1472	1590	1577	1832.5	1515.5	1655.5
gene:CIA_00752	acUKH-supercont1.1	841128	842066	+	939	4448.5	3849.5	3708	3660	3817	4434	3688.5	4012.5
gene:CIA_00753	acUKH-supercont1.1	842070	842708	+	639	3389	2889	2479	2714.5	2639.5	3140	2665.5	2833.5
gene:CIA_00754	acUKH-supercont1.1	842701	844491	+	1791	8965.5	8037.5	7344	7549.5	7436.5	8642	7482	8025
gene:CIA_00755	acUKH-supercont1.1	845049	847241	+	2193	10974	9729.5	8763.5	9049	9055.5	10480.5	9163	9847
gene:CIA_00756	acUKH-supercont1.1	847316	848098	+	783	4190	3604	3329	3514.5	3398	4051.5	3385	3597
gene:CIA_00757	acUKH-supercont1.1	848149	849108	-	960	5260	4359.5	4152.5	4257	4148	4815	4036	4388
gene:CIA_00758	acUKH-supercont1.1	849134	849307	-	174	1124	934	968	843	916	1057	992	1066.5
gene:CIA_00759	acUKH-supercont1.1	849391	850179	-	789	4400	3976	3493	3743.5	3818.5	4095	3716	3896.5
gene:CIA_00760	acUKH-supercont1.1	850501	851574	+	1074	5024	4443	4217	4433	4263	4998	4272	4642
gene:CIA_00761	acUKH-supercont1.1	851872	853290	+	1419	6640	6222	5642	5922	6071	6672	5853	6152
gene:CIA_00762	acUKH-supercont1.1	853443	853826	+	384	1840	1755	1630	1673	1720	1884	1651	1844
gene:CIA_00763	acUKH-supercont1.1	853947	854360	+	414	2269	1993	1870.5	1906	1895	2234.5	1878.5	1947.5
gene:CIA_00764	acUKH-supercont1.1	854383	855315	-	933	4630	4003	3785.5	3808	3820	4399.5	3880.5	4088.5
gene:CIA_00765	acUKH-supercont1.1	855629	856828	-	1200	6275.5	5634	4979	5111	5205	5865	5071.5	5472
gene:CIA_00766	acUKH-supercont1.1	856825	857181	-	357	1491.5	1492	1461	1433	1475	1614	1423.5	1508
gene:CIA_00767	acUKH-supercont1.1	857286	858074	-	789	3651	3358	3206	3240	3303	3705	3140	3507
gene:CIA_00768	acUKH-supercont1.1	858359	859918	+	1560	8015	7445	6788	7044	6749	7773	6980	7396
gene:CIA_00769	acUKH-supercont1.1	860136	860402	-	267	1454	1441	1272	1355	1305	1604	1344	1443
gene:CIA_00770	acUKH-supercont1.1	860671	862866	-	2196	10935	9883	9056	9320	9454	10674	9518	10105
gene:CIA_00771	acUKH-supercont1.1	863086	864030	+	945	4733	4596	4177	4457	4460	5133	4386	4624
gene:CIA_00772	acUKH-supercont1.1	864164	865060	-	897	4781	4436	3974	4127	4110	4646	4120	4471
gene:CIA_00773	acUKH-supercont1.1	865177	866004	+	828	4357	3727.5	3600	3436.5	3552	4004	3615.5	3683
gene:CIA_00774	acUKH-supercont1.1	866050	867210	+	1161	5767	5213	4770.5	5077	4914	5633	4845	5337.5
gene:CIA_00775	acUKH-supercont1.1	867225	867605	+	381	2058	1757.5	1664	1699.5	1732.5	1943	1643.5	1809
gene:CIA_00776	acUKH-supercont1.1	867644	868996	+	1353	6916	6059	5605	5706	5618.5	6524.5	5479	6101.5
gene:CIA_00777	acUKH-supercont1.1	869052	870254	+	1203	6315	5500	4913.5	4991.5	5187	5984.5	4951	5421.5
gene:CIA_00778	acUKH-supercont1.1	870265	871092	+	828	4349	3828	3489	3636.5	3643	4049	3576	3807.5
gene:CIA_00779	acUKH-supercont1.1	871206	872201	+	996	5000	4417.5	4051.5	4228.5	4252	5010	4299	4545
gene:CIA_00780	acUKH-supercont1.1	872250	872888	+	639	3087.5	2863	2665.5	2854	2710	3186.5	2654.5	2979.5
gene:CIA_00781	acUKH-supercont1.1	872885	874168	+	1284	5795.5	6459.5	5887	6242.5	6102	7322.5	6092.5	6245.5
gene:CIA_00782	acUKH-supercont1.1	874350	876305	+	1956	9656	9005	8288	8405	8420	9870	8534	9058
gene:CIA_00783	acUKH-supercont1.1	876846	877625	+	780	3706	3731	3163	3446	3478	4078	3392	3852
gene:CIA_00784	acUKH-supercont1.1	877744	878433	+	690	3428	3312.5	2999	3052.5	3047.5	3656	3199	3283.5
gene:CIA_00785	acUKH-supercont1.1	878450	879148	+	699	3800	3289.5	2996.5	3211.5	3159.5	3464.5	3211	3352.5
gene:CIA_00786	acUKH-supercont1.1	879162	880274	+	1113	5635.5	5196.5	4722	4942	4800.5	5663	4839.5	5104.5
gene:CIA_00787	acUKH-supercont1.1	880293	881057	+	765	3956	3637	3294.5	3441.5	3356.5	3907	3341	3454.5
gene:CIA_00788	acUKH-supercont1.1	881090	882079	+	990	5135	4460.5	4122.5	4269	4321.5	4867.5	4302	4442.5
gene:CIA_00789	acUKH-supercont1.1	882100	882360	-	261	1303.5	1329	1262.5	1325.5	1283.5	1525	1274.5	1467.5
gene:CIA_00790	acUKH-supercont1.1	882590	883810	+	1221	6656	6148	5658	5922	5998	6552	5784	6481
gene:CIA_00791	acUKH-supercont1.1	884009	885025	+	1017	4884.5	4636	4153	4404	4282	4880	4149	4673.5
gene:CIA_00792	acUKH-supercont1.1	885037	886059	+	1023	4964.5	4215	3900	4111.5	4012.5	4783.5	4052	4282.5
gene:CIA_00793	acUKH-supercont1.1	886105	887568	+	1464	7422.5	6480	5845	6092	6284.5	6987	6308.5	6282
gene:CIA_00794	acUKH-supercont1.1	887565	888911	+	1347	6266	5544	5170.5	5283	5509	6215.5	5450.5	5886
gene:CIA_00795	acUKH-supercont1.1	888925	889215	+	291	1402.5	1178	1080.5	1184.5	1200	1301.5	1171	1212.5
gene:CIA_00796	acUKH-supercont1.1	889229	890227	+	999	5019	4436	4127	4187	4160	4765.5	4279	4511.5
gene:CIA_00797	acUKH-supercont1.1	890372	891376	+	1005	5356	4940	4538	4692	4623	5353	4530	4782
gene:CIA_00798	acUKH-supercont1.1	891498	894122	+	2625	12948	12202	10942	11574	11531	13296	11463	11949
gene:CIA_00799	acUKH-supercont1.1	894270	895508	+	1239	5633	5570	4955	5203	5158	5888	5180	5516
gene:CIA_00800	acUKH-supercont1.1	895693	895878	+	186	853	952.5	909	869	838	1075	902	937.5
gene:CIA_00801	acUKH-supercont1.1	895940	896030	+	91	658	674.5	571	614	621	699	621	637.5
gene:CIA_00802	acUKH-supercont1.1	896148	896224	+	77	605	601	543	575	624	671	633	611
gene:CIA_00803	acUKH-supercont1.1	896336	896412	+	77	624	650	597	630	604	740	613	653
gene:CIA_00804	acUKH-supercont1.1	896510	897223	-	714	3724	3662	3351	3464	3427	4113	3508	3745
gene:CIA_00805	acUKH-supercont1.1	897394	897924	+	531	2542	2468	2272	2293	2219	2726	2251	2436
gene:CIA_00806	acUKH-supercont1.1	898089	898463	+	375	1597.5	1598	1441	1573.5	1438	1670.5	1540	1547
gene:CIA_00807	acUKH-supercont1.1	898456	898731	+	276	1503.5	1318	1182	1345.5	1223	1404.5	1330	1333
gene:CIA_00808	acUKH-supercont1.1	898823	899326	+	504	2643	2468.5	2264	2338	2339	2641.5	2307.5	2556
gene:CIA_00809	acUKH-supercont1.1	899379	899864	+	486	2179	2119	1779	1831.5	1942.5	2265	1845	1954
gene:CIA_00810	acUKH-supercont1.1	899910	900425	-	516	2735	2568.5	2254	2389.5	2445.5	2937.5	2482.5	2571
gene:CIA_00811	acUKH-supercont1.1	900752	902200	+	1449	6775	5731.5	5263	5506.5	5438.5	6358.5	5525	5804
gene:CIA_00812	acUKH-supercont1.1	902250	902642	-	393	1550	1193	1056.5	1106.5	1072	1243	1112	1113.5
gene:CIA_00813	acUKH-supercont1.1	902635	903096	-	462	2003	1736	1640.5	1808	1750.5	1935.5	1697	1805
gene:CIA_00814	acUKH-supercont1.1	903159	904481	-	1323	6564	6080.5	5249	5705	5690	6669	5732	6144.5
gene:CIA_00815	acUKH-supercont1.1	904728	906632	+	1905	9186	8370	7553.5	7953.5	7964.5	8960.5	7989	8307.5
gene:CIA_00816	acUKH-supercont1.1	906687	907235	-	549	2866	2499	2295.5	2400.5	2321.5	2719.5	2266	2666.5
gene:CIA_00817	acUKH-supercont1.1	907394	908677	-	1284	6421.5	5635	5181	5495	5403.5	6091.5	5315.5	5721.5
gene:CIA_00818	acUKH-supercont1.1	908679	911324	-	2646	13220.5	11959	10361	11008	11007.5	12705.5	10866.5	11331.5
gene:CIA_00819	acUKH-supercont1.1	911573	911932	+	360	1782.5	1695	1570.5	1625.5	1584	1797.5	1606	1743
gene:CIA_00820	acUKH-supercont1.1	911947	912261	-	315	1564.5	1463	1338.5	1474.5	1445	1618.5	1455	1524
[truncated: 5,174 more rows]

## Sheet: Suppl fig. S3
Suppl. Figure S3. Phage replication on PAO1 and clinical isolates
raw
[truncated: 7 more rows]
[truncated: 41 more columns]

## Sheet: Suppl fig. S4
Suppl. Figure S4. Growth curves of clinical isolates and PAO1 in LB and M9CAA medium
[truncated: 50 more rows]
[truncated: 17 more columns]
